# Supplementary material for: Crystal structure of di­benzyl­dimethyl­silane
Source: Acta Crystallogr E Crystallogr Commun. 2015 May 9;71(Pt 6):o391–2. doi: 10.1107/S2056989015008713 (PMC4459354; doi:10.1107/S2056989015008713)
Supplement: Supplementary file 1 [file e-71-0o391-sup1.cif]

##############################################################################
#                                                                            #
# This CIF contains the data in a paper accepted for publication in          #
# Acta Crystallographica Section E. It conforms to the requirements of       #
# Notes for Authors for Acta Crystallographica Section E, and has been       #
# peer reviewed under the auspices of the IUCr Commission on Journals.       #
#                                                                            #
# Full details of the Crystallographic Information File format               #
# are given in the paper "The Crystallographic Information File (CIF):       #
# a New Standard Archive File for Crystallography" by S. R. Hall, F. H.      #
# Allen and I. D. Brown [Acta Cryst. (1991), A47, 655-685].                  #
#                                                                            #
# The current version of the core CIF dictionary is obtainable from          #
# ftp://ftp.iucr.org/pub/cif_core.dic.                                       #
#                                                                            #
# Software is freely available for graphical display of the structure(s)     #
# in this CIF. For information consult the CIF software page                 #
# http://www.iucr.org/resources/cif/software.                                #
#                                                                            #
# This file may be used for bona fide research purposes within the           #
# scientific community so long as proper attribution is given to the journal # 
# article from which it was obtained.                                        #
#                                                                            #
##############################################################################
data_I
_database_code_depnum_ccdc_archive 'CCDC 1063257'
_audit_creation_method
;
Olex2 1.2
(compiled 2014.11.20 svn.r3092 for OlexSys, GUI svn.r4949)
;
_journal_date_recd_electronic     2015-04-29
_journal_date_accepted     2015-05-05
_journal_name_full     'Acta Crystallographica, Section E'
_journal_year     2015
_journal_volume     71
_journal_issue      6
_journal_page_first     o391
_journal_page_last     o392
_journal_paper_category     HO
_journal_paper_doi     10.1107/S2056989015008713
_journal_coeditor_code     FK2087
_publ_contact_author_name     'Carsten Strohmann'
_publ_contact_author_address
;
Fakult\"at f\"ur Chemie und Chemische Biologie
Technische Universit\"at Dortmund
Otto-Hahn-Strasse 6
44227 Dortmund
Germany
;
_publ_contact_author_email     'carsten.strohmann@tu-dortmund.de'
_publ_contact_author_fax     '0231 755 3797'
_publ_contact_author_phone     '0231 755 3807'
_publ_section_title
;
Crystal structure of dibenzyldimethylsilane
;
_publ_section_title_footnote     .
loop_
    _publ_author_name
    _publ_author_footnote
    _publ_author_address
    'Knauer, Lena' .
;
Fakult\"at f\"ur Chemie und Chemische Biologie
Technische Universit\"at Dortmund
Otto-Hahn-Strasse 6
44227 Dortmund
Germany
;
    'Golz, Christopher' .
;
Fakult\"at f\"ur Chemie und Chemische Biologie
Technische Universit\"at Dortmund
Otto-Hahn-Strasse 6
44227 Dortmund
Germany
;
    'Kroesen, Ulrike' .
;
Fakult\"at f\"ur Chemie und Chemische Biologie
Technische Universit\"at Dortmund
Otto-Hahn-Strasse 6
44227 Dortmund
Germany
;
    'Koller, Stephan G.' .
;
Fakult\"at f\"ur Chemie und Chemische Biologie
Technische Universit\"at Dortmund
Otto-Hahn-Strasse 6
44227 Dortmund
Germany
;
    'Strohmann, Carsten' .
;
Fakult\"at f\"ur Chemie und Chemische Biologie
Technische Universit\"at Dortmund
Otto-Hahn-Strasse 6
44227 Dortmund
Germany
;
_publ_section_synopsis     .
_chemical_name_systematic
;
Dibenzyldimethylsilane
;
_chemical_name_common     ?
_chemical_formula_moiety     'C16 H20 Si'
_chemical_formula_sum     'C16 H20 Si'
_chemical_formula_iupac     'C16 H20 Si'
_chemical_formula_weight     240.41
_chemical_melting_point     ?
_shelx_space_group_comment
;
The symmetry employed for this shelxl refinement is uniquely defined
by the following loop, which should always be used as a source of
symmetry information in preference to the above space-group names.
They are only intended as comments.
;
_space_group_crystal_system     monoclinic
_space_group_name_H-M_alt     'P 21/n'
_space_group_name_Hall     '-P 2yn'
loop_
    _space_group_symop_operation_xyz
    'x, y, z'
    '-x+1/2, y+1/2, -z+1/2'
    '-x, -y, -z'
    'x-1/2, -y-1/2, z-1/2'
_cell_length_a     6.1045(2)
_cell_length_b     19.8512(6)
_cell_length_c     11.8396(3)
_cell_angle_alpha     90
_cell_angle_beta     98.069(3)
_cell_angle_gamma     90
_cell_volume     1420.54(7)
_cell_formula_units_Z     4
_cell_measurement_reflns_used     10295
_cell_measurement_theta_min     2.6835
_cell_measurement_theta_max     29.1738
_cell_measurement_temperature     173(2)
_exptl_crystal_description     block
_exptl_crystal_colour     colourless
_exptl_crystal_size_max     0.2
_exptl_crystal_size_mid     0.1
_exptl_crystal_size_min     0.1
_exptl_crystal_density_diffrn     1.124
_exptl_crystal_density_meas     ?
_exptl_crystal_density_method     ?
_exptl_crystal_F_000     520
_exptl_absorpt_coefficient_mu     0.143
_exptl_absorpt_correction_type     multi-scan
_exptl_absorpt_process_details
;
(CrysAlis PRO; Oxford Diffraction, 2010)
;
_shelx_estimated_absorpt_T_min     ?
_shelx_estimated_absorpt_T_max     ?
_exptl_absorpt_correction_T_min     0.93973
_exptl_absorpt_correction_T_max     1.00000
_exptl_special_details
;
CrysAlisPro, Oxford Diffraction Ltd.,
Version 1.171.33.55 (release 05-01-2010 CrysAlis171 .NET)
(compiled Jan  5 2010,16:28:46)
Empirical absorption correction using spherical harmonics,
 implemented in SCALE3 ABSPACK scaling algorithm.
;
_diffrn_ambient_temperature     173.15
_diffrn_radiation_type     MoK\a
_diffrn_radiation_wavelength     0.71073
_diffrn_radiation_monochromator     graphite
_diffrn_measurement_device_type     'Oxford Diffraction Xcalibur, Sapphire3'
_diffrn_measurement_method     '\w scans'
_diffrn_detector_area_resol_mean     16.0560
_diffrn_reflns_number     21539
_diffrn_reflns_av_R_equivalents     0.0354
_diffrn_reflns_theta_min     2.689
_diffrn_reflns_theta_max     25.997
_diffrn_reflns_theta_full     25.242
_diffrn_measured_fraction_theta_max     0.999
_diffrn_measured_fraction_theta_full     0.999
_diffrn_reflns_limit_h_min     -7
_diffrn_reflns_limit_h_max     7
_diffrn_reflns_limit_k_min     -24
_diffrn_reflns_limit_k_max     24
_diffrn_reflns_limit_l_min     -14
_diffrn_reflns_limit_l_max     14
_refine_special_details     ?
_reflns_number_total     2800
_reflns_number_gt     2280
_reflns_threshold_expression     'I > 2\s(I)'
_refine_ls_structure_factor_coef     Fsqd
_refine_ls_matrix_type     full
_refine_ls_R_factor_all     0.0422
_refine_ls_R_factor_gt     0.0327
_refine_ls_wR_factor_gt     0.0865
_refine_ls_wR_factor_ref     0.0884
_refine_ls_goodness_of_fit_ref     1.063
_refine_ls_restrained_S_all     1.063
_refine_ls_number_reflns     2800
_refine_ls_number_parameters     156
_refine_ls_number_restraints     0
_refine_ls_hydrogen_treatment     constr
_refine_ls_weighting_scheme     calc
_refine_ls_weighting_details
              'w=1/[\s^2^(Fo^2^)+(0.0528P)^2^+0.0485P] where P=(Fo^2^+2Fc^2^)/3'
_atom_sites_solution_hydrogens     geom
_atom_sites_solution_primary     ?
_atom_sites_solution_secondary     ?
_refine_ls_shift/su_max     0.000
_refine_ls_shift/su_mean     0.000
_refine_diff_density_max     0.292
_refine_diff_density_min     -0.239
_refine_ls_extinction_method     none
_refine_ls_extinction_coef     .
loop_
    _atom_type_symbol
    _atom_type_description
    _atom_type_scat_dispersion_real
    _atom_type_scat_dispersion_imag
    _atom_type_scat_source
    'C' 'C' 0.0033 0.0016
                         'International Tables Vol C Tables 4.2.6.8 and 6.1.1.4'
    'H' 'H' 0.0000 0.0000
                         'International Tables Vol C Tables 4.2.6.8 and 6.1.1.4'
    'Si' 'Si' 0.0817 0.0704
                         'International Tables Vol C Tables 4.2.6.8 and 6.1.1.4'
_computing_data_collection
;
CrysAlis PRO (Oxford Diffraction, 2010)
;
_computing_cell_refinement
;
CrysAlis PRO (Oxford Diffraction, 2010)
;
_computing_data_reduction
;
CrysAlis PRO (Oxford Diffraction, 2010)
;
_computing_structure_solution
;
SHELXS97 (Sheldrick, 2008)
;
_computing_structure_refinement
;
SHELXL2014 (Sheldrick, 2015)
;
_computing_molecular_graphics
;
OLEX2 (Dolomanov <i>et al.</i>,  2009)
;
_computing_publication_material
;
OLEX2 (Dolomanov <i>et al.</i>,  2009)
;
loop_
    _atom_site_type_symbol
    _atom_site_label
    _atom_site_fract_x
    _atom_site_fract_y
    _atom_site_fract_z
    _atom_site_U_iso_or_equiv
    _atom_site_adp_type
    _atom_site_calc_flag
    _atom_site_occupancy
    _atom_site_disorder_assembly
    _atom_site_disorder_group
    Si Si1 0.13789(6) 0.14013(2) 0.03688(3) 0.01945(12) Uani d 1 . .
    C C11 0.1208(2) 0.10937(7) -0.19747(11) 0.0221(3) Uani d 1 . .
    C C9 0.4409(2) 0.16077(7) 0.32428(12) 0.0286(3) Uani d 1 . .
    H H9 0.5690 0.1513 0.2898 0.034 Uiso calc 1 . .
    C C12 -0.0953(2) 0.10519(8) -0.25332(12) 0.0301(3) Uani d 1 . .
    H H12 -0.2001 0.1387 -0.2402 0.036 Uiso calc 1 . .
    C C16 0.2691(2) 0.05980(7) -0.22010(12) 0.0299(3) Uani d 1 . .
    H H16 0.4177 0.0616 -0.1833 0.036 Uiso calc 1 . .
    C C5 0.0758(2) 0.20416(7) 0.31346(12) 0.0284(3) Uani d 1 . .
    H H5 -0.0500 0.2252 0.2716 0.034 Uiso calc 1 . .
    C C3 0.2631(2) 0.20813(7) 0.13668(11) 0.0243(3) Uani d 1 . .
    H H3A 0.4179 0.2157 0.1238 0.029 Uiso calc 1 . .
    H H3B 0.1805 0.2506 0.1185 0.029 Uiso calc 1 . .
    C C10 0.1896(2) 0.16338(7) -0.11131(11) 0.0243(3) Uani d 1 . .
    H H10A 0.1076 0.2052 -0.1350 0.029 Uiso calc 1 . .
    H H10B 0.3493 0.1727 -0.1100 0.029 Uiso calc 1 . .
    C C4 0.2605(2) 0.19144(7) 0.26040(11) 0.0220(3) Uani d 1 . .
    C C8 0.4376(3) 0.14376(8) 0.43742(13) 0.0368(4) Uani d 1 . .
    H H8 0.5636 0.1233 0.4800 0.044 Uiso calc 1 . .
    C C2 0.2653(2) 0.05739(7) 0.07812(12) 0.0263(3) Uani d 1 . .
    H H2A 0.2290 0.0443 0.1531 0.039 Uiso calc 1 . .
    H H2B 0.4263 0.0607 0.0816 0.039 Uiso calc 1 . .
    H H2C 0.2081 0.0234 0.0215 0.039 Uiso calc 1 . .
    C C1 -0.1645(2) 0.13650(8) 0.04158(13) 0.0306(3) Uani d 1 . .
    H H1A -0.2328 0.1042 -0.0153 0.046 Uiso calc 1 . .
    H H1B -0.2293 0.1812 0.0248 0.046 Uiso calc 1 . .
    H H1C -0.1912 0.1222 0.1177 0.046 Uiso calc 1 . .
    C C6 0.0720(3) 0.18677(8) 0.42632(13) 0.0356(4) Uani d 1 . .
    H H6 -0.0561 0.1959 0.4610 0.043 Uiso calc 1 . .
    C C13 -0.1588(3) 0.05285(9) -0.32761(12) 0.0401(4) Uani d 1 . .
    H H13 -0.3072 0.0506 -0.3646 0.048 Uiso calc 1 . .
    C C14 -0.0101(3) 0.00404(9) -0.34877(12) 0.0444(5) Uani d 1 . .
    H H14 -0.0549 -0.0320 -0.3997 0.053 Uiso calc 1 . .
    C C7 0.2521(3) 0.15639(8) 0.48868(13) 0.0378(4) Uani d 1 . .
    H H7 0.2489 0.1442 0.5660 0.045 Uiso calc 1 . .
    C C15 0.2045(3) 0.00808(8) -0.29506(13) 0.0414(4) Uani d 1 . .
    H H15 0.3090 -0.0251 -0.3098 0.050 Uiso calc 1 . .
loop_
    _atom_site_aniso_label
    _atom_site_aniso_U_11
    _atom_site_aniso_U_22
    _atom_site_aniso_U_33
    _atom_site_aniso_U_12
    _atom_site_aniso_U_13
    _atom_site_aniso_U_23
    Si1 0.0205(2) 0.0177(2) 0.0207(2) -0.00025(15) 0.00477(14) -0.00023(15)
    C11 0.0291(7) 0.0214(7) 0.0167(6) -0.0014(6) 0.0054(5) 0.0054(5)
    C9 0.0277(8) 0.0259(8) 0.0318(8) -0.0007(6) 0.0030(6) -0.0024(6)
    C12 0.0329(8) 0.0329(9) 0.0239(7) 0.0003(7) 0.0021(6) 0.0089(6)
    C16 0.0351(8) 0.0315(8) 0.0240(7) 0.0050(7) 0.0076(6) 0.0017(6)
    C5 0.0306(8) 0.0268(8) 0.0281(7) 0.0025(6) 0.0051(6) -0.0074(6)
    C3 0.0268(7) 0.0211(7) 0.0251(7) -0.0015(6) 0.0047(6) -0.0010(6)
    C10 0.0288(8) 0.0201(7) 0.0245(7) -0.0011(6) 0.0054(6) 0.0024(6)
    C4 0.0264(7) 0.0162(7) 0.0233(7) -0.0040(5) 0.0032(6) -0.0054(5)
    C8 0.0434(9) 0.0314(9) 0.0324(8) -0.0012(7) -0.0063(7) 0.0023(7)
    C2 0.0294(8) 0.0221(8) 0.0277(7) 0.0009(6) 0.0054(6) 0.0026(6)
    C1 0.0244(7) 0.0329(9) 0.0352(8) 0.0005(6) 0.0062(6) -0.0046(7)
    C6 0.0447(9) 0.0331(9) 0.0320(8) -0.0048(7) 0.0156(7) -0.0109(7)
    C13 0.0446(9) 0.0497(11) 0.0230(8) -0.0177(8) -0.0053(7) 0.0082(7)
    C14 0.0786(13) 0.0339(9) 0.0212(7) -0.0190(9) 0.0084(8) -0.0050(7)
    C7 0.0630(11) 0.0301(9) 0.0206(7) -0.0107(8) 0.0067(7) -0.0029(6)
    C15 0.0659(12) 0.0296(9) 0.0318(8) 0.0052(8) 0.0175(8) -0.0025(7)
_geom_special_details
;
All e.s.d.'s (except the e.s.d. in the dihedral angle between two l.s. planes)
are estimated using the full covariance matrix. The cell e.s.d.'s are taken
into account individually in the estimation of e.s.d.'s in distances, angles
and torsion angles; correlations between e.s.d.'s in cell parameters are only
used when they are defined by crystal symmetry. An approximate (isotropic)
treatment of cell e.s.d.'s is used for estimating e.s.d.'s involving l.s.
planes.
;
loop_
    _geom_bond_atom_site_label_1
    _geom_bond_atom_site_label_2
    _geom_bond_site_symmetry_2
    _geom_bond_distance
    _geom_bond_publ_flag
    Si1 C3 . 1.8838(14) ?
    Si1 C10 . 1.8832(13) ?
    Si1 C2 . 1.8534(14) ?
    Si1 C1 . 1.8563(14) ?
    C11 C12 . 1.3928(19) ?
    C11 C16 . 1.3887(19) ?
    C11 C10 . 1.4988(19) ?
    C9 H9 . 0.9500 ?
    C9 C4 . 1.3861(19) ?
    C9 C8 . 1.384(2) ?
    C12 H12 . 0.9500 ?
    C12 C13 . 1.381(2) ?
    C16 H16 . 0.9500 ?
    C16 C15 . 1.378(2) ?
    C5 H5 . 0.9500 ?
    C5 C4 . 1.3888(19) ?
    C5 C6 . 1.383(2) ?
    C3 H3A . 0.9900 ?
    C3 H3B . 0.9900 ?
    C3 C4 . 1.5040(18) ?
    C10 H10A . 0.9900 ?
    C10 H10B . 0.9900 ?
    C8 H8 . 0.9500 ?
    C8 C7 . 1.381(2) ?
    C2 H2A . 0.9800 ?
    C2 H2B . 0.9800 ?
    C2 H2C . 0.9800 ?
    C1 H1A . 0.9800 ?
    C1 H1B . 0.9800 ?
    C1 H1C . 0.9800 ?
    C6 H6 . 0.9500 ?
    C6 C7 . 1.375(2) ?
    C13 H13 . 0.9500 ?
    C13 C14 . 1.375(2) ?
    C14 H14 . 0.9500 ?
    C14 C15 . 1.376(2) ?
    C7 H7 . 0.9500 ?
    C15 H15 . 0.9500 ?
loop_
    _geom_angle_atom_site_label_1
    _geom_angle_atom_site_label_2
    _geom_angle_atom_site_label_3
    _geom_angle_site_symmetry_1
    _geom_angle_site_symmetry_3
    _geom_angle
    _geom_angle_publ_flag
    C10 Si1 C3 . . 107.60(6) ?
    C2 Si1 C3 . . 110.57(6) ?
    C2 Si1 C10 . . 110.09(6) ?
    C2 Si1 C1 . . 109.89(7) ?
    C1 Si1 C3 . . 109.07(6) ?
    C1 Si1 C10 . . 109.58(6) ?
    C12 C11 C10 . . 121.48(13) ?
    C16 C11 C12 . . 117.78(13) ?
    C16 C11 C10 . . 120.68(12) ?
    C4 C9 H9 . . 119.4 ?
    C8 C9 H9 . . 119.4 ?
    C8 C9 C4 . . 121.11(14) ?
    C11 C12 H12 . . 119.7 ?
    C13 C12 C11 . . 120.64(15) ?
    C13 C12 H12 . . 119.7 ?
    C11 C16 H16 . . 119.4 ?
    C15 C16 C11 . . 121.11(14) ?
    C15 C16 H16 . . 119.4 ?
    C4 C5 H5 . . 119.5 ?
    C6 C5 H5 . . 119.5 ?
    C6 C5 C4 . . 121.09(14) ?
    Si1 C3 H3A . . 108.9 ?
    Si1 C3 H3B . . 108.9 ?
    H3A C3 H3B . . 107.7 ?
    C4 C3 Si1 . . 113.22(9) ?
    C4 C3 H3A . . 108.9 ?
    C4 C3 H3B . . 108.9 ?
    Si1 C10 H10A . . 109.0 ?
    Si1 C10 H10B . . 109.0 ?
    C11 C10 Si1 . . 113.02(9) ?
    C11 C10 H10A . . 109.0 ?
    C11 C10 H10B . . 109.0 ?
    H10A C10 H10B . . 107.8 ?
    C9 C4 C5 . . 117.79(13) ?
    C9 C4 C3 . . 120.81(12) ?
    C5 C4 C3 . . 121.37(12) ?
    C9 C8 H8 . . 119.8 ?
    C7 C8 C9 . . 120.35(15) ?
    C7 C8 H8 . . 119.8 ?
    Si1 C2 H2A . . 109.5 ?
    Si1 C2 H2B . . 109.5 ?
    Si1 C2 H2C . . 109.5 ?
    H2A C2 H2B . . 109.5 ?
    H2A C2 H2C . . 109.5 ?
    H2B C2 H2C . . 109.5 ?
    Si1 C1 H1A . . 109.5 ?
    Si1 C1 H1B . . 109.5 ?
    Si1 C1 H1C . . 109.5 ?
    H1A C1 H1B . . 109.5 ?
    H1A C1 H1C . . 109.5 ?
    H1B C1 H1C . . 109.5 ?
    C5 C6 H6 . . 119.7 ?
    C7 C6 C5 . . 120.51(15) ?
    C7 C6 H6 . . 119.7 ?
    C12 C13 H13 . . 119.6 ?
    C14 C13 C12 . . 120.86(15) ?
    C14 C13 H13 . . 119.6 ?
    C13 C14 H14 . . 120.5 ?
    C13 C14 C15 . . 119.01(15) ?
    C15 C14 H14 . . 120.5 ?
    C8 C7 H7 . . 120.4 ?
    C6 C7 C8 . . 119.14(14) ?
    C6 C7 H7 . . 120.4 ?
    C16 C15 H15 . . 119.7 ?
    C14 C15 C16 . . 120.60(15) ?
    C14 C15 H15 . . 119.7 ?
loop_
    _geom_torsion_atom_site_label_1
    _geom_torsion_atom_site_label_2
    _geom_torsion_atom_site_label_3
    _geom_torsion_atom_site_label_4
    _geom_torsion_site_symmetry_1
    _geom_torsion_site_symmetry_2
    _geom_torsion_site_symmetry_3
    _geom_torsion_site_symmetry_4
    _geom_torsion
    _geom_torsion_publ_flag
    Si1 C3 C4 C9 . . . . 93.41(13) ?
    Si1 C3 C4 C5 . . . . -84.53(15) ?
    C11 C12 C13 C14 . . . . -0.5(2) ?
    C11 C16 C15 C14 . . . . -0.5(2) ?
    C9 C8 C7 C6 . . . . -0.8(2) ?
    C12 C11 C16 C15 . . . . -0.2(2) ?
    C12 C11 C10 Si1 . . . . 86.49(14) ?
    C12 C13 C14 C15 . . . . -0.3(2) ?
    C16 C11 C12 C13 . . . . 0.7(2) ?
    C16 C11 C10 Si1 . . . . -90.42(14) ?
    C5 C6 C7 C8 . . . . 0.4(2) ?
    C3 Si1 C10 C11 . . . . 173.44(9) ?
    C10 Si1 C3 C4 . . . . -172.32(9) ?
    C10 C11 C12 C13 . . . . -176.30(13) ?
    C10 C11 C16 C15 . . . . 176.82(13) ?
    C4 C9 C8 C7 . . . . 0.8(2) ?
    C4 C5 C6 C7 . . . . 0.0(2) ?
    C8 C9 C4 C5 . . . . -0.4(2) ?
    C8 C9 C4 C3 . . . . -178.39(13) ?
    C2 Si1 C3 C4 . . . . -52.05(11) ?
    C2 Si1 C10 C11 . . . . 52.86(11) ?
    C1 Si1 C3 C4 . . . . 68.89(11) ?
    C1 Si1 C10 C11 . . . . -68.10(11) ?
    C6 C5 C4 C9 . . . . 0.0(2) ?
    C6 C5 C4 C3 . . . . 177.97(13) ?
    C13 C14 C15 C16 . . . . 0.8(2) ?
_shelx_hkl_file
;
   0   0  -2 10585.4 472.325   8
   0   0   2 10515.3 467.325   6
   0   0  -2 11360.5 447.576   1
   0   0   2 11292.5 464.087   5
   0   0  -2 11308.7 546.734   7
   0   0   2 10840.6 490.431   8
   0   0  -2 10497.4 478.284   6
   0   0   2 11040.1 298.079   4
   0   0  -3 210.084 511.493   1
   0   0   3 55.4133 490.648   5
   0   0   3-36.6973 266.166   4
   0   0   3 97.1854 653.843   1
   0   0  -3 53.8016 541.623   7
   0   0   3-152.830 458.377   6
   0   0   3 177.847 580.182   8
   0   0  -3 67.1118 648.290   6
   0   0   4 74783.1 960.173   4
   0   0   4 77396.4 1499.28   6
   0   0   4 72601.9 1521.73   8
   0   0  -4 71075.9 1554.67   6
   0   0  -4 75107.1 1312.13   1
   0   0   4 73972.1 1429.89   1
   0   0  -4 70631.0 1541.61   7
   0   0   4 76275.8 1337.27   5
   0   0  -5 1.71918 842.522   6
   0   0   5 91.4293 587.173   5
   0   0   5-16.4435 701.624   1
   0   0  -5-134.512 790.853   7
   0   0   5-261.810 781.508   8
   0   0  -5-104.843 520.598   1
   0   0   5 11.2765 298.580   4
   0   0  -6 1511.85 558.748   1
   0   0  -6 1775.93 899.161   7
   0   0  -6 1563.57 620.361   2
   0   0   6 1998.74 837.989   8
   0   0   6 2365.80 356.634   4
   0   0  -6 2106.80 794.709   6
   0   0   6 2713.64 818.683   1
   0   0   7-573.803 758.533   8
   0   0  -7 77.3252 674.599   2
   0   0  -7-153.285 941.172   7
   0   0   7-79.7008 334.545   4
   0   0  -7-127.966 786.517   6
   0   0   7 303.595 794.589   1
   0   0  -8 31446.1 1633.77   6
   0   0   8 30288.3 1588.51   8
   0   0   8 32559.7 914.593   4
   0   0   8 32975.8 1490.04   1
   0   0  -8 31852.0 1682.60   7
   0   0  -8 28835.0 1339.07   2
   0   0   9 700.301 1026.73   1
   0   0  -9-315.500 1107.32   6
   0   0   9 125.167 1097.01   8
   0   0  -9-88.5813 759.520   2
   0   0  -9-137.759 1051.35   7
   0   0   9 112.698 383.674   4
   0   0  10 18433.0 1664.36   8
   0   0 -10 17038.3 1524.04   7
   0   0 -10 18998.3 1610.11   6
   0   0  10 19027.1 1442.98   1
   0   0  10 18632.9 1486.64   0
   0   0 -10 19218.3 1336.53   2
   0   0  11 34.9549 1058.72   0
   0   0 -11-24.4453 953.126   7
   0   0  11 110.101 985.312   1
   0   0  11-177.382 1220.01   8
   0   0 -11 276.964 843.079   2
   0   0 -11 322.649 1171.99   6
   0   0  12 6422.04 1270.82   0
   0   0 -12 6685.40 1161.38   7
   0   0 -12 7098.12 1088.74   2
   0   0  12 6878.99 1411.84   8
   0   0  12 6933.04 1212.45   1
   0   0 -12 7130.76 1356.04   6
   0   0  13 374.859 1277.99   8
   0   0 -13 19.7259 953.553   2
   0   0 -13 108.911 962.878   7
   0   0 -13 1569.49 1233.09   6
   0   0  13 483.642 1198.27   0
   0   0  14 9801.88 1573.69   8
   0   0 -14 8678.05 1305.31   2
   0   0 -14 7569.64 1344.63   7
   0   0 -14 8532.87 1487.52   6
   0   0  14 6336.65 1370.91   0
   0   0  15 24.0073 1093.42   0
   0   0 -15 592.208 1170.10   7
   0   1  -2 60098.6 946.554   1
   0  -1  -2 60475.4 627.895   4
   0  -1   2 59258.7 984.686   8
   0   1   2 60820.7 817.488   2
   0  -1   2 58821.5 1001.99   1
   0  -1  -2 59615.0 966.256   6
   0  -1   2 60587.7 976.313   6
   0  -1   2 61823.9 750.480   5
   0   1  -2 61881.4 781.543   5
   0   1  -2 60826.9 925.641   7
   0  -1  -2 59560.7 690.372   1
   0   1  -2 61579.9 979.989   8
   0   1  -2 60070.4 975.753   6
   0   1   2 57377.5 992.238   0
   0   1   2 62025.1 624.977   4
   0   1   2 61789.1 963.761   6
   0   1   2 59403.0 713.483   1
   0  -1  -2 63299.6 1051.25   7
   0  -1  -2 59815.9 843.854   2
   0   1   2 62787.3 1002.04   7
   0  -1  -3 193986. 2012.69   6
   0  -1   3 195081. 2080.00   1
   0  -1  -3 194296. 1756.75   2
   0  -1  -3 190742. 2118.13   7
   0   1  -3 195546. 1956.80   1
   0   1   3 197052. 1991.64   6
   0  -1   3 193504. 2008.61   8
   0   1  -3 199110. 1711.72   5
   0   1  -3 202679. 2054.94   8
   0   1   3 195485. 1684.36   1
   0  -1   3 196551. 1986.02   6
   0  -1  -3 195334. 1595.53   1
   0   1   3 196873. 1298.71   4
   0   1  -3 194129. 1994.80   7
   0   1  -3 196324. 2033.10   6
   0  -1  -3 194564. 1305.68   4
   0  -1   3 202898. 1679.09   5
   0   1   3 204693. 2116.37   7
   0   1   4 153367. 2032.95   6
   0   1  -4 144075. 2063.90   6
   0   1  -4 146825. 1931.85   1
   0   1  -4 145891. 2041.17   8
   0  -1   4 144065. 2014.49   8
   0   1   4 144719. 2046.39   8
   0   1   4 144640. 1739.27   1
   0   1  -4 142465. 2023.42   7
   0  -1   4 140885. 2023.07   1
   0   1   4 151020. 1298.08   4
   0  -1   4 149211. 2002.13   6
   0  -1  -4 142188. 1771.39   2
   0   1   4 152649. 1935.20   5
   0  -1  -4 142514. 2098.84   7
   0  -1   4 147669. 1698.20   5
   0  -1  -4 147169. 1634.59   1
   0  -1  -4 143800. 2034.19   6
   0  -1   5 22952.1 905.733   5
   0   1  -5 22262.2 1187.52   6
   0   1   5 22914.2 1014.54   5
   0   1  -5 24517.4 990.708   1
   0   1   5 23473.1 1147.44   8
   0  -1  -5 22763.6 1155.02   6
   0  -1   5 21709.7 1100.56   8
   0   1  -5 21465.7 1111.23   7
   0  -1  -5 20211.7 1158.22   7
   0  -1  -5 20360.3 932.161   2
   0  -1   5 21753.7 1115.20   1
   0   1   5 22924.8 966.819   1
   0  -1  -5 23116.2 845.822   1
   0   1   5 22830.8 622.062   4
   0  -1   6 7471.96 502.392   4
   0   1   6 7063.91 455.838   4
   0   1   6 6735.54 802.768   1
   0   1  -6 6987.76 989.138   7
   0  -1   6 7520.80 690.698   5
   0  -1  -6 5962.66 732.666   2
   0  -1  -6 7100.82 667.383   1
   0   1   6 7342.37 988.103   8
   0   1  -6 6207.39 995.211   6
   0  -1   6 6217.81 966.637   1
   0  -1  -6 6601.13 1036.18   7
   0  -1  -6 6665.48 916.448   6
   0  -1   6 7304.68 947.706   8
   0  -1   7 15891.2 662.592   4
   0  -1   7 14705.2 1204.49   8
   0   1  -7 15364.7 1193.42   6
   0  -1  -7 14731.5 877.175   1
   0   1   7 13759.6 1161.09   0
   0   1   7 14738.0 1046.00   1
   0  -1  -7 14200.9 1173.32   6
   0   1  -7 14849.8 1188.89   7
   0  -1  -7 14493.6 990.137   2
   0  -1   7 16824.5 1211.06   1
   0   1   7 14466.3 1203.84   8
   0  -1  -7 13971.2 1188.34   7
   0   1   7 14865.0 637.758   4
   0   1   8 88635.6 2315.97   0
   0  -1  -8 87353.5 2332.46   6
   0  -1   8 90946.1 2375.75   8
   0   1   8 92533.1 1424.42   4
   0   1   8 91469.2 2430.94   8
   0   1  -8 92155.0 2141.39   2
   0  -1  -8 88223.7 2048.91   2
   0  -1   8 85998.0 2225.85   1
   0   1   8 90954.5 2050.14   1
   0   1  -8 84985.3 2349.74   7
   0  -1  -8 88364.4 2463.12   7
   0   1  -8 86397.0 2397.87   6
   0  -1  -9 4601.88 1210.70   6
   0  -1  -9 5014.39 876.265   2
   0   1   9 4370.26 504.894   4
   0   1   9 4559.55 1029.22   1
   0   1  -9 5439.93 1070.20   7
   0   1   9 3367.06 996.638   8
   0  -1   9 4427.50 1191.20   1
   0   1  -9 4472.93 1116.57   6
   0  -1  -9 4635.30 1309.19   7
   0   1  -9 5569.34 941.180   2
   0  -1   9 3786.73 1207.49   8
   0   1   9 4858.85 1188.47   0
   0  -1   9 4592.40 518.890   4
   0  -1 -10 22279.7 1352.08   2
   0   1  10 20946.6 1400.84   1
   0   1  10 22116.2 1554.63   0
   0  -1 -10 20721.8 1538.43   6
   0  -1  10 20525.3 1503.44   1
   0  -1 -10 20652.3 1698.15   7
   0   1 -10 20134.7 1504.39   6
   0   1 -10 22993.5 1388.66   2
   0   1 -10 21938.3 1587.10   7
   0   1  10 23604.2 1666.14   8
   0  -1  10 20677.7 1583.00   8
   0  -1 -11 17762.9 1303.08   2
   0   1  11 17653.5 1657.48   8
   0   1 -11 17179.8 1332.29   2
   0  -1 -11 17409.9 1473.66   7
   0   1 -11 17339.1 1623.08   6
   0   1  11 19402.7 1370.79   1
   0  -1 -11 16739.3 1645.27   6
   0  -1  11 17500.4 1428.56   1
   0  -1  11 18056.7 1680.48   8
   0   1  11 16180.4 1541.18   0
   0  -1  11 15021.0 1378.37   0
   0   1 -11 15583.1 1505.88   7
   0   1 -12 631.280 1049.48   7
   0  -1  12-86.6843 1023.42   8
   0  -1  12 641.647 1070.29   0
   0   1 -12 130.887 910.858   2
   0   1  12 1949.65 1319.02   8
   0  -1  12 729.225 1126.97   1
   0   1 -12 1892.64 1299.08   6
   0   1  12-25.6196 1206.75   0
   0   1  12 507.368 924.614   1
   0  -1 -12 1371.77 985.848   7
   0  -1 -12 1360.89 1073.51   6
   0  -1 -12 629.691 840.800   2
   0   1 -13 21091.6 1863.24   7
   0  -1  13 20255.0 1899.86   8
   0  -1  13 17881.2 1806.57   0
   0   1 -13 19394.5 1539.18   2
   0  -1 -13 19927.4 1792.76   7
   0   1  13 18256.5 1913.39   8
   0  -1 -13 16203.5 1757.15   6
   0   1 -13 19554.4 1919.84   6
   0  -1 -13 21486.8 1591.30   2
   0  -1  13 21028.5 1657.07   1
   0   1  13 17575.9 1764.75   0
   0  -1  14-385.009 1308.94   0
   0  -1  14 451.762 1504.35   8
   0  -1 -14-226.122 1283.36   7
   0   1  14-460.079 1360.30   8
   0   1 -14 252.581 1423.34   6
   0   1 -14 402.948 936.226   2
   0   1  14 858.158 1180.89   0
   0  -1 -14 425.259 1459.01   6
   0   1 -14-61.3224 1273.47   7
   0   1 -15 1707.26 1376.62   7
   0  -1 -15 1621.10 1390.93   7
   0   1  15 2074.73 1249.44   0
   0  -1  15 1251.20 1165.19   0
   0  -2  -1 7756.74 346.776   2
   0  -2   1 8326.05 453.813   1
   0   2   1 6857.32 387.503   0
   0   2  -1 7668.74 433.551   6
   0   2  -1 7102.67 410.248   8
   0  -2  -1 7208.28 324.003   4
   0  -2  -1 7103.51 367.178   7
   0  -2   2 130838. 1453.86   8
   0  -2   2 132103. 1609.82   1
   0   2   2 129985. 1233.30   2
   0   2   2 127771. 1453.78   7
   0  -2  -2 126345. 1495.29   7
   0   2   2 132663. 1075.39   4
   0  -2  -2 129614. 1466.52   0
   0  -2   2 129223. 977.677   5
   0  -2  -2 131778. 1063.27   4
   0  -2   2 131094. 1442.26   6
   0  -2   2 127122. 1041.94   3
   0   2  -2 128859. 985.085   5
   0  -2  -2 132873. 1452.47   6
   0  -2  -2 127855. 1244.58   2
   0   2   2 130125. 1477.37   0
   0   2  -2 130467. 1458.66   8
   0   2  -2 134345. 1552.93   1
   0   2   2 131182. 1425.81   6
   0   2  -2 128113. 1457.77   6
   0   2  -3 675672. 3780.59   8
   0  -2  -3 663501. 12814.8   2
   0   2  -3 639529. 13437.4   7
   0  -2   3 680581. 11064.5   5
   0  -2   3 677909. 3773.21   8
   0  -2  -3 659465. 9728.41   1
   0   2   3 694570. 10314.5   4
   0   2  -3 656253. 3806.51   1
   0  -2  -3 660186. 3689.76   6
   0   2   3 643890. 3710.94   0
   0   2  -3 646657. 11052.8   5
   0   2  -3 666539. 3734.72   6
   0   2   3 645329. 10050.9   1
   0  -2  -3 656620. 10007.7   4
   0   2   3 675567. 12801.8   2
   0   2   3 666885. 3693.60   6
   0   2   3 674174. 15243.1   7
   0  -2   3 641406. 15162.8   1
   0  -2   4 387.370 917.198   1
   0   2   4 102.713 300.012   4
   0   2  -4 109.670 701.211   8
   0  -2   4-46.1548 654.086   8
   0  -2  -4 15.9265 372.378   1
   0   2   4 461.334 604.448   6
   0  -2  -4 45.7248 805.353   7
   0  -2  -4-316.748 563.829   2
   0   2   4 351.044 633.700   7
   0  -2  -4 67.3335 319.033   4
   0  -2   4 118.854 410.148   5
   0   2  -4-55.8372 524.986   5
   0   2  -4 258.049 544.856   1
   0   2   4 52.6597 764.925   0
   0   2  -4 338.155 680.650   7
   0   2  -4 96.3760 812.998   6
   0  -2  -4 429.918 801.427   6
   0  -2   4 132.410 533.958   6
   0   2   4 231.638 503.364   1
   0  -2  -5 230482. 2845.84   6
   0   2   5 222997. 2826.40   0
   0   2   5 232768. 2245.38   1
   0  -2  -5 227250. 2467.90   2
   0   2  -5 232052. 2888.19   6
   0  -2  -5 240267. 2176.12   1
   0  -2  -5 238562. 3051.74   7
   0  -2   5 232564. 2876.17   8
   0   2   5 238547. 2906.05   8
   0   2  -5 224850. 2745.27   7
   0   2   5 237080. 1833.42   4
   0  -2  -5 232958. 1819.05   4
   0  -2   5 237458. 2963.76   1
   0   2  -5 250232. 2852.71   1
   0  -2   5 243967. 2298.09   5
   0   2  -6 4855.97 896.831   6
   0   2   6 5313.06 944.371   8
   0  -2   6 5504.41 605.811   5
   0  -2   6 5730.76 980.490   8
   0  -2  -6 6292.91 1015.14   7
   0   2   6 5457.76 687.226   1
   0  -2  -6 4780.90 685.258   2
   0   2  -6 6096.80 902.924   7
   0  -2  -6 5544.64 974.253   6
   0  -2   6 6153.86 1054.95   1
   0   2   6 5288.71 431.689   4
   0   2   6 5303.90 864.583   0
   0  -2  -6 6013.75 589.978   1
   0  -2  -7 193567. 3128.84   6
   0   2  -7 190042. 3148.95   6
   0   2   7 195874. 2537.01   1
   0   2   7 206234. 1955.96   4
   0   2   7 189594. 3093.61   0
   0  -2  -7 209087. 2505.42   1
   0   2  -7 193372. 3115.39   7
   0   2   7 197653. 3176.82   8
   0  -2  -7 192254. 3245.12   7
   0  -2   7 197462. 3194.93   8
   0  -2   7 194804. 3134.57   1
   0  -2   7 207320. 2199.13   4
   0  -2  -7 196402. 2733.09   2
   0  -2   8 9067.14 639.349   4
   0   2   8 9807.25 1272.48   8
   0  -2   8 9108.86 1254.34   1
   0  -2  -8 8208.59 906.328   2
   0   2   8 8080.80 1054.82   0
   0   2   8 9399.74 967.133   1
   0   2   8 9416.45 583.874   4
   0   2  -8 9343.15 1285.52   6
   0  -2   8 10192.2 1236.19   8
   0  -2  -8 9344.49 1259.85   6
   0  -2  -8 8261.46 1266.28   7
   0   2  -8 8579.12 1205.24   7
   0  -2   9 31946.4 1714.24   1
   0   2   9 33138.7 1448.59   1
   0  -2   9 32797.0 1735.45   8
   0   2   9 30491.5 1639.51   0
   0   2  -9 31053.2 1660.20   7
   0   2  -9 31758.4 1736.20   6
   0  -2   9 33298.2 1042.69   4
   0   2   9 33841.6 1800.26   8
   0   2   9 35404.8 958.752   4
   0  -2  -9 33268.3 1777.47   6
   0  -2  -9 33148.4 1458.16   2
   0  -2  -9 31882.0 1802.82   7
   0   2  10 1884.35 938.193   1
   0   2  10 1056.11 1000.80   8
   0  -2 -10 1110.20 857.866   2
   0  -2  10 955.041 1219.88   1
   0  -2 -10 2202.54 1267.30   7
   0   2 -10 1688.31 1154.61   6
   0  -2  10 980.715 1165.63   8
   0  -2 -10 293.543 1162.97   6
   0   2 -10 925.507 1068.65   7
   0   2 -10 1495.65 850.068   2
   0   2  10 1344.68 1126.46   0
   0   2 -11 368.364 1147.10   6
   0   2 -11 163.256 1140.91   7
   0  -2  11 139.723 1233.37   8
   0   2  11 418.346 1219.36   8
   0  -2 -11-303.018 799.139   2
   0  -2 -11 307.019 1178.97   6
   0   2  11 479.766 861.059   1
   0  -2 -11-91.6919 970.554   7
   0   2 -11 59.4508 830.702   2
   0  -2  11 116.718 1032.67   1
   0   2  11-224.335 1175.86   0
   0   2 -12 500.565 844.930   2
   0   2  12 914.666 1051.69   0
   0  -2  12 128.149 1162.76   0
   0   2 -12 667.383 1158.13   7
   0  -2  12 861.210 1074.86   8
   0   2 -12 1217.84 1289.53   6
   0  -2 -12 517.025 1002.16   6
   0  -2  12 656.399 1130.71   1
   0  -2 -12 1564.55 1100.17   7
   0  -2 -12 765.057 841.173   2
   0   2  12 801.981 1188.00   8
   0   2 -13 305.763 1179.83   7
   0  -2  13-483.193 1414.59   8
   0  -2 -13 1132.92 1251.98   7
   0  -2 -13 416.139 1404.53   6
   0  -2  13 631.075 1262.89   1
   0   2  13-438.044 1209.11   8
   0  -2  13-23.5309 1077.71   0
   0  -2 -13 159.130 919.464   2
   0   2 -13 526.516 1048.08   6
   0   2  13 72.3560 1268.39   0
   0   2 -13 362.530 957.953   2
   0   2  14 5489.07 1557.60   0
   0  -2  14 4589.91 1313.26   8
   0  -2  14 3779.50 1464.04   0
   0  -2 -14 3403.15 1330.35   6
   0   2 -14 4327.59 1485.39   6
   0   2  14 4826.36 1570.57   8
   0   2 -14 4171.71 1258.85   7
   0  -2 -14 5934.41 1529.86   7
   0   2 -14 3847.26 1098.55   2
   0  -2  15 1.36585 1173.27   0
   0   2 -15-139.398 1079.82   7
   0   2  15-386.211 1291.39   0
   0  -3   0 425.857 166.452   7
   0   3   0 679.341 275.255   1
   0  -3   0 730.556 373.966   2
   0   3   0 769.747 322.378   2
   0  -3   0 500.598 317.241   0
   0   3   0 722.857 369.154   8
   0   3   0 432.728 321.427   0
   0  -3   0 717.286 322.639   1
   0  -3   1 69641.8 1038.16   2
   0  -3  -1 69569.3 905.064   7
   0  -3   1 72087.9 1135.87   1
   0  -3   1 69082.2 1019.69   8
   0  -3  -1 68621.7 929.649   2
   0   3   1 69312.6 902.986   2
   0   3   1 68985.3 890.914   7
   0  -3  -1 69850.4 1031.59   0
   0   3  -1 70696.2 1017.39   2
   0  -3   1 68332.9 943.053   0
   0   3  -1 67542.0 666.705   5
   0   3  -1 68053.7 1007.89   8
   0   3   1 69628.4 1048.50   0
   0   3  -1 68242.6 1072.42   1
   0   3  -1 66089.9 675.932   3
   0  -3  -2 47281.1 1055.28   0
   0   3   2 45840.3 861.835   2
   0   3   2 45040.1 934.915   6
   0   3  -2 44608.0 669.407   3
   0   3  -2 43877.1 633.713   5
   0   3   2 48833.1 824.021   4
   0   3  -2 44455.4 1026.09   8
   0  -3  -2 44241.5 887.157   2
   0   3   2 45837.1 1005.18   7
   0  -3  -2 46870.8 1041.50   7
   0  -3   2 44580.8 1172.63   1
   0   3  -2 45497.3 1127.83   1
   0  -3   2 45152.1 610.780   5
   0   3  -2 45609.7 1061.34   6
   0  -3  -2 43863.1 828.757   4
   0  -3   2 44801.8 656.922   3
   0  -3   2 43752.1 986.627   8
   0  -3   2 44540.8 950.877   6
   0   3   2 43415.6 1035.94   0
   0   3   3 39704.6 1206.15   0
   0  -3  -3 38729.6 1126.61   6
   0   3   3 40120.2 792.569   4
   0   3   3 39011.7 1049.80   6
   0  -3  -3 35100.5 1196.38   7
   0   3   3 40403.2 582.529   1
   0   3  -3 38816.2 1180.45   6
   0  -3  -3 39073.2 958.134   2
   0  -3  -3 38348.0 772.646   4
   0  -3  -3 41697.4 1144.98   0
   0  -3   3 37901.1 762.404   3
   0  -3  -3 39261.5 513.178   1
   0   3  -3 37671.5 751.068   5
   0  -3   3 39978.5 1403.45   1
   0   3   3 39376.0 922.149   2
   0  -3   3 41034.6 1083.78   6
   0   3   3 40413.2 1089.44   7
   0   3  -3 41138.7 1166.85   1
   0   3  -3 38529.8 1119.71   8
   0  -3   3 39300.9 718.808   5
   0  -3   3 37685.5 1122.60   8
   0  -3  -4 81163.3 1704.31   6
   0  -3   4 80856.6 1657.69   8
   0  -3   4 84470.6 1615.09   6
   0  -3  -4 80717.6 1409.92   2
   0  -3   4 79364.4 1777.98   1
   0  -3  -4 83217.2 969.199   1
   0   3  -4 79665.2 1720.93   6
   0   3  -4 89241.8 1726.86   1
   0  -3  -4 81943.0 1108.55   4
   0   3  -4 78872.6 1498.35   7
   0   3   4 84720.7 1131.14   4
   0  -3  -4 81172.5 1778.50   7
   0  -3   4 84339.1 1165.56   5
   0   3   4 86799.7 1653.98   7
   0   3   4 81474.9 1723.45   0
   0   3   4 85634.4 1609.75   6
   0  -3   4 80487.7 1228.84   3
   0   3   4 84650.9 1062.89   1
   0   3   4 83653.4 1391.07   2
   0   3  -4 82296.0 1210.72   5
   0   3  -4 83719.2 1688.97   8
   0  -3  -5 2561.30 363.224   1
   0  -3   5 2862.80 809.437   8
   0  -3   5 2409.97 501.189   3
   0  -3  -5 2321.90 605.602   2
   0   3  -5 2593.98 728.292   7
   0   3   5 2842.63 536.974   2
   0  -3   5 2349.02 465.436   5
   0  -3  -5 1766.18 849.171   6
   0   3   5 1908.77 382.507   4
   0  -3  -5 2129.01 921.399   7
   0   3   5 2256.62 744.823   0
   0  -3  -5 2348.71 396.707   4
   0   3  -5 2221.31 587.255   5
   0  -3   5 2282.31 1003.97   1
   0   3  -5 2381.15 907.522   6
   0   3   5 2275.14 502.638   1
   0  -3  -6 22511.7 1264.05   7
   0  -3   6 23371.4 875.310   5
   0  -3   6 21994.4 1428.84   1
   0   3  -6 22577.3 1252.73   6
   0  -3  -6 23323.3 793.433   1
   0   3  -6 21821.3 1124.16   7
   0  -3  -6 21783.1 1255.79   6
   0  -3  -6 22549.3 714.044   4
   0   3   6 24327.6 735.136   4
   0  -3  -6 22837.3 1021.75   2
   0  -3   6 22846.0 918.263   3
   0   3   6 21895.8 864.563   1
   0   3   6 20715.0 1161.50   0
   0  -3   6 22981.3 1234.98   8
   0   3   7 41629.6 1206.40   1
   0  -3   7 42736.8 1727.76   8
   0  -3   7 40963.3 1782.82   1
   0   3   7 41789.8 1662.55   8
   0   3   7 44628.8 1000.14   4
   0  -3  -7 44258.7 1134.19   1
   0   3  -7 41832.4 1573.95   7
   0  -3  -7 41744.7 1744.45   7
   0  -3  -7 41088.5 1390.26   2
   0   3   7 43218.0 1710.77   0
   0   3  -7 43074.2 1670.03   6
   0  -3  -7 42236.6 1678.67   6
   0  -3   8 21821.3 1585.25   1
   0  -3  -8 20549.4 1418.45   6
   0   3   8 21320.0 781.146   4
   0   3   8 19298.1 1315.48   0
   0  -3  -8 20104.4 1155.35   2
   0   3  -8 22181.9 1457.39   7
   0  -3   8 19915.3 1493.74   8
   0  -3  -8 19773.8 909.656   1
   0  -3  -8 18447.3 1376.92   7
   0   3  -8 20438.3 1484.14   6
   0   3   8 20670.6 1078.67   1
   0   3   8 22993.7 1503.23   8
   0  -3  -9 1345.75 1086.27   6
   0   3   9 969.261 1178.70   0
   0   3   9 1904.82 1054.64   8
   0   3   9 1109.92 821.084   1
   0  -3   9 1347.04 1140.92   1
   0  -3  -9 991.624 1141.29   7
   0  -3  -9 1569.78 783.114   2
   0   3  -9 1345.25 1105.93   6
   0  -3   9 1268.18 922.696   8
   0   3  -9 1460.13 969.923   7
   0   3   9 1010.25 477.507   4
   0   3 -10 3053.25 1265.61   6
   0  -3 -10 4503.25 1061.62   6
   0   3  10 3222.59 860.543   1
   0  -3 -10 3367.20 892.774   2
   0  -3  10 4115.43 1350.23   1
   0  -3 -10 4770.91 1259.67   7
   0  -3  10 4967.14 1306.27   8
   0   3  10 3663.28 1288.09   0
   0   3 -10 3671.14 1196.85   7
   0   3  10 2982.71 1204.69   8
   0   3  11 44582.2 2225.98   8
   0   3  11 42232.8 1580.13   1
   0  -3 -11 40641.7 2056.12   6
   0   3  11 38866.6 2101.21   0
   0   3 -11 41030.4 1869.98   2
   0  -3  11 40951.8 2038.27   1
   0  -3 -11 42240.1 1783.10   2
   0  -3 -11 40489.1 2122.76   7
   0  -3  11 39413.4 2135.73   8
   0   3 -11 39515.2 2035.23   7
   0   3 -11 44374.1 2229.68   6
   0   3 -12 486.788 984.447   6
   0   3 -12 1336.15 972.078   2
   0   3  12 1188.91 1163.39   8
   0   3 -12 817.568 961.633   7
   0  -3  12 415.575 1141.11   1
   0  -3 -12 2548.98 1168.03   7
   0  -3  12 1819.68 1228.87   8
   0  -3 -12 853.882 854.050   2
   0   3  12 1295.71 1167.42   0
   0  -3 -12 1485.38 1027.07   6
   0  -3 -13 48255.6 2575.05   7
   0   3 -13 45859.3 2341.47   7
   0  -3  13 46998.2 2373.80   0
   0  -3 -13 48537.3 2562.06   6
   0  -3 -13 49393.6 2114.13   2
   0   3  13 43181.7 2350.83   0
   0  -3  13 49060.0 2425.46   8
   0  -3  13 43697.3 2239.44   1
   0   3  13 45536.7 2484.04   8
   0   3 -13 45359.4 2511.09   6
   0   3 -13 46379.4 2131.77   2
   0   3 -14 2100.14 1334.13   7
   0  -3  14 3451.26 1520.28   8
   0  -3 -14 2110.28 1412.25   7
   0   3 -14 2933.35 1127.22   2
   0   3  14 2282.75 1354.33   8
   0  -3  14 1499.46 1428.24   0
   0   3  14 1726.91 1411.19   0
   0  -3 -14 2070.09 1472.48   6
   0   3 -14 2613.52 1170.10   6
   0   3 -15 7775.57 1525.30   7
   0   3  15 6212.63 1624.87   0
   0  -3  15 5884.88 1364.60   0
   0   4   0 524826. 2759.97   0
   0   4   0 513697. 2821.12   8
   0  -4   0 513788. 10134.3   1
   0   4   0 510294. 10025.2   1
   0   4   0 517862. 7792.05   7
   0   4   0 535056. 2785.41   2
   0  -4   0 523279. 2786.43   2
   0  -4   1 999280. 15290.9   0
   0   4  -1 859442. 15525.3   1
   0   4   1 967554. 15786.4   0
   0  -4  -1 924209. 9954.03   1
   0  -4  -1 918957. 14449.5   2
   0   4  -1 959790. 15839.8   2
   0   4   1 893366. 13190.0   7
   0  -4  -1 923137. 13324.2   7
   0  -4   1 925870. 3956.67   8
   0   4   1 905325. 9993.70   1
   0   4  -1 959808. 15817.6   8
   0  -4  -1 999999. 16108.0   0
   0   4   1 935953. 14518.4   2
   0  -4   1 876451. 15941.4   1
   0  -4   1 918112. 15530.0   2
   0   4   2 426061. 2603.70   2
   0  -4  -2 417475. 2538.08   4
   0  -4   2 429444. 7347.38   5
   0  -4  -2 416169. 2615.99   2
   0   4   2 415106. 2823.90   7
   0  -4  -2 406522. 2769.42   7
   0   4  -2 429114. 2925.22   2
   0   4  -2 414504. 1952.18   3
   0   4  -2 413894. 1852.37   5
   0   4  -2 425862. 2962.34   8
   0   4  -2 422412. 3147.65   1
   0  -4  -2 435018. 2982.94   0
   0   4  -2 416944. 2938.54   6
   0  -4   2 424042. 1947.89   3
   0  -4   2 418346. 2945.97   8
   0   4   2 418639. 2985.85   0
   0   4   3 113554. 1372.31   4
   0   4  -3 117398. 1917.19   1
   0  -4  -3 113521. 1793.68   7
   0   4  -3 115307. 1840.85   6
   0  -4   3 109594. 2024.13   1
   0   4   3 109217. 1771.72   0
   0  -4   3 123705. 1815.88   6
   0   4  -3 111625. 1126.06   5
   0   4   3 121346. 1816.82   7
   0  -4   3 114924. 1121.03   5
   0   4   3 122260. 1772.68   6
   0  -4   3 115742. 1214.07   3
   0   4  -3 111861. 1200.48   3
   0   4  -3 119089. 1828.19   8
   0  -4   3 113595. 1799.88   8
   0  -4  -3 122248. 1832.09   0
   0   4   3 119588. 1540.39   2
   0  -4  -3 109142. 1514.34   2
   0  -4  -3 112905. 1384.70   4
   0   4   4 284030. 2901.45   6
   0  -4  -4 264578. 2518.33   2
   0   4  -4 261677. 1972.24   5
   0  -4  -4 257443. 2080.06   4
   0   4  -4 282739. 3005.77   8
   0  -4  -4 263664. 2992.67   7
   0   4   4 280772. 2526.82   2
   0  -4   4 274068. 1951.96   5
   0   4  -4 261181. 2935.15   6
   0   4   4 271007. 2137.48   4
   0   4   4 261437. 1481.21   1
   0  -4  -4 265562. 1425.08   1
   0  -4   4 267425. 2929.73   8
   0  -4   4 267976. 2110.11   3
   0  -4  -4 262544. 2876.53   6
   0   4   4 266820. 2957.13   0
   0   4   4 279872. 2972.44   7
   0  -4   4 255201. 3145.49   1
   0  -4  -5 34406.1 1350.33   7
   0   4   5 35249.8 875.573   4
   0  -4   5 33414.0 1346.85   8
   0  -4   5 31653.1 1504.25   1
   0   4  -5 31581.5 1332.92   6
   0  -4  -5 33299.6 687.555   1
   0   4   5 36227.7 1098.99   2
   0  -4  -5 31939.7 1101.78   2
   0   4  -5 32084.0 1164.93   7
   0   4  -5 31786.9 902.197   5
   0  -4   5 34205.1 880.263   5
   0  -4  -5 32257.6 1284.09   6
   0   4   5 32974.8 733.646   1
   0   4   5 33709.1 1408.87   0
   0  -4   5 32679.7 924.771   3
   0  -4  -5 31994.5 822.777   4
   0  -4  -6 10512.5 520.341   1
   0  -4  -6 9345.65 560.573   4
   0  -4   6 9568.01 675.339   3
   0   4  -6 9551.57 1095.64   6
   0   4   6 9822.10 570.692   4
   0   4   6 10243.1 613.091   1
   0  -4   6 10371.3 657.694   5
   0   4  -6 10023.1 906.254   7
   0  -4  -6 9719.56 818.726   2
   0  -4   6 8971.25 986.435   8
   0  -4  -6 9502.85 1044.42   7
   0  -4  -6 9041.25 998.985   6
   0  -4   6 10728.5 1173.91   1
   0   4  -6 10640.7 743.074   5
   0   4   6 11303.2 1044.31   0
   0   4  -7 91534.2 2173.49   7
   0  -4  -7 92303.7 2409.82   7
   0  -4  -7 90897.5 1424.99   4
   0  -4  -7 97816.4 1489.35   1
   0  -4   7 92765.3 2295.68   8
   0   4  -7 90639.3 2256.83   6
   0   4   7 89362.4 1526.81   1
   0  -4   7 97770.8 1707.74   5
   0  -4   7 94049.4 2450.68   1
   0  -4  -7 94125.3 2349.37   6
   0   4   7 87360.2 2236.32   0
   0   4   7 97671.9 1480.76   4
   0  -4  -7 89652.9 1939.23   2
   0   4   8 6639.92 586.206   4
   0  -4   8 6329.15 1222.56   8
   0  -4  -8 6581.35 602.541   1
   0  -4  -8 5905.80 1083.91   6
   0   4  -8 5195.72 1011.53   6
   0  -4  -8 6210.07 873.973   2
   0  -4  -8 7108.85 1248.36   7
   0   4  -8 6791.24 1105.74   7
   0   4   8 5139.52 1017.24   8
   0   4   8 6994.51 785.038   1
   0   4   8 6739.87 1147.47   0
   0  -4   8 5958.26 1328.11   1
   0   4   9 11826.0 1422.09   8
   0  -4   9 9345.55 1424.67   1
   0   4  -9 11777.4 1433.44   6
   0   4   9 10736.3 1253.18   0
   0   4   9 9735.92 661.990   4
   0  -4  -9 8861.83 695.944   1
   0  -4  -9 10837.9 1363.30   7
   0   4   9 9886.92 889.178   1
   0  -4  -9 10344.8 1040.13   2
   0   4  -9 9108.61 1154.59   7
   0  -4  -9 10219.8 1275.23   6
   0  -4   9 10857.3 1387.70   8
   0   4  10 12127.2 1441.14   8
   0  -4  10 11816.4 1475.08   1
   0   4  10 10489.6 939.229   1
   0  -4 -10 10272.9 1070.22   2
   0   4  10 11190.9 1479.49   0
   0   4 -10 10818.3 1370.48   7
   0  -4 -10 10073.2 1232.88   7
   0   4 -10 10384.3 1469.31   6
   0  -4  10 11357.1 1342.42   8
   0  -4 -10 11694.7 1475.70   6
   0   4  11-345.345 1229.92   0
   0   4 -11 1410.02 1243.08   6
   0   4 -11 95.7675 931.942   7
   0  -4 -11 231.771 1042.37   6
   0  -4  11 708.763 1164.98   8
   0  -4  11-315.853 1260.25   1
   0   4  11 348.634 1145.53   8
   0  -4 -11 651.016 817.827   2
   0  -4 -11 1160.22 1184.33   7
   0   4 -12 12372.2 1644.14   6
   0  -4 -12 8781.95 1324.63   7
   0   4  12 11281.6 1613.78   8
   0  -4 -12 10138.2 1331.40   6
   0  -4  12 10927.5 1505.37   1
   0   4 -12 9468.21 1277.35   2
   0   4 -12 9137.03 1439.13   7
   0  -4  12 10048.9 1552.18   8
   0   4  12 11913.8 1585.14   0
   0  -4 -12 9840.47 1155.13   2
   0   4  13 466.329 1332.39   8
   0   4  13 600.504 1342.57   0
   0   4 -13 84.1626 947.178   2
   0   4 -13 809.092 1048.31   7
   0   4 -13 1327.97 1260.32   6
   0  -4 -13 188.330 978.056   2
   0  -4  13 450.268 1333.15   1
   0  -4  13-185.687 1359.00   8
   0  -4 -13 1705.86 1349.44   7
   0  -4 -13 169.047 1125.21   6
   0  -4 -14 31272.4 2266.36   7
   0   4 -14 30947.6 2060.09   7
   0  -4 -14 30027.8 2268.25   6
   0   4  14 28707.0 2053.31   0
   0   4 -14 25787.2 1837.45   2
   0   4  14 29432.2 2059.34   8
   0   4 -14 31978.2 2283.98   6
   0  -4  14 29933.3 2161.42   8
   0  -4  14 25002.6 2039.89   0
   0   4 -15 1461.81 1294.93   7
   0  -4  15 502.996 1089.00   0
   0   5   0-124.238 549.652   1
   0  -5   0-184.830 574.309   2
   0   5   0 23.7016 561.105   0
   0   5   0 192.971 599.675   8
   0  -5   0 217.897 472.484   0
   0   5   0-23.3729 269.812   7
   0   5   0 332.282 507.709   2
   0  -5   0 426.234 637.008   1
   0   5   1 185327. 1409.35   1
   0  -5  -1 181708. 1640.06   7
   0  -5  -1 181909. 1893.11   2
   0   5  -1 188178. 2010.34   2
   0   5  -1 184785. 1997.65   8
   0  -5  -1 186089. 1394.89   1
   0  -5   1 189624. 2055.26   8
   0  -5   1 185471. 2035.47   2
   0   5   1 185950. 1643.15   7
   0  -5   1 184522. 1861.61   0
   0  -5   1 180521. 2112.07   1
   0  -5  -1 188562. 1997.97   0
   0   5   1 193984. 1901.74   2
   0   5  -1 185562. 2032.71   1
   0   5   1 184419. 2026.78   0
   0   5  -1 178968. 1881.55   0
   0  -5  -2 260090. 2273.81   4
   0  -5   2 243770. 2671.97   1
   0   5  -2 251263. 1639.72   3
   0   5  -2 256982. 2481.13   8
   0   5  -2 250335. 2457.99   6
   0   5  -2 251072. 1592.57   5
   0   5   2 253474. 2291.60   7
   0  -5  -2 250290. 2238.65   2
   0   5   2 263768. 2256.24   2
   0   5  -2 253323. 2456.42   2
   0   5  -2 259640. 2651.67   1
   0   5   2 245544. 2485.62   0
   0  -5   2 255844. 2520.89   8
   0  -5  -2 247098. 2277.74   7
   0   5  -3 52312.6 1294.03   2
   0   5  -3 49227.8 805.579   5
   0   5  -3 50374.0 1302.44   8
   0   5  -3 56662.1 1471.15   1
   0  -5  -3 55051.5 1389.04   0
   0  -5   3 50563.4 791.252   5
   0  -5   3 50390.4 1392.59   8
   0   5   3 51215.3 1110.29   2
   0  -5  -3 50409.5 1188.84   2
   0  -5  -3 49413.2 1095.23   4
   0  -5  -3 49417.9 1276.59   7
   0   5   3 48489.7 1416.64   0
   0  -5   3 52003.1 1542.91   1
   0  -5   3 51193.0 1328.00   6
   0   5  -3 48977.1 1355.33   6
   0   5  -3 50982.1 864.691   3
   0   5   3 53313.4 1256.80   7
   0   5   3 52247.0 1293.49   6
   0  -5   3 49249.2 841.947   3
   0  -5  -4 37942.7 1332.74   7
   0   5   4 39684.3 976.510   4
   0  -5   4 37344.2 1576.11   1
   0  -5   4 36312.7 834.160   3
   0  -5   4 38649.0 785.505   5
   0   5  -4 37486.5 811.213   5
   0   5   4 37012.7 1407.72   0
   0  -5  -4 36736.7 1117.96   2
   0   5  -4 36140.3 1364.07   6
   0  -5   4 36154.0 1257.60   8
   0   5   4 38148.9 1056.52   2
   0  -5  -4 36273.5 953.556   4
   0   5  -5 168681. 2281.03   7
   0  -5  -5 169028. 2629.88   6
   0  -5  -5 172382. 2729.17   7
   0  -5   5 172459. 1890.33   3
   0  -5   5 178226. 1769.21   5
   0  -5   5 169009. 2880.21   1
   0   5   5 182830. 2302.98   2
   0  -5  -5 164643. 2245.83   2
   0  -5   5 171641. 2678.97   8
   0   5  -5 161621. 2646.89   6
   0   5   5 178447. 1947.65   4
   0   5   5 171745. 1262.55   1
   0   5  -5 170604. 1806.77   5
   0  -5  -5 169988. 1895.87   4
   0   5   5 165417. 2668.75   0
   0  -5   6 75810.3 2009.83   8
   0  -5   6 78749.3 2266.12   1
   0   5  -6 78840.1 1430.45   5
   0   5  -6 79681.4 2071.67   6
   0  -5  -6 76446.9 1339.42   4
   0   5   6 83188.1 1402.46   4
   0  -5   6 81448.9 1366.21   5
   0   5   6 78777.8 1096.93   1
   0  -5   6 78367.5 1463.87   3
   0   5  -6 78793.0 1783.78   7
   0  -5  -6 74703.1 1972.89   6
   0  -5  -6 81469.9 1065.41   1
   0   5   6 74209.7 2056.01   0
   0  -5  -6 78133.2 2089.58   7
   0  -5  -6 78183.5 1733.71   2
   0  -5  -7 62007.6 1262.30   4
   0   5  -7 63048.7 1824.75   7
   0  -5   7 61646.2 2147.87   1
   0  -5  -7 67377.4 1134.74   1
   0   5   7 65043.6 1175.81   1
   0   5   7 67997.2 1322.57   4
   0  -5  -7 65429.8 2094.98   7
   0  -5   7 68139.6 1402.94   5
   0   5  -7 62608.4 2031.05   6
   0  -5   7 65595.1 2109.54   8
   0   5   7 59941.4 1996.23   0
   0  -5  -7 64480.5 1707.22   2
   0  -5  -7 65541.9 2062.46   6
   0   5   8 25324.1 899.986   4
   0   5   8 27838.0 962.315   1
   0  -5   8 28030.1 1635.61   8
   0   5  -8 25928.9 1463.23   7
   0   5  -8 24291.8 1601.82   6
   0  -5  -8 25368.2 885.605   4
   0  -5  -8 25799.2 843.153   1
   0  -5  -8 24875.1 1260.75   2
   0  -5  -8 25722.0 1644.17   7
   0  -5   8 23413.0 1636.71   1
   0  -5  -8 25717.9 1601.36   6
   0   5   8 24687.4 1622.68   0
   0  -5  -9 4820.79 1052.49   6
   0   5   9 4693.98 1219.81   8
   0  -5   9 5578.85 1289.48   8
   0   5  -9 4979.48 1255.03   6
   0   5   9 4699.48 592.287   4
   0   5   9 5033.18 1319.30   0
   0   5  -9 4982.48 1141.16   7
   0  -5  -9 5407.83 1270.13   7
   0  -5   9 3304.88 1272.60   1
   0  -5  -9 4193.81 914.173   2
   0  -5  10 56533.5 2342.60   1
   0   5  10 55015.0 2300.98   0
   0   5 -10 51583.4 2076.22   7
   0   5 -10 59993.1 2384.09   6
   0  -5  10 58333.7 2398.04   8
   0  -5 -10 55312.6 2222.05   6
   0  -5 -10 53724.1 2346.64   7
   0  -5 -10 55411.4 1899.83   2
   0   5  10 60868.6 2349.79   8
   0  -5  11 1043.28 1112.65   8
   0  -5 -11-30.9596 1221.17   6
   0  -5 -11 330.465 1146.59   7
   0  -5 -11 556.713 826.702   2
   0   5 -11-126.415 1045.51   7
   0  -5  11-12.9388 1289.53   1
   0   5 -11 231.897 1004.03   6
   0   5  11 300.858 995.726   8
   0   5  11-162.378 1190.71   0
   0  -5 -12 128.835 840.496   2
   0  -5  12 934.704 1298.89   8
   0   5 -12-9.01840 1002.54   6
   0  -5 -12 771.141 1043.37   7
   0   5  12-186.663 1151.47   8
   0   5 -12-459.084 990.676   7
   0  -5 -12 706.480 952.600   6
   0   5  12 602.911 1082.01   0
   0  -5  12-266.011 1345.23   1
   0   5 -13 210.838 1099.97   7
   0   5  13 1166.49 1152.24   8
   0  -5  13 814.185 1187.58   1
   0  -5  13 136.188 1370.98   8
   0  -5 -13 3574.56 1449.84   7
   0  -5 -13 335.617 977.144   2
   0   5  13 146.759 1133.17   0
   0  -5 -13 437.724 1245.60   6
   0   5 -13-92.1619 1231.20   6
   0   5 -13 389.927 945.809   2
   0  -5 -14 337.751 1272.79   6
   0   5 -14 815.417 1406.73   6
   0   5  14 895.736 1384.68   0
   0  -5 -14 644.021 1261.66   7
   0   5  14 1737.65 1283.60   8
   0  -5  14 1349.24 1440.00   1
   0   5 -14 484.952 1073.03   7
   0   5 -14 215.584 1128.19   2
   0  -5  14 1315.47 1461.60   8
   0  -5  15 245.142 1191.57   0
   0   5 -15 949.063 1208.60   7
   0   6   0 755340. 4160.32   8
   0  -6   0 716099. 14589.0   1
   0   6   0 714764. 14445.0   1
   0   6   0 757532. 4068.95   2
   0   6   0 738332. 4029.52   0
   0  -6   0 757767. 4073.41   0
   0  -6   0 728851. 4070.25   2
   0   6   0 723225. 11283.8   7
   0   6  -1 78987.6 1508.67   8
   0  -6   1 78847.5 1390.64   0
   0   6   1 79952.6 1380.51   2
   0  -6  -1 73628.4 1407.90   2
   0   6   1 78365.4 1078.51   1
   0   6  -1 73606.2 1394.88   0
   0  -6  -1 76683.4 1186.59   7
   0  -6   1 74398.3 1476.62   2
   0   6   1 73745.7 1455.36   0
   0   6  -1 78858.8 1451.39   2
   0  -6   1 77761.1 1573.75   1
   0   6   1 76706.3 1156.78   7
   0  -6  -1 78834.9 1446.87   0
   0  -6   1 73770.9 1506.38   8
   0  -6  -1 75789.7 1077.46   1
   0   6  -1 79307.0 1464.70   1
   0   6  -2 152296. 2143.17   6
   0   6  -2 153487. 2105.57   8
   0   6  -2 160793. 2229.72   1
   0   6   2 154982. 1903.63   2
   0   6  -2 161400. 2116.52   2
   0  -6   2 157173. 1963.03   0
   0   6  -2 146336. 1387.83   3
   0  -6  -2 147799. 1936.34   4
   0  -6   2 149449. 2098.59   8
   0   6   2 154343. 1884.31   7
   0   6   2 146613. 1051.72   1
   0   6   2 147875. 2119.15   0
   0  -6   2 147046. 2332.47   1
   0   6  -2 149472. 1382.18   5
   0  -6  -2 146923. 1929.50   2
   0  -6  -2 146130. 1847.24   7
   0  -6  -2 160886. 2133.51   0
   0   6  -3 56934.3 882.601   5
   0  -6  -3 64257.4 1529.38   0
   0  -6   3 59063.4 1780.29   1
   0  -6   3 58760.4 883.577   5
   0   6  -3 64703.6 1565.66   1
   0  -6  -3 54725.0 1310.71   2
   0  -6  -3 55708.2 1279.62   4
   0   6  -3 60024.3 1430.94   2
   0  -6   3 57539.7 1511.56   8
   0   6  -3 57581.7 942.102   3
   0  -6   3 57875.9 933.666   3
   0   6   3 61624.4 1298.22   2
   0   6  -3 55497.2 1512.54   6
   0   6   3 60393.1 1399.28   6
   0  -6  -3 59540.3 1436.28   7
   0   6   3 55584.4 1587.95   0
   0   6   3 63722.6 1429.64   7
   0   6  -3 60582.5 1464.10   8
   0  -6   4 177.125 324.623   3
   0   6   4 306.364 504.881   2
   0   6  -4 412.822 399.698   3
   0  -6   4 143.466 315.663   5
   0   6   4 102.476 921.289   0
   0  -6  -4 651.067 742.447   7
   0  -6  -4 224.146 604.522   2
   0   6  -4 254.900 361.922   5
   0   6  -4 385.346 714.930   6
   0  -6   4 215.573 847.336   8
   0  -6   4 80.1282 1054.98   1
   0  -6  -4 509.412 513.509   4
   0  -6  -5 23774.2 1024.80   2
   0   6  -5 26318.4 795.473   5
   0   6   5 24044.5 1370.74   0
   0   6  -5 26324.8 1377.23   6
   0  -6  -5 24514.9 881.327   4
   0  -6   5 24979.8 786.331   3
   0  -6  -5 25937.2 1290.51   7
   0  -6   5 24421.7 1540.67   1
   0  -6   5 27650.8 758.660   5
   0  -6   5 26173.1 1252.62   8
   0   6   6 17824.1 1265.91   0
   0  -6  -6 18157.4 995.995   2
   0   6   6 20722.7 838.628   4
   0  -6   6 18045.9 1402.24   1
   0   6  -6 19872.8 1056.66   7
   0  -6   6 18616.6 790.256   3
   0  -6   6 19133.2 729.805   5
   0   6  -6 18869.8 798.372   5
   0  -6  -6 17662.3 792.830   4
   0  -6   6 19533.3 1255.27   8
   0   6  -6 18842.9 1313.74   6
   0  -6  -6 18076.1 1270.41   7
   0   6   7 132230. 2821.13   0
   0  -6   7 133983. 2021.68   3
   0   6  -7 141564. 2018.49   5
   0   6  -7 135843. 2515.06   7
   0   6  -7 136587. 2842.60   6
   0  -6  -7 133346. 1883.94   4
   0  -6  -7 136820. 2921.29   7
   0  -6   7 133254. 3087.58   1
   0   6   7 145672. 1971.02   4
   0  -6  -7 134147. 2387.01   2
   0  -6  -7 130627. 2765.90   6
   0  -6   7 133521. 2826.69   8
   0   6  -8 2028.16 913.628   7
   0  -6  -8 1510.27 472.329   4
   0  -6  -8 1183.06 765.892   2
   0  -6   8 2262.11 1447.82   1
   0   6  -8 1341.26 1098.73   6
   0  -6   8 1450.69 1110.66   8
   0   6   8 999.096 1078.72   0
   0  -6  -8 1701.77 1037.49   7
   0  -6  -8 1142.77 1101.41   6
   0   6   8 2165.07 538.697   4
   0   6   9 28585.4 1783.00   0
   0   6  -9 28322.6 1781.89   6
   0  -6  -9 28804.7 987.091   4
   0  -6  -9 28392.4 1754.29   6
   0   6  -9 28683.9 1597.43   7
   0   6   9 26770.4 1734.47   8
   0  -6   9 26607.3 1632.10   8
   0  -6   9 24775.4 1907.88   1
   0  -6  -9 28365.7 1703.96   7
   0  -6  -9 27649.4 1411.24   2
   0   6 -10 5183.16 1122.29   7
   0  -6 -10 5489.28 1177.68   7
   0  -6 -10 5205.70 936.271   2
   0   6  10 5036.69 1265.86   0
   0  -6 -10 5409.68 1345.05   6
   0  -6  10 5077.67 1452.53   1
   0   6  10 5183.53 1162.98   8
   0  -6  10 5640.53 1275.28   8
   0   6 -10 5041.31 1113.53   6
   0  -6  11 11974.9 1429.23   8
   0   6  11 11348.4 1422.74   0
   0  -6 -11 10970.0 1534.98   6
   0  -6 -11 11422.1 1162.53   2
   0  -6 -11 10049.3 1311.47   7
   0   6 -11 10219.6 1250.65   7
   0  -6  11 12032.5 1658.00   1
   0   6 -11 9684.26 1518.30   6
   0   6  11 12612.0 1559.56   8
   0   6 -12 3670.34 1161.57   7
   0   6  12 3685.75 1287.56   8
   0  -6  12 2000.54 1417.39   1
   0  -6 -12 4068.41 957.631   2
   0  -6 -12 3010.63 1292.39   7
   0  -6 -12 3827.74 1115.25   6
   0   6  12 2903.64 1320.46   0
   0  -6  12 3046.36 1343.36   8
   0   6 -12 3428.10 1375.93   6
   0  -6 -13 301.531 1389.34   6
   0   6  13 1565.68 1423.95   0
   0   6  13 701.090 1201.89   8
   0   6 -13-49.8766 1065.40   7
   0  -6  13-309.627 1242.36   1
   0   6 -13-12.1178 1379.06   6
   0   6 -13 626.146 1161.29   2
   0  -6 -13 966.921 1334.27   7
   0  -6  13 419.873 1016.33   8
   0   6  14 2779.94 1347.72   8
   0   6 -14 2782.29 1071.26   2
   0  -6 -14 1710.28 1253.40   7
   0  -6  14 2574.39 1365.38   8
   0   6 -14 2920.09 1210.30   7
   0  -6 -14 2328.19 1567.72   6
   0   6 -14 2671.11 1515.61   6
   0   6  14 1646.90 1509.79   0
   0  -6  14 1699.06 1508.18   1
   0   6 -15-213.496 1087.65   7
   0  -6  15-118.866 1349.90   0
   0   7   0 298.995 320.845   7
   0   7   0 551.848 479.417   2
   0   7   0 840.875 764.347   0
   0   7   0 860.789 546.027   1
   0  -7   0 783.890 616.428   2
   0  -7   0 318.099 648.493   1
   0  -7   0 497.047 468.427   0
   0   7   0 824.381 696.925   8
   0   7   1 1270.26 402.227   1
   0  -7  -1 485.523 707.543   2
   0   7  -1 817.061 676.175   8
   0  -7   1 1018.21 857.752   1
   0  -7  -1 885.584 576.285   0
   0   7   1 640.864 750.728   0
   0   7   1 947.896 474.353   2
   0   7   1 917.648 382.953   7
   0  -7  -1 793.293 503.749   1
   0  -7   1 441.944 829.409   2
   0  -7   1 800.410 739.389   8
   0   7  -1 661.402 606.535   2
   0  -7   1 453.597 586.727   0
   0   7  -1 1209.74 483.578   1
   0  -7  -1 530.963 448.444   7
   0   7  -1 1313.84 745.125   0
   0  -7  -2 17892.3 818.136   7
   0   7   2 20071.8 808.401   7
   0   7  -2 20786.1 957.492   1
   0   7   2 19904.7 877.353   2
   0  -7   2 18763.0 882.208   0
   0   7  -2 18018.9 933.633   8
   0  -7   2 18957.5 1151.01   1
   0  -7   2 17108.2 1010.56   8
   0  -7  -2 19528.4 924.646   0
   0   7  -2 18544.2 645.900   3
   0  -7  -2 17540.3 898.155   2
   0   7  -2 18171.5 624.173   5
   0   7  -2 18845.2 895.852   2
   0  -7  -2 18051.7 969.186   4
   0   7   2 18594.9 506.202   1
   0   7   2 19557.1 1146.63   0
   0   7  -3 135651. 1396.36   5
   0   7   3 137203. 2301.90   0
   0   7   3 150062. 2064.95   2
   0   7   3 145245. 2119.74   7
   0  -7  -3 130291. 1971.66   2
   0   7  -3 135012. 2306.90   6
   0  -7   3 143351. 2087.84   0
   0  -7  -3 139615. 2100.72   7
   0  -7   3 136623. 2549.38   1
   0  -7   3 140188. 2301.86   8
   0   7  -3 139276. 1473.51   3
   0  -7  -3 140566. 2029.26   4
   0  -7   4 24680.5 1469.99   1
   0  -7   4 22307.9 1271.57   8
   0  -7   4 24178.1 666.740   5
   0   7  -4 23255.1 726.273   3
   0  -7   4 24410.6 724.996   3
   0  -7  -4 24158.5 989.832   4
   0   7   4 25048.3 984.511   2
   0  -7  -4 23916.8 1052.35   2
   0   7  -4 23038.9 1284.26   6
   0   7   4 23487.6 1272.17   0
   0  -7  -4 23695.2 1142.68   7
   0   7  -4 23952.9 690.684   5
   0  -7  -5 3546.80 676.718   2
   0  -7   5 3615.24 1259.22   1
   0  -7  -5 3546.04 589.286   4
   0   7  -5 3585.62 824.725   6
   0  -7   5 3725.76 449.962   3
   0  -7   5 3554.85 952.791   8
   0   7   5 3017.88 920.008   0
   0  -7   5 3823.37 419.681   5
   0  -7  -5 3026.64 755.414   7
   0   7  -5 3611.28 466.949   5
   0   7  -6 1420.43 637.726   7
   0  -7   6 1698.65 980.382   8
   0  -7  -6 786.687 661.079   2
   0   7  -6 1288.50 951.362   6
   0  -7  -6 1531.18 777.484   7
   0   7  -6 1158.51 508.290   5
   0  -7   6 1038.97 454.717   3
   0  -7   6 760.590 1199.28   1
   0   7   6 1084.65 875.944   0
   0  -7   6 1717.81 408.582   5
   0  -7  -6 864.547 507.226   4
   0   7   7 906.056 930.155   0
   0  -7  -7 1036.77 724.290   2
   0  -7   7 1202.43 1320.20   1
   0   7  -7 523.953 1040.09   6
   0  -7   7 721.286 507.058   3
   0  -7   7 530.798 865.906   8
   0   7  -7 1120.39 604.045   5
   0  -7  -7 1037.87 966.407   7
   0   7  -7 1166.80 792.991   7
   0  -7   7 894.034 433.592   5
   0  -7  -7 819.728 477.095   4
   0  -7  -8 1513.50 510.703   4
   0  -7   8 1647.32 1159.42   8
   0   7  -8 1319.79 848.914   7
   0  -7   8 1320.00 504.516   5
   0   7  -8 1865.26 1143.22   6
   0  -7  -8 1240.65 771.136   2
   0   7   8 1965.91 1189.71   0
   0  -7   8 1104.03 1375.53   1
   0  -7  -8 1612.11 919.034   7
   0  -7  -9 13965.7 1513.14   6
   0  -7  -9 13397.4 792.082   4
   0   7   9 11785.4 1296.19   0
   0  -7  -9 11613.8 1093.73   2
   0   7  -9 11732.9 1468.06   6
   0   7  -9 11063.8 1174.94   7
   0  -7   9 13938.4 1553.37   8
   0  -7  -9 11184.8 1474.78   7
   0  -7   9 11292.2 1828.67   1
   0  -7  10 5675.35 1620.71   1
   0   7  10 4706.86 1340.66   8
   0  -7 -10 6897.96 1394.58   7
   0  -7  10 6492.13 1134.90   8
   0   7 -10 5744.13 1074.94   7
   0  -7 -10 6374.59 950.470   2
   0   7 -10 6779.67 1401.17   6
   0  -7 -10 4872.08 1090.90   6
   0   7  10 5816.32 1293.28   0
   0   7  11 5117.21 1251.44   8
   0  -7 -11 5496.93 1327.63   7
   0  -7 -11 5638.71 960.541   2
   0  -7  11 4689.46 1565.51   1
   0   7 -11 5468.48 1093.95   7
   0  -7  11 5377.71 1217.02   8
   0   7  11 6261.81 1234.66   0
   0   7 -11 6139.53 1264.20   6
   0  -7 -11 5918.69 1298.65   6
   0   7  12-71.2320 1315.35   8
   0  -7 -12-76.4109 986.329   6
   0  -7 -12 267.237 843.210   2
   0  -7 -12 908.169 1265.22   7
   0  -7  12-263.600 1199.60   8
   0   7 -12 229.667 1329.90   6
   0   7  12 514.412 1296.97   0
   0  -7  12 814.277 1481.12   1
   0   7 -12 315.240 1084.87   7
   0  -7 -13 46928.4 2524.78   7
   0   7 -13 49328.3 2684.01   6
   0  -7 -13 51014.4 2700.04   6
   0   7 -13 46593.5 2271.85   7
   0  -7  13 44778.0 2466.67   1
   0   7  13 49174.4 2482.68   0
   0   7  13 51160.4 2586.64   8
   0  -7  13 49843.8 2639.72   8
   0   7 -14 1800.13 1463.87   6
   0   7  14 2356.06 1256.25   8
   0   7 -14 2338.58 1225.13   2
   0  -7 -14 1625.44 1389.03   7
   0   7 -14 1400.38 1186.07   7
   0  -7  14 3330.63 1500.61   8
   0  -7  14 1525.77 1486.89   1
   0   7  14 2183.88 1358.98   0
   0   7 -15 25478.5 1994.61   7
   0  -8   0 511.655 675.472   2
   0   8   0 296.937 777.975   0
   0   8   0 2032.25 520.731   1
   0  -8   0 813.633 680.266   1
   0   8   0 470.385 323.162   7
   0   8   0 504.499 637.114   8
   0  -8   0 624.540 570.613   0
   0   8   0 802.021 447.019   2
   0  -8   1 1006.94 763.965   8
   0   8   1 892.186 384.516   7
   0   8  -1 1263.22 672.438   0
   0  -8  -1 1259.13 738.361   2
   0   8   1 3390.99 468.380   1
   0  -8  -1 1315.62 645.733   0
   0  -8  -1 630.139 521.004   1
   0   8   1 1496.94 595.247   2
   0  -8   1 968.277 764.615   1
   0  -8  -1 978.275 444.527   7
   0  -8   1 644.962 829.128   2
   0   8  -1 1522.28 611.849   1
   0  -8   1 1286.86 636.042   0
   0   8   1 473.441 789.347   0
   0   8  -1 944.348 271.386   7
   0   8   2 78100.6 1458.28   7
   0  -8   2 72098.3 1697.05   2
   0  -8   2 76693.3 1619.72   0
   0  -8  -2 73435.0 1650.69   4
   0  -8  -2 73852.3 1605.81   2
   0   8   2 75877.9 1029.72   1
   0  -8  -2 71839.6 1429.71   7
   0   8  -2 73151.7 1177.69   3
   0  -8   2 74168.4 1712.92   8
   0  -8   2 75145.7 1898.73   1
   0   8   2 81983.6 1636.84   2
   0   8   2 73640.7 1704.57   0
   0   8  -2 70567.9 1161.68   5
   0  -8   3 8311.99 1023.37   8
   0  -8  -3 9056.17 828.190   7
   0  -8  -3 7707.30 819.737   2
   0   8  -3 8101.19 534.843   3
   0   8  -3 7636.29 901.602   6
   0  -8  -3 8795.14 837.645   4
   0   8  -3 7757.18 495.849   5
   0  -8   3 7963.05 1137.35   1
   0   8   3 7838.40 991.186   0
   0   8   3 9728.75 803.798   7
   0   8   3 7894.01 266.890   1
   0   8  -4 49951.4 1009.10   3
   0   8  -4 49291.4 1668.01   6
   0  -8   4 50385.0 1623.69   8
   0  -8  -4 52675.1 1544.31   7
   0  -8   4 49141.0 1784.11   1
   0  -8  -4 50002.7 1410.45   2
   0   8   4 48341.5 1681.95   0
   0  -8  -4 51218.8 1395.40   4
   0   8  -4 50020.5 946.107   5
   0  -8  -5 164240. 2501.74   2
   0  -8  -5 164584. 2305.76   4
   0  -8  -5 163781. 2804.78   7
   0   8  -5 162400. 2834.86   6
   0  -8   5 175222. 1745.91   5
   0  -8   5 172014. 3261.33   1
   0   8   5 163302. 2901.91   0
   0  -8   5 168145. 2902.13   8
   0   8  -5 166722. 1742.33   5
   0  -8   5 168737. 1857.66   3
   0  -8   6 20571.3 799.665   3
   0   8  -6 19326.2 1004.96   7
   0  -8  -6 21769.5 977.669   4
   0  -8   6 22337.8 1762.10   1
   0   8  -6 21062.2 1431.03   6
   0  -8   6 19665.1 1421.28   8
   0  -8  -6 19104.2 1094.79   2
   0  -8  -6 21421.5 1396.56   7
   0   8   6 19003.4 1440.16   0
   0   8  -6 18690.3 769.766   5
   0  -8   6 21844.3 747.747   5
   0   8  -7 75588.0 1462.32   5
   0  -8   7 70632.6 1448.29   3
   0  -8   7 81765.3 1407.48   5
   0  -8   7 74995.2 2564.51   1
   0  -8  -7 75242.4 1928.60   2
   0   8   7 74173.1 2400.79   0
   0   8  -7 73074.8 2274.97   6
   0  -8  -7 73616.2 1622.35   4
   0  -8  -7 71752.2 2232.96   7
   0   8  -7 74786.4 1883.71   7
   0  -8   7 79433.0 2359.80   8
   0  -8   8 1553.41 956.273   8
   0  -8   8 1155.48 459.647   5
   0   8  -8 1312.11 1086.53   6
   0  -8  -8 1509.15 915.752   7
   0  -8   8 2458.12 1599.89   1
   0   8   8 1064.94 992.894   0
   0   8  -8 1555.68 840.602   7
   0  -8  -8 796.633 790.966   2
   0  -8  -8 1302.32 542.364   4
   0  -8  -9 9489.34 1031.58   2
   0  -8   9 9055.11 1455.77   1
   0   8  -9 9577.58 1110.67   7
   0   8   9 9172.61 1351.41   0
   0  -8  -9 8258.34 1370.12   7
   0  -8  -9 8611.97 725.579   4
   0  -8   9 9283.79 1301.69   8
   0   8  -9 11833.2 1387.68   6
   0  -8 -10 11895.5 1297.29   7
   0  -8  10 12490.6 1472.81   8
   0   8 -10 11962.4 1232.10   7
   0  -8  10 10756.5 1613.38   1
   0   8 -10 10654.6 1415.59   6
   0  -8 -10 10170.8 1087.97   2
   0   8  10 12802.9 1542.35   0
   0   8  11 30.8246 1065.75   8
   0   8  11 84.0515 1297.58   0
   0  -8 -11-478.681 1062.63   7
   0  -8  11 457.127 1067.87   8
   0  -8  11-296.367 1401.52   1
   0   8 -11-489.475 1063.45   6
   0  -8 -11-158.823 808.528   2
   0   8 -11-46.8330 915.577   7
   0   8 -12 30508.6 2159.93   6
   0   8  12 31212.4 2157.65   8
   0  -8 -12 30596.5 1692.94   2
   0  -8  12 33089.3 2072.55   8
   0   8  12 30500.4 2051.58   0
   0   8 -12 31511.7 1910.74   7
   0  -8 -12 31283.8 2059.17   7
   0  -8  12 30331.9 2206.56   1
   0   8 -13 3360.62 1508.14   6
   0   8  13 2213.69 1295.78   8
   0  -8  13 2255.90 1328.95   1
   0   8 -13 3279.09 1042.40   7
   0  -8  13 3383.53 1417.81   8
   0  -8 -13 1573.29 1161.84   7
   0   8  13 1995.56 1458.25   0
   0   8  14 2617.03 1230.43   8
   0   8 -14 4043.65 1181.80   7
   0   8  14 4886.79 1437.10   0
   0  -8  14 2483.06 1545.65   1
   0   8 -15 645.687 1151.71   2
   0   9   0 400.994 798.366   0
   0   9   0 0.00000 305.729   7
   0  -9   0 12.4712 723.839   2
   0   9   0 1544.89 574.562   1
   0  -9   0-90.8008 662.221   1
   0   9   1 328.429 707.161   0
   0   9  -1 520.771 731.231   0
   0  -9   1 229.147 842.110   8
   0   9  -1 228.111 272.655   7
   0   9   1 641.514 469.160   1
   0  -9  -1 112.093 671.011   2
   0  -9  -1 142.495 549.260   1
   0  -9   1 362.228 846.654   2
   0  -9   1 553.359 857.719   1
   0  -9  -1 90.2830 444.245   7
   0   9   1 122.216 378.542   7
   0   9  -1 797.195 674.617   1
   0  -9  -2 43227.1 1353.55   2
   0  -9   2 44424.0 1549.33   8
   0   9   2 47357.3 1217.72   7
   0   9   2 45703.8 1508.51   0
   0   9  -2 44108.6 1018.58   5
   0  -9   2 44483.6 1599.44   1
   0  -9  -2 44807.7 1216.93   7
   0  -9   2 44018.1 1530.81   2
   0  -9  -2 47378.4 1526.80   4
   0   9   2 46395.1 911.033   1
   0  -9  -3 2478.24 802.937   4
   0  -9   3 2376.66 937.945   8
   0   9   3 1787.68 243.236   1
   0  -9  -3 1880.19 630.283   7
   0   9   3 2215.07 917.584   0
   0   9  -3 1827.47 434.859   5
   0  -9  -3 2042.44 738.436   2
   0   9  -3 1457.54 762.511   6
   0   9  -3 1706.58 422.905   3
   0  -9   3 2701.13 1113.58   1
   0  -9   4 19133.0 1178.00   8
   0  -9   4 20694.1 1507.90   1
   0  -9  -4 22199.9 1146.32   7
   0   9   4 20509.5 1210.66   0
   0  -9  -4 20782.0 1099.97   2
   0   9  -4 20744.0 743.615   3
   0  -9  -4 20300.3 1074.51   4
   0   9  -4 19520.7 1261.52   6
   0   9  -4 20944.2 693.196   5
   0   9  -5 15801.9 1275.39   6
   0  -9  -5 15483.1 1010.47   2
   0  -9   5 14509.4 1195.68   8
   0   9  -5 13768.7 636.133   5
   0   9  -5 15270.8 695.126   3
   0  -9   5 16551.5 1604.89   1
   0  -9  -5 15053.3 1120.51   7
   0   9   5 16844.6 1365.36   0
   0  -9  -5 14103.8 940.522   4
   0  -9   6 127558. 2821.41   8
   0  -9   6 119362. 1704.54   3
   0  -9  -6 117037. 2105.28   4
   0   9   6 116118. 2756.30   0
   0  -9   6 125356. 1589.64   5
   0  -9  -6 119757. 2658.78   7
   0  -9   6 115355. 3070.65   1
   0   9  -6 115166. 2679.14   6
   0   9  -6 120310. 1620.77   5
   0   9  -6 120363. 2066.17   7
   0  -9  -6 117394. 2323.75   2
   0  -9  -7 14082.1 1110.24   2
   0  -9  -7 14014.4 911.946   4
   0   9  -7 16137.1 1475.19   6
   0   9  -7 15820.9 796.936   5
   0  -9   7 13232.5 733.063   3
   0  -9   7 16665.1 1855.34   1
   0   9  -7 14620.1 1021.94   7
   0   9   7 13256.5 1345.76   0
   0  -9  -7 13922.2 1286.60   7
   0  -9   7 15446.7 711.437   5
   0  -9   7 14920.5 1469.62   8
   0   9  -8 21081.7 1650.87   6
   0  -9  -8 21965.7 1286.94   2
   0   9   8 20397.2 1683.28   0
   0   9  -8 20859.0 956.431   5
   0  -9  -8 20888.1 1513.70   7
   0   9  -8 20989.2 1241.80   7
   0  -9   8 22487.5 860.930   5
   0  -9   8 19479.8 1705.96   1
   0  -9  -8 21179.0 1032.07   4
   0  -9   8 23087.2 1719.55   8
   0  -9  -9 9631.28 795.988   4
   0  -9   9 9384.16 1365.66   8
   0   9   9 9264.27 1400.54   0
   0  -9  -9 10696.9 1094.80   2
   0   9  -9 8796.18 1044.39   7
   0   9  -9 10308.8 1303.48   6
   0  -9   9 6668.23 1725.78   1
   0  -9  -9 10137.0 1300.35   7
   0  -9 -10 10335.8 1133.30   2
   0   9 -10 9960.90 1281.73   6
   0  -9  10 9248.99 1670.56   1
   0   9 -10 12499.7 1206.11   7
   0  -9 -10 11317.1 1492.01   7
   0   9  10 13910.4 1646.27   0
   0  -9  10 10363.3 1503.15   8
   0  -9 -11 3060.01 945.112   2
   0  -9  11 3718.96 1249.80   8
   0   9  11 5646.34 1339.71   8
   0   9  11 5460.17 1405.23   0
   0  -9  11 3870.88 1411.09   1
   0  -9 -11 3869.27 1326.14   7
   0   9 -11 3789.47 1011.04   7
   0   9 -11 3931.37 1249.15   6
   0  -9 -12 3003.19 994.595   2
   0   9 -12 2732.70 1448.92   6
   0   9  12 2164.31 1438.34   8
   0   9 -12 3148.84 1110.32   7
   0  -9  12 2668.83 1323.19   1
   0  -9 -12 2764.41 1337.12   7
   0   9  12 2233.88 1485.62   0
   0  -9  12 1856.66 1393.05   8
   0  -9 -13 357.216 1317.76   7
   0  -9  13-60.0693 1199.56   8
   0   9  13 153.230 1372.05   0
   0   9 -13 3.38843 1248.18   6
   0   9 -13 588.685 995.084   7
   0  -9  13 976.205 1399.90   1
   0   9  13 112.571 1077.14   8
   0  -9  14-466.917 1619.05   1
   0   9 -15 763.384 1163.86   2
   0  10   0 51006.0 1018.34   7
   0 -10   0 51563.6 1609.16   2
   0 -10   0 51025.3 1432.01   1
   0  10   0 50273.4 1565.54   0
   0  10   0 54707.8 1367.96   1
   0  10  -1 308.569 770.238   0
   0 -10  -1 294.842 709.645   2
   0 -10   1 328.369 875.227   2
   0 -10   1-6.36944 880.150   8
   0 -10   1 42.4102 791.707   1
   0  10   1 302.556 470.471   1
   0 -10  -1 95.3020 611.098   1
   0  10  -1 138.626 284.116   7
   0  10   1 385.357 411.618   7
   0  10   1-142.821 812.781   0
   0 -10  -1 110.630 420.283   7
   0 -10  -2 332945. 3712.85   4
   0 -10   2 333413. 3808.44   2
   0 -10   2 333194. 3898.60   1
   0 -10  -2 345506. 3147.41   7
   0 -10   2 341892. 3880.82   8
   0  10  -2 328541. 2719.24   5
   0  10   2 327253. 3706.52   0
   0 -10  -2 337461. 3599.69   2
   0  10   2 347235. 3167.98   7
   0  10   2 351767. 2554.49   1
   0  10  -3 45340.3 1039.13   5
   0  10  -3 44958.1 1662.70   6
   0 -10  -3 44494.7 1379.79   7
   0 -10  -3 44480.5 1462.37   2
   0  10  -3 45192.1 1047.22   3
   0 -10   3 43626.8 1847.76   1
   0  10   3 43390.7 1560.94   0
   0 -10  -3 46856.5 1536.13   4
   0 -10   3 46922.5 1686.97   8
   0  10   3 48236.4 785.476   1
   0  10   4 6000.46 1129.62   0
   0 -10  -4 6139.81 869.575   4
   0 -10  -4 5542.50 849.768   2
   0  10  -4 5655.61 1046.05   6
   0 -10   4 6020.89 1071.79   8
   0 -10   4 7747.81 1378.32   1
   0  10  -4 5565.73 499.697   5
   0  10  -4 6304.67 543.037   3
   0 -10  -4 6202.18 834.961   7
   0 -10  -5 5138.02 849.634   2
   0  10  -5 5631.41 1085.02   6
   0  10   5 5603.91 1013.88   0
   0 -10   5 5487.99 1075.81   8
   0  10  -5 4458.53 524.276   3
   0 -10   5 5035.97 1384.15   1
   0 -10  -5 5050.52 854.705   7
   0 -10  -5 5131.81 844.175   4
   0  10  -5 4883.31 509.048   5
   0  10  -6 2186.22 665.305   7
   0  10  -6 1642.31 487.249   5
   0 -10  -6 1280.27 794.860   2
   0  10  -6 1749.31 1079.23   6
   0 -10  -6 1633.52 717.640   4
   0  10   6 1156.24 1180.56   0
   0 -10  -6 615.524 889.950   7
   0 -10   6 2343.86 918.797   8
   0 -10   6 1898.76 1601.02   1
   0  10   7 7752.25 1324.99   0
   0 -10   7 8833.07 587.443   5
   0  10  -7 9002.07 914.896   7
   0 -10   7 7623.31 636.382   3
   0 -10  -7 8683.02 1218.98   7
   0  10  -7 8031.19 664.911   5
   0 -10  -7 6670.60 806.612   4
   0  10  -7 7646.06 1230.16   6
   0 -10   7 7566.75 1762.16   1
   0 -10   7 7440.42 1165.02   8
   0 -10  -7 6735.67 938.406   2
   0  10  -8 12876.2 1076.70   7
   0 -10   8 12892.5 1378.01   8
   0 -10  -8 10927.4 1128.54   2
   0  10  -8 12339.7 1449.16   6
   0  10   8 10268.8 1537.78   0
   0  10  -8 13033.3 805.539   5
   0 -10   8 12007.6 1805.70   1
   0 -10  -8 11782.8 1307.55   7
   0 -10  -8 12760.2 942.776   4
   0 -10  -9 17756.2 1276.52   2
   0  10   9 17535.4 1579.25   0
   0 -10   9 17995.1 1648.73   8
   0  10  -9 17020.4 1571.88   6
   0  10  -9 19247.3 1251.90   7
   0 -10  -9 17877.9 1002.34   4
   0 -10  -9 17437.5 1467.29   7
   0 -10   9 18523.3 1865.24   1
   0 -10  10 521.391 1426.96   1
   0 -10 -10 1821.53 910.336   2
   0  10 -10 1118.60 966.909   6
   0 -10  10 635.246 1240.54   8
   0  10 -10 888.644 856.071   7
   0 -10 -10 902.208 1145.79   7
   0  10  10 1184.26 1315.50   0
   0  10 -11 11390.2 1242.56   7
   0  10  11 11304.8 1484.83   0
   0  10 -11 12713.8 1470.94   6
   0 -10  11 12965.2 1936.50   1
   0 -10 -11 12789.7 1517.31   7
   0 -10  11 14007.2 1705.26   8
   0 -10 -11 10960.1 1206.39   2
   0  10 -12 3537.76 1052.46   7
   0  10  12 3701.37 1483.46   8
   0  10  12 5112.39 1374.15   0
   0  10 -12 5464.07 1517.73   6
   0 -10  12 4155.05 1492.13   8
   0 -10  12 4343.00 1705.04   1
   0 -10 -12 3093.70 1297.41   7
   0 -10  13 836.176 1425.28   8
   0 -10 -13 975.850 1319.34   7
   0  10 -13 773.686 1245.48   6
   0 -10  13 1523.33 1711.28   1
   0  10  13 569.246 1297.14   0
   0  10  13 1780.89 1375.41   8
   0 -10  14 5853.37 1931.94   1
   0 -11   0 212.035 722.445   1
   0  11   0 291.158 365.295   7
   0  11   0 333.800 605.175   1
   0  11   0 77.7278 806.299   0
   0 -11   0 68.3526 838.524   2
   0  11  -1 128196. 2389.50   0
   0 -11   1 131387. 2501.72   2
   0 -11   1 130662. 2432.91   1
   0  11   1 144173. 2023.94   1
   0 -11  -1 134204. 2035.63   1
   0  11  -1 140265. 1530.17   7
   0 -11  -1 130222. 1860.13   7
   0 -11  -1 135212. 2496.55   2
   0  11   1 137029. 1876.48   7
   0  11   1 131934. 2480.03   0
   0  11   2 4503.03 1022.09   0
   0  11  -2 3734.97 365.789   7
   0 -11  -2 4117.12 852.829   2
   0 -11  -2 3802.51 614.260   7
   0  11   2 4436.51 527.283   1
   0 -11  -2 5480.52 1036.11   4
   0 -11   2 4324.08 1018.80   2
   0 -11   2 4086.70 1040.79   1
   0 -11   2 4318.42 1014.27   8
   0  11   2 4414.01 626.037   7
   0  11  -2 3784.26 561.201   5
   0  11  -3 10917.5 668.737   5
   0 -11   3 10727.2 1120.07   8
   0  11  -3 11741.2 663.778   3
   0  11   3 11697.5 1112.73   0
   0  11   3 12411.3 519.574   1
   0 -11  -3 11756.8 1008.88   2
   0 -11   3 12650.4 1261.09   1
   0 -11  -3 11793.5 1130.05   4
   0 -11  -3 10455.7 846.836   7
   0  11  -3 12929.9 1180.94   6
   0 -11  -4 2457.59 865.170   4
   0 -11  -4 1907.03 774.246   2
   0 -11   4 2710.54 851.594   8
   0  11  -4 2520.04 482.392   3
   0  11  -4 2882.81 971.758   6
   0 -11   4 3222.60 1338.53   1
   0 -11  -4 3018.24 805.097   7
   0  11   4 2537.21 1118.48   0
   0  11  -4 3088.63 484.442   5
   0 -11  -5 12008.0 1120.44   7
   0  11  -5 10819.6 1315.81   6
   0 -11   5 12608.3 1499.69   1
   0 -11  -5 12238.0 1034.75   2
   0 -11  -5 12489.1 1097.99   4
   0  11   5 12322.1 1364.51   0
   0  11  -5 11769.6 659.150   5
   0  11  -5 12269.8 677.551   3
   0 -11   5 10593.3 1256.76   8
   0 -11  -6 18389.5 1208.52   2
   0 -11   6 20191.4 1963.56   1
   0  11  -6 19201.5 783.446   5
   0  11  -6 19816.5 982.613   7
   0 -11  -6 21722.9 1190.40   4
   0  11   6 17295.1 1490.07   0
   0 -11   6 19401.3 1534.58   8
   0  11  -6 19053.3 1504.20   6
   0 -11  -6 19691.6 1392.95   7
   0  11  -7 7059.44 1301.04   6
   0 -11  -7 8131.87 1286.22   7
   0 -11  -7 8375.90 912.985   4
   0 -11   7 9651.67 1848.41   1
   0 -11  -7 8068.73 1019.64   2
   0  11  -7 8326.45 883.270   7
   0  11   7 8065.33 1425.09   0
   0  11  -7 7820.81 636.002   5
   0 -11   7 7744.15 1379.41   8
   0 -11  -8 189.297 846.344   2
   0 -11  -8-8.72628 635.681   4
   0  11  -8-127.111 1183.63   6
   0 -11   8 154.040 1627.62   1
   0  11  -8 247.773 682.121   7
   0 -11  -8 198.826 878.203   7
   0 -11   8 781.789 1033.64   8
   0  11   8 334.586 1274.42   0
   0 -11   9 3769.61 1454.61   1
   0 -11  -9 3794.86 965.824   2
   0 -11  -9 4041.84 738.617   4
   0  11  -9 4385.75 1127.60   6
   0  11  -9 3581.57 860.210   7
   0 -11  -9 3395.84 1111.55   7
   0  11   9 3662.23 1135.13   0
   0 -11   9 4096.40 1330.63   8
   0 -11 -10 10923.9 1335.47   7
   0  11 -10 9037.36 1450.92   6
   0 -11  10 10870.3 1853.22   1
   0  11 -10 10987.7 1142.87   7
   0 -11  10 10247.4 1527.99   8
   0  11  10 9706.25 1376.12   0
   0 -11 -10 9398.14 1136.52   2
   0  11  11 35240.3 2327.16   0
   0 -11 -11 36199.7 1828.26   2
   0 -11  11 35247.7 2273.70   1
   0  11 -11 32617.0 2146.86   6
   0 -11  11 36596.1 2298.67   8
   0 -11 -11 36802.0 2295.79   7
   0  11  12 2740.58 1503.38   0
   0  11 -12 2417.25 1121.09   6
   0 -11  12 2456.86 1505.17   1
   0  11  12 1391.89 1223.37   8
   0 -11 -12 1625.36 1223.72   7
   0 -11  12 2051.33 1234.69   8
   0  11  13 815.306 1534.59   0
   0 -11 -13 1254.12 1206.49   7
   0  11  13-439.674 1447.11   8
   0  11 -13 1557.15 1511.43   6
   0 -11  13 2596.46 1685.40   1
   0 -11  13 1344.52 1118.26   8
   0 -12   0 25556.6 1230.52   1
   0  12   0 25699.5 1315.43   0
   0  12   0 27958.8 842.921   7
   0 -12   0 27311.3 1419.19   2
   0  12   1 7323.30 1009.05   0
   0  12   1 8324.63 725.196   1
   0 -12   1 7271.01 1044.22   1
   0  12   1 7738.33 619.804   7
   0 -12   1 6729.94 1106.35   2
   0  12  -1 7287.25 473.137   7
   0  12  -1 7563.58 1028.21   0
   0 -12  -1 6981.48 793.893   1
   0 -12  -1 6710.49 986.843   2
   0  12  -2 3040.14 589.067   5
   0  12   2 1830.34 954.352   0
   0  12   2 2620.46 508.681   1
   0 -12   2 2423.53 852.886   8
   0 -12   2 3195.12 1127.87   1
   0 -12  -2 2493.76 571.054   7
   0 -12   2 2400.91 995.381   2
   0 -12  -2 2654.33 891.301   4
   0 -12  -2 1963.92 900.723   2
   0  12  -2 2205.96 321.904   7
   0 -12  -3 45000.3 1721.64   4
   0 -12  -3 42899.1 1581.95   2
   0  12   3 48605.2 963.014   1
   0 -12   3 43296.1 1933.02   1
   0  12  -3 45931.2 1171.32   3
   0 -12   3 43314.7 1830.85   8
   0  12  -3 45500.9 1181.60   5
   0  12   3 44411.1 1817.50   0
   0  12  -3 44856.7 1794.01   6
   0 -12  -3 43555.0 1417.32   7
   0 -12  -4 4618.92 875.608   7
   0  12  -4 4071.77 1150.41   6
   0 -12  -4 4324.27 850.389   2
   0  12   4 3536.90 1180.53   0
   0  12  -4 4515.26 563.212   3
   0 -12   4 4228.13 958.179   8
   0  12   4 4030.75 225.941   1
   0  12  -4 3982.27 543.149   5
   0 -12  -4 4687.98 945.442   4
   0 -12   4 4040.31 1189.40   1
   0 -12   5 56646.6 2146.49   8
   0 -12  -5 50430.5 1783.10   4
   0  12  -5 52183.8 1206.67   3
   0  12  -5 51961.2 1994.66   6
   0 -12  -5 50786.4 1774.04   2
   0  12  -5 53437.9 1154.22   5
   0 -12   5 51491.8 2229.23   1
   0  12   5 50398.5 2073.35   0
   0 -12  -5 54079.1 1858.42   7
   0 -12  -6 521.566 777.911   2
   0 -12   6 815.878 1170.19   8
   0 -12  -6 610.880 770.814   4
   0 -12   6-139.864 1603.07   1
   0  12  -6 914.881 496.719   3
   0  12  -6 980.026 613.817   7
   0  12  -6 243.060 978.651   6
   0 -12  -6 1048.28 844.663   7
   0  12  -6 378.301 463.643   5
   0  12   6 1215.61 1154.10   0
   0  12   7 54853.5 2305.93   0
   0 -12  -7 59889.0 2209.69   7
   0 -12  -7 56634.7 1776.90   4
   0 -12   7 58062.7 2356.22   8
   0 -12  -7 56468.6 1927.24   2
   0  12  -7 56743.1 1589.27   7
   0  12  -7 61375.4 1253.37   5
   0  12  -7 54290.6 2279.43   6
   0 -12   7 58720.6 2702.96   1
   0 -12  -8 4991.89 963.247   2
   0  12  -8 6397.79 1364.28   6
   0 -12  -8 5166.44 841.067   4
   0 -12  -8 5184.47 1028.80   7
   0 -12   8 5597.46 1281.64   8
   0  12   8 4047.33 1242.40   0
   0  12  -8 5870.45 820.619   7
   0 -12   8 4605.42 1649.24   1
   0 -12   9 12951.4 1619.26   8
   0  12  -9 12238.4 1052.32   7
   0 -12   9 10137.4 1790.97   1
   0 -12  -9 11684.0 1407.09   7
   0  12  -9 11479.3 1531.12   6
   0  12   9 11799.1 1595.92   0
   0 -12  -9 13113.9 1006.63   4
   0 -12  -9 9990.66 1159.30   2
   0 -12  10 8979.79 1540.22   1
   0  12  10 9782.46 1588.91   0
   0 -12 -10 9964.18 1392.96   7
   0  12 -10 8745.50 1566.28   6
   0 -12  10 8728.83 1442.26   8
   0 -12 -10 10304.2 1198.51   2
   0  12  11 6998.96 1352.01   0
   0 -12  11 7597.09 1883.59   1
   0 -12  11 6288.01 1495.84   8
   0  12 -11 7001.35 1574.93   6
   0 -12 -11 6004.35 1351.62   7
   0 -12 -11 6069.89 1113.38   2
   0  12 -12 1568.92 1435.88   6
   0 -12  12 3245.65 1697.68   1
   0 -12  12 3520.42 1495.07   8
   0 -12 -12 4062.20 1317.35   7
   0  12  12 2927.45 1447.60   0
   0  12  13-235.171 1140.24   8
   0 -12 -13-108.850 1369.40   7
   0 -12  13 926.987 1577.42   1
   0 -13   0 732.995 986.115   2
   0  13   0 199.041 754.656   0
   0 -13   0 29.3209 828.302   1
   0  13   0 263.919 380.440   7
   0  13   1 476.326 1002.06   0
   0  13  -1 333.013 343.006   7
   0  13  -1 402.481 838.362   0
   0 -13  -1 441.935 784.068   2
   0  13   1 444.246 495.627   7
   0 -13   1 239.002 871.239   2
   0 -13   1-75.5312 916.934   1
   0 -13  -2 68324.7 2055.15   2
   0  13  -2 65539.9 1504.01   5
   0 -13  -2 65761.2 2124.70   4
   0  13   2 64750.9 2032.98   0
   0 -13   2 63814.9 2098.68   8
   0  13   2 72401.1 1460.98   1
   0  13  -2 68222.0 1107.11   7
   0 -13   2 65115.3 2087.04   2
   0 -13  -2 68647.7 1630.87   7
   0 -13   2 64584.2 2115.20   1
   0  13   3 14893.7 1292.15   0
   0 -13   3 14464.7 1308.43   8
   0 -13  -3 15439.4 1245.85   2
   0 -13  -3 14931.9 982.741   7
   0  13  -3 15326.1 1261.24   6
   0  13  -3 15422.6 593.685   7
   0  13  -3 15190.2 829.831   5
   0  13  -3 15130.6 816.548   3
   0 -13   3 16170.3 1572.54   1
   0  13   3 17684.7 712.402   1
   0 -13  -3 14790.9 1330.79   4
   0 -13   4 70108.7 2293.51   8
   0  13   4 67547.8 853.010   1
   0 -13   4 70549.0 2529.68   1
   0  13  -4 63205.9 1359.00   5
   0 -13  -4 70076.7 2145.44   4
   0 -13  -4 69496.4 1934.22   7
   0  13  -4 68036.6 2268.91   6
   0 -13  -4 67029.6 2007.68   2
   0  13   4 62864.6 2193.63   0
   0  13  -4 65082.2 1385.97   3
   0  13  -5 14006.8 1295.60   6
   0  13  -5 13379.4 755.692   3
   0  13   5 12657.1 1285.81   0
   0 -13   5 14145.2 1475.99   8
   0 -13  -5 14162.7 1292.23   4
   0  13  -5 14380.1 734.395   5
   0 -13   5 14123.1 1772.21   1
   0 -13  -5 14886.0 1207.55   2
   0 -13  -5 14108.3 1153.53   7
   0 -13  -6 5918.28 963.137   4
   0  13  -6 7551.75 619.573   5
   0 -13  -6 7365.35 1053.08   2
   0  13  -6 7485.94 647.928   3
   0  13   6 7970.50 1467.88   0
   0  13  -6 7811.38 716.926   7
   0  13  -6 6520.16 1276.14   6
   0 -13   6 8431.41 1765.16   1
   0 -13  -6 8619.82 1203.79   7
   0 -13   6 5862.53 1345.80   8
   0 -13  -7 2883.62 905.976   2
   0 -13  -7 2821.33 839.240   4
   0  13   7 3110.49 1074.58   0
   0 -13   7 4405.05 1330.13   8
   0 -13  -7 3020.65 944.495   7
   0  13  -7 3366.13 1151.87   6
   0  13  -7 3783.25 707.886   7
   0 -13   7 3243.70 1656.31   1
   0 -13   8 38845.2 2061.53   8
   0 -13  -8 37737.0 1932.17   7
   0 -13   8 41086.9 2433.33   1
   0 -13  -8 38837.2 1567.86   4
   0 -13  -8 36918.0 1702.86   2
   0  13  -8 43579.0 1503.87   7
   0  13  -8 38985.1 2056.31   6
   0  13   8 39742.3 2101.26   0
   0  13   9 895.254 1335.95   0
   0 -13  -9 39.2667 668.462   4
   0 -13  -9-50.6881 1113.98   7
   0 -13   9-227.827 1619.16   1
   0  13  -9-51.7972 1171.50   6
   0 -13   9 370.829 1215.74   8
   0 -13  -9 466.119 815.085   2
   0  13  10 3029.16 1351.18   0
   0 -13 -10 3279.65 1255.65   7
   0 -13 -10 3080.93 1014.89   2
   0 -13  10 4294.07 1306.53   8
   0  13 -10 3123.21 1246.92   6
   0 -13  10 4229.75 1630.46   1
   0 -13 -11 4154.53 1196.53   7
   0 -13 -11 3795.70 1062.24   2
   0 -13  11 3293.40 1270.23   8
   0 -13  11 5633.76 1757.75   1
   0  13 -11 4058.34 1359.03   6
   0  13  11 4858.25 1591.07   0
   0  13  12 3322.11 1372.75   0
   0  13 -12 2413.63 1198.62   6
   0 -13  12 3759.41 1588.66   1
   0 -13 -12 3983.75 1400.57   7
   0 -13  12 3820.52 1444.12   8
   0  14   0 129785. 1819.39   7
   0 -14   0 130002. 2545.03   1
   0  14   0 122828. 2698.27   0
   0 -14   0 128075. 2844.93   2
   0 -14   1 12800.9 1257.71   2
   0 -14   1 12816.8 1297.18   1
   0  14  -1 12272.4 612.494   7
   0  14  -1 13073.8 1293.30   0
   0  14   1 12372.4 794.760   7
   0 -14  -1 13053.1 1293.15   2
   0  14   1 12882.1 1287.54   0
   0 -14  -2 64159.8 1629.31   7
   0  14   2 70906.3 1528.71   1
   0 -14   2 66547.5 2170.21   2
   0 -14  -2 67491.3 2146.02   2
   0  14  -2 66643.9 1582.79   5
   0  14   2 60756.7 2050.82   0
   0 -14  -2 61860.3 2113.83   4
   0  14  -2 66819.7 1142.15   7
   0 -14   2 70348.3 2279.62   1
   0 -14   3 27225.6 1746.78   8
   0 -14  -3 27281.6 1659.59   4
   0  14  -3 25822.7 1037.91   3
   0  14  -3 23716.9 1602.45   6
   0  14   3 27941.7 898.859   1
   0 -14   3 25872.3 1745.05   1
   0  14   3 25780.9 1692.78   0
   0  14  -3 26408.6 731.438   7
   0  14  -3 26428.2 1049.08   5
   0 -14  -3 26268.3 1465.59   2
   0 -14  -3 26821.2 1230.83   7
   0 -14   4 1757.04 1495.74   1
   0  14  -4 2532.51 579.045   5
   0 -14  -4 2210.31 747.576   7
   0  14   4 2962.01 1242.16   0
   0  14  -4 2325.54 938.153   6
   0  14  -4 2423.09 589.661   3
   0 -14  -4 2026.14 1004.45   2
   0 -14  -4 2365.76 1122.96   4
   0  14   4 2631.18 298.610   1
   0 -14   4 3033.65 1266.77   8
   0 -14  -5 13574.0 1215.83   7
   0 -14   5 15213.5 1920.24   1
   0  14  -5 14491.1 803.957   3
   0 -14   5 12992.1 1358.72   8
   0 -14  -5 13843.9 1262.01   2
   0  14   5 12653.8 1522.16   0
   0  14  -5 14268.4 764.898   5
   0 -14  -5 13687.4 1274.99   4
   0  14  -5 14370.9 1328.61   6
   0  14   6 18479.1 1720.20   0
   0 -14  -6 17652.8 1317.92   7
   0 -14   6 19858.4 1689.11   8
   0 -14  -6 17574.3 1314.74   4
   0  14  -6 17723.4 837.475   3
   0 -14  -6 16939.9 1336.96   2
   0  14  -6 20261.6 1668.48   6
   0 -14   6 15481.9 1816.17   1
   0  14  -6 18641.9 879.858   7
   0 -14  -7 7682.36 996.697   4
   0  14   7 7850.27 1462.30   0
   0 -14  -7 7290.23 1100.81   2
   0  14  -7 8489.62 1249.92   6
   0 -14  -7 7882.17 1213.99   7
   0 -14   7 8887.55 1491.47   8
   0 -14   7 8177.28 1759.31   1
   0  14   8 6611.81 1508.86   0
   0 -14  -8 7822.46 1076.25   2
   0 -14   8 7107.78 1237.51   8
   0 -14  -8 7399.60 1268.63   7
   0 -14  -8 8021.57 999.957   4
   0  14  -8 7441.18 1286.35   6
   0 -14   8 6248.70 1647.52   1
   0 -14  -9 899.678 917.245   2
   0 -14   9 746.447 1549.12   1
   0 -14   9 347.045 1036.43   8
   0  14   9 1329.26 1098.41   0
   0 -14  -9-6.40042 1092.02   7
   0  14  -9 1032.83 1287.42   6
   0 -14 -10 11777.9 1263.53   2
   0 -14  10 13784.3 1789.73   8
   0 -14 -10 11571.4 1615.52   7
   0  14  10 10304.7 1672.02   0
   0  14 -10 11186.3 1634.37   6
   0 -14  10 10054.2 1936.16   1
   0  14  11-273.639 1193.75   0
   0  14 -11-222.711 1184.92   6
   0 -14  11-63.7263 1294.35   1
   0 -14 -11 571.383 1241.39   7
   0 -14  11-385.970 1437.64   8
   0  14 -12 23155.1 2138.95   6
   0 -14 -12 20788.9 1855.85   7
   0 -14  12 23463.1 2115.10   8
   0  14  12 20258.9 2167.64   0
   0 -14  12 21530.3 2445.19   1
   0  15   0 344.890 458.320   7
   0 -15   0 448.060 941.208   1
   0 -15   0 1649.65 1105.70   2
   0  15   0 1313.38 1016.99   0
   0  15  -1 24919.7 817.313   7
   0  15  -1 23860.3 1465.73   0
   0 -15   1 23432.0 1486.72   1
   0 -15  -1 24993.2 1486.08   2
   0  15   1 24299.6 1525.98   0
   0 -15   1 25295.7 1660.78   2
   0 -15  -2 2511.00 1077.31   2
   0 -15  -2 3272.53 1274.07   4
   0  15  -2 2271.32 696.896   5
   0 -15   2 3251.49 1150.45   1
   0  15  -2 2219.82 376.920   7
   0  15   2 2187.78 1034.66   0
   0 -15   2 2701.67 1224.07   2
   0 -15   3 52936.7 2289.39   1
   0 -15  -3 53323.7 1668.62   7
   0  15   3 49882.4 2129.31   0
   0  15   3 55800.6 1241.21   1
   0 -15   3 53501.1 2191.47   8
   0 -15  -3 48219.2 1888.13   2
   0  15  -3 52404.0 2128.89   6
   0  15  -3 50177.9 1413.15   5
   0 -15  -3 49304.4 2059.79   4
   0  15  -3 51550.0 1420.19   3
   0 -15  -4 551.500 721.080   7
   0 -15   4 120.131 1196.10   1
   0 -15   4 1023.60 1014.12   8
   0  15  -4 295.199 538.251   5
   0  15   4 641.747 1007.57   0
   0 -15  -4 682.608 852.293   2
   0  15  -4-613.643 1190.30   6
   0  15  -4 354.933 521.654   3
   0 -15  -4 292.191 1121.81   4
   0  15  -5 3816.50 572.696   5
   0  15  -5 3381.70 1239.21   6
   0 -15  -5 4562.76 918.353   7
   0  15   5 4794.57 1241.05   0
   0 -15   5 5108.95 1519.49   1
   0  15  -5 3432.39 594.420   3
   0 -15   5 4147.37 1301.34   8
   0 -15  -5 3358.49 1020.63   2
   0 -15  -5 3367.07 1142.76   4
   0 -15   6 17574.6 1649.60   1
   0 -15  -6 15628.7 1326.91   4
   0  15   6 15553.9 1515.01   0
   0  15  -6 16557.1 1601.70   6
   0 -15  -6 16881.3 1374.52   7
   0 -15  -6 15636.8 1307.51   2
   0 -15   6 17390.1 1580.94   8
   0 -15  -7 1640.84 858.125   4
   0 -15   7 720.086 1087.31   8
   0 -15   7 2189.79 1595.52   1
   0  15  -7 1014.27 1051.07   6
   0 -15  -7 1304.64 957.566   7
   0 -15  -7 780.792 969.621   2
   0  15   7 1527.88 1208.66   0
   0 -15  -8 709.961 1049.59   7
   0 -15   8 1049.18 1489.98   1
   0 -15  -8 1179.62 831.954   4
   0 -15   8 580.259 1289.67   8
   0  15   8 366.337 1094.08   0
   0  15  -8 518.079 1187.36   6
   0 -15  -8 1135.75 918.225   2
   0  15   9 3886.50 1467.74   0
   0 -15   9 4386.59 1419.68   8
   0 -15  -9 3466.69 1070.03   2
   0 -15   9 3919.03 1677.42   1
   0 -15  -9 3329.38 1223.83   7
   0  15  -9 3828.45 1439.70   6
   0 -15  10 17895.9 2174.50   1
   0 -15 -10 18586.9 1809.44   7
   0 -15 -10 18008.3 1468.40   2
   0  15 -10 16245.7 1884.80   6
   0 -15  10 21045.9 1902.69   8
   0  15  10 17768.3 1842.14   0
   0 -15  11 12221.2 2023.95   1
   0 -15  11 11126.3 1559.34   8
   0  15 -11 15125.1 1856.36   6
   0 -15 -11 14150.6 1789.12   7
   0  15  11 12057.6 1837.81   0
   0 -15 -12 819.836 1346.01   7
   0  16   0 11702.7 1375.65   0
   0 -16   0 11457.6 1324.36   2
   0 -16   1 54778.6 2107.43   1
   0 -16   1 55428.7 2218.43   2
   0 -16  -1 53946.5 2292.01   4
   0 -16  -1 52267.7 2102.00   2
   0  16   1 52894.7 2112.64   0
   0  16  -1 53712.5 2067.13   0
   0  16   2 4051.61 1248.25   0
   0 -16  -2 5876.98 1071.29   2
   0  16  -2 5988.25 789.350   5
   0 -16  -2 5347.63 1303.28   4
   0 -16   2 5001.49 1376.58   1
   0 -16   2 4796.82 1064.10   2
   0 -16   3 13365.0 1440.42   8
   0 -16  -3 11961.7 981.419   7
   0  16   3 12802.4 1487.25   0
   0  16  -3 12827.0 1465.74   6
   0 -16  -3 12169.9 1228.18   2
   0  16  -3 13831.5 922.284   5
   0  16  -3 12251.7 909.200   3
   0 -16   3 10979.1 1488.92   1
   0 -16  -3 11192.7 1384.67   4
   0 -16  -4 1415.37 1028.46   2
   0 -16  -4 1642.27 1209.21   4
   0  16   4 1394.61 1254.87   0
   0  16  -4 968.158 1040.21   6
   0 -16   4 1248.70 1460.02   1
   0 -16   4 1859.24 1203.80   8
   0  16  -4 1665.69 590.771   5
   0 -16  -4 750.838 723.341   7
   0  16  -4 1186.96 556.518   3
   0 -16   5 33923.4 2082.04   1
   0 -16   5 35885.7 2002.31   8
   0  16  -5 37912.5 2042.01   6
   0 -16  -5 38179.1 1886.71   4
   0 -16  -5 39256.4 1799.37   2
   0 -16  -5 38557.3 1688.23   7
   0  16   5 34381.4 2047.87   0
   0 -16  -6 10516.3 1126.80   7
   0  16  -6 12858.1 1378.25   6
   0 -16   6 11078.5 1535.02   8
   0  16   6 13019.9 1602.94   0
   0 -16  -6 11528.3 1296.11   4
   0 -16   6 12040.0 1709.94   1
   0 -16  -6 13481.0 1262.26   2
   0 -16   7 26193.1 1962.46   8
   0 -16   7 24876.4 2204.98   1
   0 -16  -7 24448.8 1542.69   4
   0  16  -7 25283.6 1800.71   6
   0 -16  -7 20761.1 1490.66   7
   0  16   7 23082.3 1905.71   0
   0 -16  -7 23990.2 1602.20   2
   0 -16   8 7778.42 1506.16   8
   0 -16   8 5468.78 1725.15   1
   0  16  -8 5894.20 1316.90   6
   0  16   8 7102.02 1574.46   0
   0 -16  -8 6665.82 1249.54   7
   0 -16  -8 6531.87 1059.74   4
   0 -16  -8 6120.78 1092.28   2
   0 -16  -9 17978.0 1633.17   7
   0 -16   9 19918.6 1933.37   8
   0  16  -9 21053.6 1979.75   6
   0 -16  -9 18739.8 1533.63   2
   0  16   9 18726.5 1837.03   0
   0 -16   9 20369.4 2079.68   1
   0 -16 -10 1720.07 967.242   2
   0 -16 -10 2496.52 1292.67   7
   0  16  10 2278.01 1528.11   0
   0  16 -10 2473.46 1494.42   6
   0 -16  10 3978.44 1481.83   8
   0 -16  10 2044.20 1707.13   1
   0 -16 -11 4395.47 1424.12   7
   0  16  11 4171.83 1690.98   0
   0 -16  11 3459.02 1963.88   1
   0 -16  11 4526.45 1653.36   8
   0  16 -11 5283.14 1595.86   6
   0  17   0 72.9823 1145.75   0
   0 -17   0 14.3179 957.830   2
   0 -17  -1 8402.21 1313.30   2
   0 -17   1 7797.48 1244.10   1
   0  17   1 6981.56 1223.98   0
   0 -17   1 7001.22 1284.19   2
   0  17  -1 7380.09 1300.27   0
   0 -17  -1 10118.6 1590.96   4
   0  17   2 13296.0 1531.60   0
   0 -17  -2 13759.7 1390.34   2
   0 -17  -2 13854.0 1465.04   4
   0 -17   2 12428.2 1539.21   2
   0 -17   2 12902.3 1441.28   1
   0  17  -2 12973.9 989.515   5
   0  17  -3 3977.09 1253.93   6
   0  17  -3 3579.27 718.406   3
   0  17   3 4794.45 1283.13   0
   0 -17   3 3370.68 1399.16   1
   0 -17  -3 3770.71 970.835   2
   0 -17  -3 3894.26 1264.89   4
   0  17  -3 3471.62 707.813   5
   0 -17  -4 1666.01 747.678   7
   0 -17  -4 1286.86 1032.38   4
   0 -17   4 1707.25 1275.15   8
   0  17  -4 1607.00 562.916   5
   0  17  -4 1829.50 949.727   6
   0  17  -4 1597.61 604.828   3
   0 -17   4 1102.60 1307.65   1
   0 -17  -4 1104.74 1022.53   2
   0  17   4 1411.80 1245.02   0
   0 -17  -5 311.212 813.917   7
   0  17  -5 692.068 1201.83   6
   0 -17   5 908.498 1453.93   1
   0 -17   5 922.987 1276.23   8
   0  17   5 707.662 1114.71   0
   0 -17  -5 171.854 948.749   2
   0 -17  -5 112.620 1113.38   4
   0  17   6 14092.7 1640.82   0
   0  17  -6 12783.7 1632.17   6
   0 -17   6 16622.9 1627.21   8
   0 -17  -6 14865.6 1447.24   4
   0 -17  -6 15521.4 1344.85   7
   0 -17   6 15374.3 1960.65   1
   0 -17  -6 16413.1 1458.97   2
   0 -17   7 18404.8 1968.24   1
   0 -17  -7 15421.6 1440.33   7
   0 -17  -7 16219.9 1416.60   2
   0 -17  -7 17190.4 1432.93   4
   0 -17   7 16586.0 1757.81   8
   0  17   7 15822.1 1598.66   0
   0  17  -7 16432.1 1760.92   6
   0  17  -8 12193.5 1474.89   6
   0 -17  -8 11412.2 1280.82   4
   0  17   8 11127.0 1516.75   0
   0 -17   8 13458.2 1977.01   1
   0 -17  -8 12752.6 1340.53   2
   0 -17   8 12364.8 1611.26   8
   0 -17  -8 13113.1 1348.63   7
   0 -17  -9 5268.07 1134.12   7
   0 -17   9 5677.29 1471.90   8
   0  17  -9 7771.75 1633.74   6
   0 -17   9 6112.42 1716.17   1
   0  17   9 5827.77 1448.33   0
   0 -17  -9 6790.87 1207.41   2
   0  17 -10 10073.0 1745.05   6
   0 -17 -10 9992.54 1529.04   7
   0 -17  10 7860.64 1871.11   1
   0  17  10 9048.65 1593.15   0
   0 -17  10 8534.79 1616.09   8
   0 -17 -11 15736.9 1738.24   7
   0  18   0-84.8363 1092.46   0
   0 -18   0 228.143 911.767   2
   0 -18  -1 6555.72 1204.65   2
   0  18  -1 5758.18 1238.35   0
   0  18   1 5583.70 1244.92   0
   0 -18   1 5468.48 1132.96   2
   0 -18  -1 8632.32 1525.19   4
   0 -18  -2 67989.3 2582.96   4
   0 -18  -2 71927.2 2531.18   2
   0  18  -2 71216.9 1914.41   5
   0 -18   2 72023.1 2538.86   1
   0  18   2 69090.3 2501.64   0
   0  18   3 947.715 1201.48   0
   0 -18  -3 79.6140 940.690   2
   0  18  -3-229.737 586.839   5
   0 -18  -3 250.252 1132.67   4
   0 -18   3 110.264 1116.45   1
   0  18  -3 658.918 1192.15   6
   0  18  -3 145.554 596.993   3
   0 -18  -4 22707.5 1647.91   2
   0  18  -4 20174.9 1617.93   6
   0 -18   4 20851.6 1841.88   1
   0 -18  -4 20287.5 1625.24   4
   0 -18   4 23952.7 1898.55   8
   0 -18  -4 24436.6 1373.47   7
   0  18   4 18869.2 1722.04   0
   0  18  -5 4530.52 1193.10   6
   0 -18  -5 4165.84 1275.77   4
   0 -18   5 4122.49 1313.80   8
   0 -18  -5 4660.49 963.450   7
   0 -18   5 5501.62 1526.54   1
   0 -18  -5 5333.85 1192.48   2
   0  18   5 3623.16 1119.28   0
   0 -18   6 552.244 1367.04   8
   0 -18  -6 648.881 1089.97   4
   0 -18  -6 1356.23 852.797   7
   0  18  -6 990.638 1055.41   6
   0  18   6 1002.52 1046.67   0
   0 -18  -6 1697.24 949.650   2
   0 -18   6 1292.39 1474.11   1
   0 -18  -7 10229.2 1224.42   7
   0  18   7 9671.61 1623.65   0
   0 -18  -7 10204.1 1351.33   2
   0 -18   7 8851.32 1493.92   1
   0 -18   7 11363.2 1709.13   8
   0  18  -7 10280.1 1511.02   6
   0 -18  -7 10597.6 1321.13   4
   0 -18  -8 1477.71 946.508   4
   0 -18   8 527.480 1705.34   1
   0  18  -8 508.032 1350.77   6
   0 -18  -8 337.834 971.471   7
   0 -18  -8 891.401 1021.04   2
   0 -18   8 1043.06 1279.26   8
   0  18   8 421.973 1271.85   0
   0 -18   9 107.960 1617.86   1
   0  18   9 846.078 1489.70   0
   0  18  -9 879.031 1348.38   6
   0 -18   9 472.482 1355.60   8
   0 -18  -9-7.19025 933.130   2
   0 -18  -9 444.310 967.847   7
   0 -18 -10 22191.9 1958.80   7
   0 -18  10 26751.8 2316.17   8
   0  18  10 20283.8 2001.21   0
   0 -18  10 22855.9 2361.89   1
   0  18 -10 21517.8 1990.54   6
   0 -18 -11 2666.45 1182.20   7
   0  19   0 454.750 1014.74   0
   0 -19   0 1019.31 1296.20   4
   0 -19   0 678.751 1053.68   2
   0 -19   1 5233.93 1095.31   2
   0 -19  -1 5567.46 1364.67   2
   0  19  -1 3667.75 1203.94   0
   0 -19  -1 5129.06 1479.77   4
   0  19   1 4053.75 1243.48   0
   0  19   2 2005.61 1072.75   0
   0 -19  -2 2875.10 1397.16   4
   0  19  -2 1231.37 733.632   5
   0  19  -2 2641.18 797.229   3
   0 -19  -2 1798.98 978.734   2
   0  19   3 3942.39 1346.92   0
   0 -19  -3 6644.36 1323.96   2
   0 -19   3 5525.61 1426.10   1
   0  19  -3 5055.50 1187.00   6
   0 -19  -3 5629.32 1237.45   4
   0  19  -4 5306.24 1122.95   6
   0  19   4 5659.80 1443.97   0
   0 -19  -4 5182.13 1359.47   4
   0 -19  -4 6366.66 1280.15   2
   0 -19   4 5293.64 1485.87   1
   0 -19  -5 27453.7 1799.95   2
   0  19  -5 27127.7 1862.01   6
   0  19   5 26652.0 1912.48   0
   0 -19  -5 27762.2 1851.90   4
   0 -19   5 30088.6 1993.07   8
   0 -19  -5 29266.5 1602.62   7
   0 -19   5 25967.8 2075.13   1
   0 -19  -6 6091.88 1226.56   2
   0 -19  -6 8538.20 1386.58   4
   0  19   6 8260.13 1461.40   0
   0 -19  -6 7139.28 1090.89   7
   0 -19   6 7590.78 1524.67   1
   0 -19   6 7890.69 1571.95   8
   0  19  -6 7154.55 1482.68   6
   0  19   7 5831.77 1553.04   0
   0 -19  -7 5467.03 1132.49   2
   0 -19  -7 8157.95 1246.33   4
   0 -19   7 8099.95 1740.37   1
   0 -19  -7 9038.18 1243.43   7
   0 -19   7 7277.96 1410.40   8
   0  19  -7 6729.92 1578.97   6
   0 -19  -8 11543.8 1471.74   7
   0 -19   8 11618.0 1996.27   1
   0 -19  -8 10470.8 1339.29   4
   0  19  -8 11190.1 1574.55   6
   0 -19  -8 12825.7 1439.22   2
   0  19   8 10317.3 1792.05   0
   0 -19   8 11575.0 1814.09   8
   0 -19  -9 8785.80 1384.93   2
   0 -19   9 9436.51 2057.23   1
   0 -19   9 10167.1 1827.05   8
   0  19  -9 7994.10 1589.40   6
   0 -19  -9 9529.78 1457.27   7
   0  19   9 9809.95 1753.08   0
   0 -19 -10 13398.7 1684.78   7
   0 -20   0 84372.4 3006.13   4
   0 -20   0 84213.6 2922.74   2
   0  20   0 83419.6 2771.83   0
   0  20  -1 25126.1 1781.61   0
   0 -20  -1 26262.3 2018.38   4
   0  20   1 22486.2 1692.67   0
   0 -20   1 24619.2 1766.15   2
   0 -20  -1 22894.4 1736.96   2
   0 -20  -2 1230.44 1210.10   2
   0  20   2 1427.81 1277.13   0
   0 -20  -2 1372.89 1308.01   4
   0  20  -2 1239.21 753.684   5
   0  20  -3 2608.36 1305.75   6
   0 -20  -3 1252.90 1309.39   4
   0  20   3 1282.74 1267.04   0
   0 -20  -3 2196.74 1202.40   2
   0  20   4 3318.87 1455.35   0
   0  20  -4 1673.57 1209.01   6
   0 -20  -4 1320.44 1197.15   2
   0 -20   4 503.456 1317.45   1
   0 -20  -4 2782.99 1267.29   4
   0  20  -5 52189.2 2486.40   6
   0 -20   5 51309.2 2687.95   1
   0 -20   5 57460.3 2567.35   8
   0 -20  -5 49255.0 2356.79   4
   0 -20  -5 56589.9 2108.01   7
   0  20   5 55563.8 2628.92   0
   0 -20  -5 54291.8 2370.29   2
   0 -20  -6 247.352 1226.42   4
   0  20   6 1039.01 1369.59   0
   0  20  -6 174.117 1373.61   6
   0 -20   6 1273.63 1592.54   1
   0 -20  -6 1328.14 1154.72   2
   0 -20   6 1464.95 1224.70   8
   0 -20  -6 898.187 926.188   7
   0 -20   7 3946.32 1390.18   8
   0 -20  -7 4553.72 1101.96   4
   0  20   7 5452.93 1483.48   0
   0 -20   7 4172.16 1758.88   1
   0  20  -7 5043.71 1351.21   6
   0 -20  -7 3039.79 1187.72   2
   0 -20  -7 5249.16 1108.15   7
   0  20   8 981.834 1451.47   0
   0 -20  -8 391.600 883.207   7
   0 -20  -8 507.182 1107.91   2
   0 -20   8 974.376 1504.39   1
   0 -20   8 477.768 1308.33   8
   0  20  -8 348.204 1462.56   6
   0 -20  -9 4899.25 1302.88   7
   0 -20 -10 702.550 1246.17   7
   0 -21   0 1680.83 1115.33   4
   0  21   0 1060.68 1144.20   0
   0 -21   0 1388.15 1287.12   2
   0 -21   1 2498.92 1155.66   2
   0 -21  -1 2304.56 1183.43   2
   0  21  -1 2586.71 896.758   5
   0 -21  -1 3594.75 1509.57   4
   0  21   1 2975.52 1340.02   0
   0 -21   1 3724.69 1396.24   4
   0 -21  -2 70.7633 976.269   2
   0 -21  -2 1049.07 1317.86   4
   0  21   2 583.636 1075.05   0
   0  21   3 31026.7 1979.78   0
   0  21  -3 30821.2 2079.62   6
   0 -21  -3 29948.9 2118.93   4
   0 -21  -3 32292.1 1970.78   2
   0  21  -4 690.738 1387.86   6
   0 -21  -4 847.591 1259.11   4
   0 -21  -4 195.423 1153.59   2
   0  21   4 912.118 1374.50   0
   0  21  -5 7301.95 1324.64   6
   0  21   5 7023.59 1473.54   0
   0 -21  -5 8348.16 1578.41   4
   0 -21  -5 8998.15 1389.38   2
   0 -21   6 16205.9 1651.72   8
   0 -21  -6 13189.3 1623.02   4
   0 -21   6 14809.9 1946.96   1
   0 -21  -6 14619.6 1339.05   7
   0  21  -6 15129.2 1873.29   6
   0  21   6 14234.5 1831.13   0
   0 -21  -6 13522.7 1610.87   2
   0 -21  -7 131.849 956.840   7
   0 -21  -7-351.312 1033.21   4
   0  21   7-31.6186 1211.44   0
   0  21  -7-819.907 1152.41   6
   0 -21   7 967.018 1552.99   1
   0 -21  -7 9.78830 1144.73   2
   0 -21   7-457.298 1404.34   8
   0 -21  -8 1655.72 1070.85   2
   0 -21  -8 1058.63 1082.04   7
   0 -21  -9 3336.71 1125.97   7
   0 -21 -10 1141.82 1131.62   7
   0 -22   0 1694.36 1289.38   4
   0 -22   0 328.173 1287.88   2
   0  22   0 1147.12 1235.31   0
   0  22   1 980.922 1109.92   0
   0 -22   1 1356.21 1143.01   2
   0 -22  -1 955.116 1296.38   2
   0 -22  -1 1601.70 1479.42   4
   0 -22   1 2343.46 1244.21   4
   0 -22  -2 25603.5 1996.62   2
   0  22   2 25375.4 1992.37   0
   0 -22   2 23966.8 2093.05   4
   0 -22  -2 23002.3 1927.28   4
   0  22   3 22534.4 1860.26   0
   0  22  -3 21744.9 1952.76   6
   0 -22  -3 20143.3 1865.04   4
   0 -22  -3 24358.8 1914.05   2
   0 -22  -4 8304.27 1657.60   4
   0  22   4 4783.09 1420.27   0
   0  22  -4 6406.52 1454.38   6
   0 -22  -4 5522.46 1309.94   2
   0 -22  -5 15793.5 1675.21   2
   0  22  -5 14938.5 1774.08   6
   0 -22  -5 17236.7 1721.41   4
   0  22   5 13608.1 1685.53   0
   0 -22  -6 2078.50 1280.52   2
   0  22   6 2139.56 1490.98   0
   0  22  -6 2171.10 1495.71   6
   0 -22  -6 505.069 1133.41   4
   0 -22  -7 548.777 1153.20   4
   0 -22  -7 337.961 1115.02   2
   0  22   7-761.941 1244.24   0
   0 -22  -8 4593.37 1290.89   2
   0 -23   0 230.157 1224.17   2
   0 -23   0 414.652 1381.31   4
   0  23   0 6.50489 1229.31   0
   0 -23  -1 1857.08 1217.40   2
   0 -23  -1 2442.90 1547.47   4
   0 -23   1 2850.56 1492.96   4
   0  23   1 1218.78 1279.31   0
   0 -23  -2 12977.1 1487.91   2
   0  23   2 14197.8 1701.82   0
   0 -23  -2 15117.1 1736.43   4
   0 -23   2 16380.3 2005.36   4
   0 -23  -3 6515.36 1399.37   4
   0 -23   3 6860.99 1607.99   4
   0 -23  -3 7588.37 1530.32   2
   0  23   3 5780.88 1502.37   0
   0  23  -3 6723.67 1440.23   6
   0  23   4 2313.64 1232.13   0
   0 -23  -4 1751.28 1139.57   2
   0 -23  -4 1442.56 1280.27   4
   0  23  -4 2232.78 1303.70   6
   0  23  -5 841.272 1487.53   6
   0  23   5-95.4991 1133.79   0
   0 -23  -5 113.711 1280.47   2
   0 -23  -5 1832.05 1437.13   4
   0 -23  -6 15518.8 1876.85   4
   0 -23  -6 13612.2 1713.32   2
   0 -23  -7 1311.71 1239.71   4
   0 -23  -7-275.609 1079.85   2
   0 -24   0 11739.8 1519.45   2
   0 -24   0 12204.3 1861.05   4
   0  24   0 10503.1 1543.57   0
   0 -24   1 1227.41 1598.69   4
   0  24   1 1417.07 1323.06   0
   0 -24  -1 1325.00 1585.06   4
   0 -24  -1 827.211 1199.02   2
   0  24   2 4156.84 1426.98   0
   0 -24  -2 4680.75 1499.37   2
   0 -24   2 3758.06 1454.48   4
   0 -24  -2 2444.34 1278.18   4
   0  24   3 11516.5 1652.44   0
   0 -24  -3 14837.6 1865.26   4
   0 -24   3 17507.8 2179.33   4
   0  24  -3 15149.8 1940.66   6
   0 -24  -3 14956.8 1666.15   2
   0  24  -4 25427.0 2234.70   6
   0 -24   4 26973.3 2435.38   4
   0 -24  -4 23484.2 2070.26   2
   0  24   4 25124.2 2044.57   0
   0 -24  -4 21032.3 1963.22   4
   0 -24  -5 11109.9 1780.90   4
   0 -24  -5 13619.8 1787.54   2
   0 -24  -6 9244.82 1622.46   2
   0 -24  -6 8866.45 1529.22   4
   0 -24  -7 3139.73 1207.28   2
   0 -25   0 2054.40 1652.23   4
   0  25   1 17803.4 1774.36   0
   0 -25  -1 19874.2 2203.64   4
   0 -25  -1 20297.3 2064.56   2
   0 -25  -2 7238.56 1571.15   4
   0 -25  -2 7001.02 1468.23   2
   0  25   2 7834.07 1659.04   0
   0 -25  -3 2363.58 1540.08   4
   0 -25  -3 3961.03 1568.17   2
   0 -25  -4 417.984 1383.21   2
   0 -25  -4 197.698 1540.91   4
   0 -25  -5 13066.4 1756.26   2
   0 -25  -5 11558.0 1696.57   4
  -1   0  15 6597.99 1487.49   0
   1   0 -15 4942.19 1557.23   7
   1   0 -15 5418.67 1320.57   2
   1   0 -14-285.279 1331.20   7
  -1   0  14-264.736 1136.29   8
   1   0 -14 566.489 1335.02   6
   1   0 -14 334.011 1011.30   2
  -1   0  14 128.876 1229.19   0
  -1   0  13 1494.17 1096.78   0
   1   0 -13 749.347 1241.80   7
  -1   0  13 1321.81 1037.88   8
   1   0 -13 2417.52 1150.69   2
   1   0 -13 1024.00 1032.28   6
  -1   0  12-40.0135 1004.17   8
   1   0 -12-54.7648 1042.31   2
   1   0 -12 461.323 1202.05   6
  -1   0  12-141.064 909.427   0
   1   0 -12-309.962 1334.20   7
  -1   0  11 66752.6 2491.67   8
   1   0 -11 68713.5 2634.13   6
   1   0 -11 63608.0 2569.88   7
  -1   0  11 66525.8 2381.55   0
   1   0 -11 64099.5 2339.42   2
   1   0 -10-19.1374 1015.82   2
  -1   0  10-43.9410 987.627   8
   1   0 -10 545.853 998.371   7
   1   0 -10-140.017 991.963   6
  -1   0  10-250.773 886.158   0
   1   0  -9 37706.5 1833.79   7
  -1   0   9 38476.4 1814.40   8
   1   0  -9 39406.7 1737.88   2
  -1   0   9 37434.7 1660.82   0
   1   0  -9 43038.5 1967.50   6
   1   0  -8 390.770 1060.76   7
   1   0  -8 4.72999 761.381   2
  -1   0   8-32.4684 882.736   8
  -1   0   8-219.334 833.254   0
   1   0  -8-277.239 897.287   6
   1   0  -7 11227.3 1164.03   5
   1   0  -7 10629.5 1127.93   7
  -1   0   7 10724.6 1030.05   8
  -1   0   7 10169.2 913.670   0
   1   0  -7 10944.4 1175.36   6
   1   0  -7 11067.4 1070.22   2
   1   0  -6 370.510 882.600   6
  -1   0   6 9.46730 723.838   8
   1   0  -6 431.310 744.876   2
   1   0  -6 64.1846 806.948   5
   1   0  -6-206.870 622.729   1
  -1   0   6 34.4105 698.643   0
   1   0  -5 85574.2 1821.68   2
   1   0  -5 90024.6 1905.90   6
   1   0  -5 92347.6 1736.18   1
  -1   0   5 93771.1 1777.15   5
   1   0  -5 86814.0 1810.56   5
  -1   0   5 84179.0 1596.49   0
  -1   0   5 89878.1 1866.97   8
   1   0  -4-582.785 709.095   6
  -1   0   4-155.323 580.704   6
  -1   0   4-64.3209 529.853   0
  -1   0   4 162.577 695.438   8
   1   0  -4 382.280 592.296   1
  -1   0   4-44.3668 622.291   5
   1   0  -4-256.711 721.587   2
   1   0  -4 251.450 776.958   5
  -1   0   3 528471. 3295.92   8
  -1   0   3 548286. 3300.17   6
   1   0  -3 528702. 3422.64   2
   1   0  -3 534995. 3372.24   5
   1   0  -3 537904. 3306.83   6
  -1   0   3 530840. 10665.2   0
  -1   0   2 67.8759 450.328   8
   1   0  -2 193.464 476.607   6
  -1   0   2 81.5156 241.686   4
  -1   0   2-58.4264 506.293   5
   1   0  -2-157.411 519.807   2
   1   0  -2-161.845 611.359   5
  -1   0   2 32.5114 314.273   0
   1   0  -2-35.7319 280.016   0
  -1   0   2-165.318 390.363   6
   1   0  -2 16.4166 232.943   4
   1   0  -1 305611. 1674.47   4
   1   0  -1 310918. 1999.65   5
  -1   0   1 303490. 1475.17   6
  -1   0   1 308851. 1906.44   2
  -1   0   1 306382. 1683.49   4
  -1   0   1 308663. 1974.46   5
   1   0  -1 302824. 1887.53   2
  -1   0   1 312770. 1785.03   3
   1   0  -1 303398. 5812.83   6
   1   0   0 416.153 367.708   5
  -1   0   0 130.418 298.895   5
  -1   0   0 225.039 223.475   2
  -1   0   0 125.233 346.273   3
   1   0   0 434.382 343.723   4
   1   0   0 258.012 328.279   3
  -1   0   0 412.511 408.030   4
   1   0   0 253.588 239.975   2
   1   0   1 3691.65 436.936   4
  -1   0  -1 2825.87 498.855   4
   1   0   1 2549.58 368.567   5
   1   0   1 2583.38 341.996   7
   1   0   1 2576.45 233.455   6
   1   0   1 3217.69 254.114   8
  -1   0  -1 2921.20 498.623   3
  -1   0  -1 2872.22 263.716   6
  -1   0  -1 2720.45 253.687   8
   1   0   1 2721.24 418.561   3
  -1   0  -2 395.670 486.737   4
   1   0   2 56.9050 489.877   4
  -1   0  -2 134.699 413.723   6
   1   0   2 85.0923 525.767   1
  -1   0  -2-18.2702 385.656   8
  -1   0  -2 221.803 492.648   7
   1   0   2 216.703 398.121   8
   1   0   2 172.543 363.101   6
   1   0   2 172.835 486.526   3
   1   0   2 199.219 369.467   7
   1   0   3 6576.57 631.699   7
   1   0   3 5931.70 553.407   4
   1   0   3 6012.33 752.519   3
   1   0   3 6257.59 721.315   1
   1   0   3 5805.58 513.327   6
   1   0   3 5484.47 585.592   8
  -1   0  -3 5912.65 600.160   1
  -1   0  -3 5636.89 711.051   7
  -1   0  -3 5684.56 637.177   6
  -1   0  -3 4833.75 576.686   8
   1   0   4-221.220 683.218   1
   1   0   4 202.476 642.455   3
  -1   0  -4 7.25641 655.976   7
   1   0   4 119.332 398.310   4
   1   0   4 204.744 499.123   7
  -1   0  -4 11.8816 646.712   6
   1   0   4-50.0447 611.125   8
  -1   0  -4-160.558 407.110   1
   1   0   4 265.318 527.325   6
   1   0   5 6279.80 568.924   4
  -1   0  -5 6647.87 689.223   1
  -1   0  -5 6212.43 850.629   7
   1   0   5 5573.74 756.197   8
   1   0   5 5774.13 791.937   1
  -1   0  -5 6282.00 786.238   6
   1   0   6 380.603 734.385   1
   1   0   6-59.3315 737.433   8
  -1   0  -6-107.674 649.887   6
   1   0   6-135.992 460.783   4
  -1   0  -6 88.0846 688.470   7
  -1   0  -7 36641.4 1174.73   2
  -1   0  -7 36489.4 1531.09   6
  -1   0  -7 35610.8 1541.98   7
   1   0   7 38411.8 1473.16   1
   1   0   7 35956.8 1481.40   8
   1   0   8 456.394 1067.18   1
  -1   0  -8-41.8997 615.824   2
  -1   0  -8 17.9431 922.741   6
  -1   0  -8 249.880 923.584   7
   1   0   8 122.124 955.254   8
   1   0   9 75378.7 2377.72   8
  -1   0  -9 70660.3 1850.30   2
  -1   0  -9 70737.8 2344.31   7
  -1   0  -9 72064.9 2332.78   6
   1   0   9 69891.6 2249.68   1
   1   0  10 8.80116 1102.14   8
  -1   0 -10-126.823 697.059   2
  -1   0 -10 90.2598 1061.60   6
  -1   0 -10 10.5549 853.749   7
   1   0  10 488.801 1120.08   1
   1   0  11 3022.94 1172.79   0
  -1   0 -11 3178.54 796.828   2
   1   0  11 2921.60 1139.08   1
  -1   0 -11 3231.14 979.990   7
  -1   0 -11 4181.81 1216.11   6
   1   0  11 2879.39 999.673   8
  -1   0 -12-298.996 755.043   2
   1   0  12 356.164 1229.44   8
   1   0  12 148.792 1327.71   0
  -1   0 -12-261.214 979.528   7
  -1   0 -12 906.629 1205.26   6
   1   0  12 524.871 1114.00   1
  -1   0 -13 69104.5 2898.84   7
   1   0  13 75315.8 3009.00   8
   1   0  13 67241.8 2549.00   1
  -1   0 -13 70669.9 2928.08   6
   1   0  14-40.9814 1362.96   8
   1   0  14-372.644 1282.69   0
  -1   0 -14-322.985 1113.93   7
  -1   0 -14-402.396 1413.75   6
  -1   1  15 2347.63 1390.35   0
   1   1 -15 1534.13 1530.90   7
   1  -1 -15 1891.75 1164.82   7
  -1  -1  15 1170.90 1264.13   0
   1  -1 -15 1402.88 1077.49   2
   1   1 -15 2357.61 1272.59   2
   1  -1 -14 7049.81 1281.24   2
   1   1 -14 6231.58 1333.76   7
  -1  -1  14 5932.42 1331.49   0
   1   1 -14 5281.38 1208.57   2
  -1   1  14 8248.18 1706.70   8
  -1  -1  14 6855.82 1701.90   8
   1  -1 -14 4856.36 1609.25   7
   1  -1 -14 6481.12 1540.96   6
  -1   1  14 5737.00 1354.98   0
   1   1 -14 7629.73 1638.25   6
   1  -1 -13 9309.75 1495.35   7
   1   1 -13 12636.5 1520.37   2
   1   1 -13 12106.2 1706.83   7
  -1  -1  13 10333.0 1434.82   0
   1  -1 -13 9718.01 1328.53   2
  -1  -1  13 12762.3 1732.61   8
   1  -1 -13 11693.1 1731.46   6
  -1   1  13 10747.2 1694.37   8
  -1   1  13 9939.44 1384.30   0
   1   1 -13 10432.2 1678.70   6
  -1   1  12 2104.93 1265.92   8
   1   1 -12 2588.76 1371.57   6
  -1  -1  12 2988.12 1208.63   8
   1   1 -12 1974.39 1316.28   7
  -1   1  12 2957.23 1118.37   0
   1  -1 -12 2707.65 1377.74   7
  -1  -1  12 1960.22 1111.02   0
   1  -1 -12 2044.09 945.221   2
   1  -1 -12 1923.62 1089.84   6
   1   1 -12 2017.41 1030.73   2
   1  -1 -11 28327.7 1651.25   2
  -1  -1  11 26821.6 1698.61   0
   1  -1 -11 25293.7 1758.86   7
  -1  -1  11 27472.3 1808.86   8
  -1   1  11 25500.9 1696.48   0
  -1   1  11 29430.8 1785.21   8
   1   1 -11 27604.3 1905.11   7
   1   1 -11 27283.5 1893.08   6
   1  -1 -11 29563.3 1954.47   6
   1   1 -11 25971.3 1610.65   2
   1  -1 -10 5215.78 1292.23   6
   1   1 -10 5572.32 1120.36   2
  -1   1  10 4229.00 1145.12   0
  -1  -1  10 4982.88 1098.10   0
   1  -1 -10 5212.14 1137.59   2
  -1  -1  10 7022.73 1380.93   8
   1  -1 -10 5294.57 1424.63   7
  -1   1  10 7010.26 1287.31   8
   1   1 -10 5196.99 1320.83   6
   1   1 -10 4140.73 1286.30   7
  -1  -1   9 1995.31 228.788   4
  -1   1   9 2027.27 1166.18   8
   1  -1  -9 2495.94 885.886   2
   1   1  -9 2220.41 1029.93   2
   1  -1  -9 2227.61 1287.45   7
  -1  -1   9 1807.43 1026.13   8
   1  -1  -9 1630.42 1016.03   6
   1   1  -9 2733.93 1168.17   6
  -1  -1   9 1398.78 860.340   0
  -1   1   9 743.853 997.898   0
   1   1  -9 1751.20 1204.88   7
   1   1  -8 3493.31 1010.26   7
   1  -1  -8 2554.83 951.086   6
  -1   1   8 2457.76 825.526   0
   1  -1  -8 3352.75 946.539   2
   1   1  -8 3587.98 995.162   2
  -1   1   8 3291.51 943.768   8
  -1  -1   8 2829.53 242.953   4
  -1  -1   8 3006.30 881.380   0
   1   1  -8 2968.94 1064.56   6
   1   1  -8 2656.96 1009.75   5
  -1  -1   8 4137.24 1142.16   8
   1  -1  -8 3813.50 1233.80   7
  -1   1   7 9814.00 970.979   0
   1  -1  -7 9221.90 1184.18   7
  -1   1   7 9294.78 1118.52   8
   1  -1  -7 11289.4 902.982   1
   1   1  -7 10925.0 1089.38   5
   1   1  -7 8494.98 1044.34   6
   1  -1  -7 9607.40 1137.13   6
  -1  -1   7 9964.27 1050.60   8
   1   1  -7 10567.1 1057.64   2
  -1  -1   7 10271.7 349.218   4
   1  -1  -7 9360.34 997.287   2
  -1   1   6 12936.3 953.773   0
   1  -1  -6 13968.6 1018.31   2
   1  -1  -6 14501.4 902.370   1
   1  -1  -6 12709.6 1038.22   6
  -1  -1   6 11573.6 1097.79   8
   1   1  -6 13527.5 1066.84   6
  -1   1   6 14062.6 1152.07   8
   1   1  -6 11331.9 1030.11   2
   1   1  -6 13064.6 1068.71   5
   1  -1  -6 12556.2 1069.06   5
   1  -1  -5 125602. 2128.25   2
  -1  -1   5 124337. 986.523   4
   1  -1  -5 127843. 2189.31   5
   1  -1  -5 130447. 2197.51   6
  -1   1   5 129665. 2207.59   8
  -1  -1   5 133731. 2027.69   5
  -1   1   5 122852. 1925.19   0
  -1  -1   5 128064. 2203.27   8
   1   1  -5 126828. 2083.29   5
   1   1  -5 129929. 2209.43   6
   1   1  -5 139829. 2196.05   1
   1  -1  -5 136011. 1931.28   1
   1  -1  -4 111800. 1856.35   2
   1   1  -4 113257. 1813.91   5
   1  -1  -4 110665. 1838.12   6
   1   1  -4 114552. 1880.53   6
   1   1  -4 117394. 1878.24   8
   1   1  -4 113967. 1811.66   1
  -1  -1   4 115050. 1797.40   6
  -1  -1   4 112085. 915.160   4
  -1  -1   4 119205. 1768.15   5
  -1   1   4 117760. 1836.06   6
   1  -1  -4 116050. 1604.03   1
   1  -1  -4 109414. 1876.68   5
  -1   1   4 123756. 1875.75   5
  -1  -1   4 112754. 1836.35   8
  -1   1   4 106002. 1621.69   0
  -1   1   3 260910. 2329.42   6
   1  -1  -3 252932. 2423.23   2
   1  -1  -3 254867. 2432.97   5
   1   1  -3 253433. 2351.07   8
  -1  -1   3 265241. 2327.15   5
  -1   1   3 253490. 2041.02   0
  -1   1   3 262573. 2407.33   2
  -1  -1   3 254917. 1399.43   4
   1  -1  -3 249941. 2345.07   6
  -1  -1   3 252164. 2303.64   8
   1   1  -3 254984. 2332.81   6
  -1  -1   3 263037. 2306.62   6
  -1   1   3 265483. 2394.36   5
   1   1  -3 254919. 2325.10   5
   1  -1  -3 262740. 2058.00   0
  -1  -1   2 44865.2 690.171   4
   1  -1  -2 45898.4 1043.33   2
  -1  -1   2 45400.9 858.121   6
   1   1  -2 46264.7 895.762   8
  -1  -1   2 44838.9 871.756   8
  -1   1   2 46451.9 1012.57   5
  -1  -1   2 44955.6 580.970   0
   1  -1  -2 44597.3 572.050   4
   1   1  -2 44564.4 892.683   6
  -1   1   2 45167.6 811.324   0
   1  -1  -2 44301.8 934.315   6
   1  -1  -2 46328.9 779.029   0
  -1   1   2 45259.6 902.309   6
  -1   1   2 45431.1 1011.90   2
   1   1  -2 45377.5 696.689   4
   1   1  -2 44667.3 1050.70   5
   1  -1  -2 44363.1 980.171   5
  -1  -1   2 45078.8 915.353   5
  -1  -1   1 94284.5 845.652   8
   1  -1  -1 97028.7 908.158   0
  -1  -1   1 98297.2 1175.06   5
  -1   1   1 95489.6 913.056   0
   1   1  -1 98608.5 1038.27   4
  -1   1   1 97236.8 1158.31   2
  -1   1   1 95283.4 953.530   6
  -1  -1   1 94044.2 837.285   6
   1   1  -1 94531.8 1221.89   5
   1  -1  -1 94035.9 1163.91   2
   1  -1  -1 96333.0 970.700   4
  -1  -1   1 96646.0 921.610   3
  -1   1   1 98692.4 1169.38   5
  -1  -1   1 94688.8 1043.56   4
   1   1  -1 94824.7 924.912   3
   1   1  -1 96611.2 852.455   8
   1   1  -1 97950.9 851.097   6
   1  -1  -1 96776.6 1171.41   5
  -1  -1   0 372855. 2193.71   4
   1   1   0 360875. 1987.89   3
  -1   1   0 367733. 5877.44   8
  -1   1   0 380416. 1892.27   5
  -1  -1   0 369478. 2007.97   3
   1   1   0 371854. 2176.01   4
  -1   1   0 365662. 7241.73   2
   1   1   0 367710. 2147.91   5
   1  -1   0 371745. 2191.20   3
   1  -1   0 367959. 7168.69   2
   1  -1   0 364679. 1857.21   5
  -1  -1   0 377790. 2149.53   5
  -1   1  -1 170.051 443.504   3
  -1   1  -1 83.7835 309.390   6
   1  -1   1 184.275 281.614   5
  -1  -1  -1 24.9544 231.231   6
   1  -1   1-50.7924 431.025   1
  -1   1  -1 95.1959 255.535   2
  -1  -1  -1 48.9625 530.186   4
   1  -1   1 163.481 269.892   6
   1   1   1-60.4084 390.628   7
   1   1   1 170.746 477.193   3
  -1   1  -1-3.57648 283.376   8
   1  -1   1 2.06768 281.495   8
  -1  -1  -1 19.7239 418.213   3
   1  -1   1 291.574 494.013   3
   1   1   1 151.044 203.241   6
   1  -1   1-58.0696 258.235   2
   1   1   1 57.4132 334.174   4
   1  -1   1 284.823 279.757   7
   1  -1   2 448.321 424.248   8
  -1   1  -2 468.271 303.740   2
   1  -1   2 471.523 674.475   1
   1  -1   2 228.903 613.563   3
   1  -1   2 494.521 383.914   6
   1   1   2 172.417 393.084   8
   1   1   2 293.428 527.661   7
   1   1   2 683.736 493.884   3
  -1   1  -2 661.737 474.790   7
  -1   1  -2 335.567 454.071   6
  -1   1  -2 366.176 411.968   8
   1   1   2 556.034 535.784   1
   1   1   2 491.242 370.035   6
   1  -1   2 819.291 523.947   4
  -1  -1  -2 713.832 592.599   7
   1  -1   2 426.325 430.392   7
  -1  -1  -2 467.193 522.029   4
  -1   1  -2 377.354 654.357   3
  -1  -1  -2 375.309 407.860   6
  -1   1  -2 394.222 537.042   1
   1   1   2 331.231 464.821   4
  -1  -1  -3 3837.51 599.809   6
   1  -1   3 3804.80 543.468   7
  -1  -1  -3 3613.83 314.843   2
   1   1   3 4220.89 600.176   7
  -1   1  -3 3581.56 620.246   6
  -1  -1  -3 3616.16 695.986   7
  -1   1  -3 2779.88 570.550   7
   1   1   3 3216.23 614.032   1
  -1   1  -3 3992.99 563.633   8
   1   1   3 3708.98 544.970   4
  -1   1  -3 3313.06 530.956   1
  -1  -1  -3 3790.09 634.709   4
   1  -1   3 4131.21 604.788   8
   1  -1   3 3780.36 699.790   3
   1   1   3 3978.04 517.216   6
   1   1   3 3666.13 566.697   8
   1  -1   3 2969.09 706.728   1
   1  -1   3 3326.87 553.354   4
   1  -1   3 3909.95 537.029   6
  -1   1  -4 35214.1 1117.30   7
   1   1   4 40134.4 1054.40   4
  -1  -1  -4 35905.7 773.398   2
   1  -1   4 38901.1 1032.67   4
   1  -1   4 38065.5 1190.86   3
  -1  -1  -4 38182.1 1270.63   7
   1   1   4 36310.2 1089.19   1
   1   1   4 39698.8 1237.04   7
  -1  -1  -4 35713.6 1061.01   4
   1  -1   4 37386.9 1267.06   1
  -1   1  -4 37820.4 1161.43   1
   1  -1   4 36935.6 1156.10   8
  -1   1  -4 37905.3 1100.28   8
   1  -1   4 40909.6 1199.61   7
   1   1   4 37819.1 1050.76   6
   1  -1   4 39788.7 1128.04   6
  -1  -1  -4 37392.7 1029.47   1
  -1   1  -4 36058.1 1128.33   6
  -1  -1  -4 37936.9 1136.07   6
   1   1   4 35863.2 1093.12   8
  -1   1  -5 567.244 644.348   6
   1   1   5 141.589 607.247   1
   1  -1   5 835.307 731.776   1
  -1  -1  -5 580.424 419.710   2
   1  -1   5 488.670 722.626   8
  -1  -1  -5 814.715 494.591   1
  -1  -1  -5 470.548 644.820   7
   1   1   5 247.215 651.754   8
  -1  -1  -5 601.020 639.679   6
   1  -1   5 523.666 453.374   4
  -1   1  -5 422.123 658.065   7
   1   1   5 735.542 478.799   4
  -1   1  -6 1135.49 651.554   7
   1   1   6 1399.38 745.158   8
   1  -1   6 954.222 775.840   8
   1  -1   6 1090.36 573.859   5
   1   1   6 1428.84 663.214   1
   1   1   6 1465.87 457.358   4
  -1   1  -6 1268.40 799.962   6
  -1  -1  -6 1568.27 698.771   6
  -1  -1  -6 1545.44 822.160   7
  -1  -1  -6 997.908 454.796   2
  -1  -1  -6 943.704 547.657   1
   1  -1   6 1699.50 773.585   1
   1  -1   7 36634.2 1551.33   8
  -1  -1  -7 35829.6 1569.86   7
   1  -1   7 35276.3 1487.79   1
  -1   1  -7 36333.9 1543.35   6
   1   1   7 36474.1 1389.00   1
  -1   1  -7 36759.7 1522.45   7
  -1  -1  -7 35943.9 1526.23   6
   1   1   7 33932.9 1481.39   8
  -1  -1  -7 34808.0 1125.47   2
   1   1   8 4005.66 1012.65   1
  -1  -1  -8 3932.31 1023.09   6
  -1   1  -8 3429.11 937.742   7
   1   1   8 3060.26 967.576   8
  -1  -1  -8 2961.56 647.990   2
  -1   1  -8 3142.39 899.746   6
  -1  -1  -8 4337.67 1069.64   7
   1  -1   8 3846.16 1091.23   8
   1  -1   8 4329.17 1141.89   1
  -1  -1  -9 1735.36 914.940   7
   1   1   9 3531.34 1121.41   1
   1  -1   9 3476.32 1196.71   8
   1   1   9 2531.36 1017.17   8
  -1  -1  -9 2616.06 722.800   2
  -1   1  -9 2486.36 1085.51   7
  -1  -1  -9 2531.27 1071.80   6
  -1   1  -9 2192.83 741.230   2
  -1   1  -9 1607.02 1141.48   6
   1  -1   9 3418.24 1238.82   1
  -1   1 -10 8248.47 934.473   2
   1  -1  10 8577.78 1360.15   1
   1  -1  10 6947.21 1270.26   8
  -1   1 -10 6741.93 1155.48   7
  -1  -1 -10 7891.28 1199.18   6
  -1   1 -10 6288.67 1133.86   6
   1   1  10 8153.46 1233.85   1
  -1  -1 -10 7472.72 871.039   2
   1   1  10 8109.22 1163.51   8
  -1  -1 -10 7214.41 1229.29   7
   1   1  10 7873.70 1157.71   0
  -1   1 -11 1299.52 1104.48   7
  -1   1 -11 1335.33 1086.38   6
   1   1  11 791.146 971.684   0
  -1  -1 -11 1645.04 1101.23   7
  -1  -1 -11 286.384 681.396   2
   1  -1  11 1176.68 940.991   8
  -1   1 -11 1209.27 761.038   2
  -1  -1 -11 909.777 1137.52   6
   1  -1  11 1091.54 1192.73   1
   1   1  11 359.438 1009.61   1
   1   1  11 1675.44 980.097   8
   1   1  12 964.886 1049.22   1
  -1  -1 -12 1021.33 1117.62   7
  -1  -1 -12 1767.15 1222.17   6
   1  -1  12 2667.92 1268.91   1
   1  -1  12 638.100 1287.59   8
  -1   1 -12 1609.05 857.009   2
  -1   1 -12 1180.95 1106.46   7
  -1   1 -12 1570.28 1280.34   6
   1   1  12 784.757 1019.86   8
   1   1  12 455.239 1060.15   0
   1  -1  13 13099.1 1536.24   1
  -1   1 -13 11102.8 1408.13   7
  -1   1 -13 12058.2 1642.24   6
  -1  -1 -13 13279.8 1512.58   7
   1   1  13 12331.0 1544.76   8
   1  -1  13 13673.9 1562.01   8
  -1  -1 -13 10452.1 1498.28   6
   1  -1  13 11802.9 1710.56   0
   1   1  13 11456.9 1539.34   0
  -1  -1 -14 239.039 1346.62   7
   1   1  14 733.451 1141.00   8
   1  -1  14 806.485 1426.86   8
   1   1  14 740.483 1064.01   0
   1  -1  14 1109.14 1417.32   0
  -1   1 -14 1528.03 1157.95   6
  -1  -1 -14 584.728 1138.75   6
  -1   1 -14 606.483 1309.57   7
  -1   1 -15-372.305 1126.73   7
   1   2 -16 3782.34 1384.99   2
  -1   2  15 796.033 1399.20   0
   1  -2 -15 1038.74 1023.68   2
   1   2 -15-236.399 1138.54   7
  -1  -2  15 577.873 1168.17   0
   1   2 -15 223.042 1124.53   2
   1   2 -14 1319.08 1134.09   6
   1  -2 -14 1543.45 1489.98   7
   1  -2 -14 3330.71 1494.96   6
   1   2 -14 1338.17 1131.30   2
   1   2 -14 696.267 1334.57   7
   1  -2 -14 1888.35 1065.32   2
  -1  -2  14 1126.03 1059.43   0
  -1   2  14 728.593 1062.65   0
  -1   2  14 907.772 1455.86   8
  -1  -2  14 1167.29 1239.10   8
   1  -2 -13 2461.91 1233.12   7
  -1   2  13 2552.30 1238.91   0
   1  -2 -13 2165.84 1340.15   6
   1  -2 -13 2787.72 1016.64   2
  -1  -2  13 1966.55 1112.85   0
   1   2 -13 2384.75 1412.60   7
   1   2 -13 2553.76 1172.48   2
  -1  -2  13 1519.31 1284.49   8
   1   2 -13 3083.69 1237.22   6
  -1   2  13 2355.66 1140.56   8
   1  -2 -12 7566.31 1285.01   6
   1  -2 -12 8722.45 1541.74   7
   1   2 -12 8679.58 1497.91   7
  -1  -2  12 6414.88 1248.94   0
  -1   2  12 9544.58 1607.55   8
  -1  -2  12 10317.8 1538.88   8
   1  -2 -12 8141.54 1267.99   2
  -1   2  12 7532.27 1341.01   0
   1   2 -12 9034.24 1508.02   6
   1   2 -12 9050.31 1221.68   2
   1  -2 -11 757.909 941.027   2
   1   2 -11 445.271 1214.80   6
   1  -2 -11 367.412 1149.76   6
   1  -2 -11 752.983 1264.75   7
  -1  -2  11 1602.11 1223.17   8
   1   2 -11 1193.24 1095.45   2
  -1   2  11 129.519 1093.32   0
   1   2 -11 528.352 1166.38   7
  -1  -2  11 295.316 1047.19   0
  -1   2  11 522.371 1028.48   8
   1   2 -10 1224.87 1240.37   7
  -1   2  10 1506.28 1055.94   0
   1  -2 -10 1861.10 1045.44   2
   1   2 -10 2323.79 947.877   2
   1   2 -10 1524.29 1194.02   6
  -1  -2  10 1569.40 1023.84   8
  -1   2  10 1220.93 1247.74   8
   1  -2 -10 756.021 1223.64   7
   1  -2 -10 1634.52 1158.24   6
  -1  -2  10 2261.34 1016.00   0
  -1  -2   9-72.9216 256.970   4
  -1  -2   9 142.730 1133.78   8
   1  -2  -9 254.938 1094.80   7
  -1   2   9 291.770 876.848   0
   1  -2  -9-347.315 953.657   6
   1   2  -9 223.422 980.719   2
  -1   2   9-190.151 1037.85   8
   1  -2  -9-111.456 945.541   2
   1   2  -9 219.876 958.315   6
   1   2  -9 344.572 1059.36   7
   1  -2  -8 81299.1 2479.58   7
   1   2  -8 80835.7 2084.43   5
  -1   2   8 81325.3 2300.70   8
  -1  -2   8 79401.3 2339.62   8
   1   2  -8 78260.0 2355.90   7
   1   2  -8 78328.7 2149.09   2
  -1   2   8 78806.6 2115.24   0
   1   2  -8 84722.6 2370.99   6
   1  -2  -8 78506.4 2326.37   6
   1  -2  -8 81809.6 2200.64   2
   1   2  -7 17853.5 1141.82   5
  -1   2   7 16266.5 1153.54   0
   1  -2  -7 17197.7 1379.38   7
   1  -2  -7 17187.1 934.291   1
  -1  -2   7 17691.7 1252.81   8
   1  -2  -7 16512.2 1209.62   6
   1   2  -7 17623.7 1274.08   6
   1  -2  -7 17169.1 1116.63   2
  -1   2   7 18098.5 1290.28   8
  -1  -2   6 76787.6 1949.88   8
  -1   2   6 78050.5 1954.76   8
  -1   2   6 76377.0 1777.14   0
   1  -2  -6 74360.9 1962.09   6
   1   2  -6 75089.5 1945.38   6
   1  -2  -6 75555.7 1997.92   7
   1  -2  -6 76164.2 1851.58   2
   1   2  -6 75071.3 1755.50   5
   1  -2  -5 12053.7 894.180   2
  -1  -2   5 14541.7 872.930   5
  -1   2   5 13886.1 918.979   0
   1  -2  -5 13934.3 1117.32   6
   1   2  -5 12139.1 1062.77   6
  -1  -2   5 12638.5 987.110   8
   1  -2  -5 13865.6 1041.56   5
   1  -2  -5 13598.8 742.638   1
   1   2  -5 15168.2 967.252   1
   1   2  -5 13827.7 972.918   5
   1  -2  -4 19660.4 1005.61   6
  -1   2   4 23179.6 969.944   5
  -1  -2   4 20858.7 588.979   4
   1  -2  -4 21709.5 853.408   0
   1  -2  -4 20214.6 1178.57   5
   1   2  -4 20556.7 887.937   8
   1   2  -4 20910.7 925.419   1
   1  -2  -4 20842.5 746.739   1
  -1   2   4 20446.0 926.068   6
   1  -2  -4 20818.4 970.785   2
   1   2  -4 19437.0 980.772   6
  -1   2   4 21451.1 902.470   2
   1   2  -4 21237.7 972.652   5
  -1  -2   4 19500.8 913.494   8
  -1  -2   4 21615.5 891.728   6
  -1   2   4 20035.9 901.505   0
  -1  -2   4 21639.8 893.536   5
  -1   2   3 261363. 2509.46   5
   1   2  -3 254208. 2357.96   6
   1  -2  -3 259739. 2233.37   0
  -1  -2   3 254782. 2264.35   5
  -1  -2   3 245319. 1697.57   4
   1   2  -3 247327. 2325.82   5
  -1  -2   3 250083. 2345.23   8
   1   2  -3 253748. 2352.70   8
  -1   2   3 263154. 2459.10   2
   1  -2  -3 252447. 2424.26   6
  -1   2   3 250536. 2203.73   0
   1  -2  -3 254709. 2489.59   2
  -1  -2   3 261027. 2347.36   6
   1   2  -3 252983. 2581.34   1
  -1   2   3 261056. 2397.46   6
   1  -2  -3 246529. 2507.36   5
   1   2  -2 2855.83 453.099   8
  -1   2   2 3828.92 587.240   2
   1   2  -2 3483.81 670.537   5
  -1   2   2 3060.07 566.738   0
   1  -2  -2 4017.39 608.467   6
   1  -2  -2 3305.84 774.332   5
  -1  -2   2 3697.29 532.022   8
  -1   2   2 3976.52 590.793   5
   1  -2  -2 3492.55 679.348   2
  -1   2   2 4085.15 545.478   6
   1   2  -2 3395.96 509.858   6
   1   2  -2 4125.74 472.552   4
  -1  -2   2 3608.06 520.216   5
   1  -2  -2 3540.09 519.790   0
  -1  -2   2 3281.25 483.755   4
  -1  -2   2 4096.31 490.519   6
   1  -2  -1 292199. 2086.10   2
   1   2  -1 302983. 2129.49   5
   1   2  -1 293126. 1418.40   3
  -1  -2   1 288357. 1962.47   4
  -1  -2   1 294415. 1628.64   8
  -1   2   1 295306. 1981.47   5
  -1   2   1 295492. 1886.23   0
   1   2  -1 294194. 1611.81   6
  -1   2   1 301167. 2118.37   2
   1  -2  -1 290482. 2001.76   5
   1   2  -1 301738. 1992.42   4
   1  -2  -1 293516. 1877.00   0
  -1  -2   1 294412. 1434.57   3
  -1  -2   1 290132. 1612.66   6
   1   2  -1 292648. 1621.19   8
  -1   2   0 911234. 13041.9   2
  -1   2   0 947808. 11551.4   5
   1  -2   0 969766. 13854.5   0
  -1  -2   0 910119. 12324.0   3
   1   2   0 914215. 14292.3   5
   1  -2   0 906058. 12973.4   2
  -1   2   0 924458. 11956.2   8
   1   2   0 916076. 14526.3   4
   1  -2   0 961620. 14804.2   3
  -1   2   0 935818. 14673.0   3
  -1  -2   0 875814. 14267.7   4
   1  -2   0 928367. 11549.6   5
  -1  -2   0 958654. 14605.1   5
   1   2   0 902662. 12242.7   3
   1   2   0 930940. 10043.9   0
   1  -2   1 57692.3 877.746   2
   1  -2   1 56279.1 875.987   8
  -1   2  -1 55875.2 870.968   8
   1  -2   1 57397.7 780.016   7
   1  -2   1 56476.5 1136.14   1
   1  -2   1 58135.1 1083.04   3
  -1   2  -1 56964.3 642.961   5
  -1   2  -1 55317.1 1066.56   3
  -1  -2  -1 53994.4 1035.43   4
   1   2   1 56270.1 692.956   6
   1   2   1 58650.9 1054.35   4
  -1   2  -1 60465.7 1129.93   1
   1   2   1 59654.9 1089.08   7
  -1   2  -1 56781.8 856.749   2
   1   2   1 56960.3 957.266   0
  -1   2  -1 56785.4 882.650   6
   1  -2   1 55169.6 638.262   5
  -1   2  -2 113017. 1613.71   1
   1  -2   2 108273. 1692.96   1
   1   2   2 113290. 1539.13   4
  -1   2  -2 111399. 1560.38   3
  -1  -2  -2 113338. 1554.19   4
   1  -2   2 116025. 1398.12   6
   1  -2   2 114397. 1562.44   3
   1   2   2 113380. 1257.47   6
  -1  -2  -2 111730. 1267.37   6
   1  -2   2 113631. 1405.29   8
  -1   2  -2 109819. 1272.26   7
  -1   2  -2 107628. 1362.95   8
   1   2   2 112574. 1621.76   7
  -1  -2  -2 110823. 1622.21   7
  -1   2  -2 109681. 1380.15   6
   1  -2   2 110517. 1242.31   2
  -1   2  -2 114971. 1242.23   2
   1  -2   2 114818. 1294.97   7
  -1  -2  -3 30175.7 550.543   2
   1  -2   3 30357.8 950.023   8
  -1  -2  -3 29368.7 966.271   4
   1   2   3 31342.2 906.938   4
   1  -2   3 31769.9 984.805   3
   1  -2   3 32390.7 937.363   6
  -1   2  -3 30551.4 1034.34   3
   1   2   3 32140.3 893.929   6
   1   2   3 29721.4 868.404   1
  -1   2  -3 31240.5 1002.86   6
  -1  -2  -3 29642.1 1119.28   7
  -1  -2  -3 28702.5 905.570   6
   1  -2   3 31461.6 879.446   7
  -1   2  -3 30409.1 782.003   2
  -1   2  -3 29420.9 879.015   7
   1   2   3 32462.7 1039.74   7
  -1   2  -3 30387.7 966.484   8
  -1   2  -3 33061.7 1069.25   1
   1  -2   3 30492.8 1166.34   1
  -1  -2  -4 57840.4 1540.26   7
  -1   2  -4 58881.5 1318.96   7
   1  -2   4 55475.1 1552.74   1
   1  -2   4 58872.2 1406.44   8
   1  -2   4 63911.8 1353.43   7
   1   2   4 58911.9 1244.78   4
  -1   2  -4 55523.3 1365.66   6
  -1  -2  -4 55023.9 1263.47   4
   1  -2   4 61981.6 1389.25   6
  -1   2  -4 63156.3 1437.01   1
   1   2   4 60818.3 1321.67   6
   1   2   4 59155.4 1354.27   8
  -1  -2  -4 57794.5 1335.43   6
   1   2   4 57993.2 1221.63   1
  -1   2  -4 60756.0 1378.99   8
  -1  -2  -4 56133.3 914.400   2
   1  -2   4 60264.8 1399.59   3
   1  -2   5 3896.57 572.265   4
   1  -2   5 3668.49 502.733   5
  -1   2  -5 3628.34 801.449   6
  -1  -2  -5 3545.46 445.222   2
   1  -2   5 3087.98 710.864   8
  -1  -2  -5 4005.17 874.831   7
  -1  -2  -5 3249.78 711.606   6
  -1  -2  -5 3275.67 598.675   4
   1   2   5 3411.29 513.284   4
   1  -2   5 3129.07 819.451   1
   1   2   5 3481.11 643.906   1
  -1  -2  -5 2437.90 500.319   1
   1   2   5 3752.29 781.219   8
   1  -2   5 3665.62 689.289   7
  -1   2  -5 3465.67 668.701   7
   1  -2   6 38879.2 1545.05   1
   1  -2   6 43299.0 1131.15   5
  -1   2  -6 39635.7 1423.56   6
   1   2   6 42135.2 1276.63   1
   1   2   6 40747.5 1171.14   4
  -1   2  -6 40324.4 1391.00   7
  -1  -2  -6 42630.0 1201.91   1
   1   2   6 39408.9 1438.38   8
  -1  -2  -6 37050.4 1362.02   6
  -1  -2  -6 37458.8 1021.59   2
   1  -2   6 41642.7 1490.70   8
  -1  -2  -6 38823.8 1521.45   7
  -1  -2  -7 2568.19 916.492   6
  -1  -2  -7 3328.06 601.003   2
  -1   2  -7 3198.13 942.025   6
   1  -2   7 3997.23 657.451   5
  -1  -2  -7 3084.29 824.111   7
  -1   2  -7 3471.80 824.784   7
   1   2   7 3392.83 955.996   8
   1  -2   7 3019.68 1029.67   1
   1  -2   7 3618.82 992.883   8
   1   2   7 3551.47 748.643   1
  -1  -2  -8 34213.8 1603.90   6
  -1  -2  -8 32041.3 1179.88   2
   1  -2   8 34953.7 1772.61   1
  -1   2  -8 31899.6 1512.41   7
  -1   2  -8 33711.1 1621.96   6
   1  -2   8 34255.3 1689.45   8
   1   2   8 31305.7 1448.42   1
   1   2   8 33219.4 1703.19   0
  -1  -2  -8 30405.6 1637.16   7
   1   2   8 33376.9 1579.68   8
   1  -2   9 7642.97 1221.62   8
   1  -2   9 7096.39 1477.24   1
  -1  -2  -9 7091.63 1212.71   6
  -1  -2  -9 7445.48 1107.11   7
   1   2   9 6648.94 1260.16   8
  -1   2  -9 8687.64 1212.52   7
  -1   2  -9 7371.88 1214.10   6
   1   2   9 8076.13 1430.28   0
   1   2   9 8094.52 1176.78   1
  -1  -2  -9 7157.26 837.415   2
  -1   2 -10 8387.42 964.550   2
  -1   2 -10 8498.62 1341.59   6
   1   2  10 7973.26 1262.33   8
  -1  -2 -10 7867.94 1282.82   6
   1  -2  10 8448.81 1188.94   8
  -1   2 -10 7926.08 1198.33   7
   1  -2  10 8584.49 1403.04   1
   1   2  10 7810.12 1213.26   0
  -1  -2 -10 7845.97 855.727   2
  -1  -2 -10 8426.06 1324.35   7
   1   2  10 7628.54 1182.27   1
   1  -2  11 12659.3 1556.10   1
   1   2  11 11894.9 1530.57   0
  -1   2 -11 11672.4 1398.93   6
  -1   2 -11 10815.6 1274.86   7
   1   2  11 12764.8 1275.00   1
   1  -2  11 10955.8 1305.81   8
  -1   2 -11 11954.9 1088.05   2
  -1  -2 -11 14553.9 1578.29   7
  -1  -2 -11 10240.4 993.463   2
  -1  -2 -11 11804.9 1399.30   6
   1   2  11 10098.7 1271.54   8
   1  -2  12 10839.4 1525.05   8
  -1   2 -12 10853.4 1157.17   2
   1  -2  12 10900.4 1505.68   1
   1   2  12 11046.8 1310.56   1
  -1  -2 -12 11458.0 1542.15   6
   1   2  12 11378.5 1630.79   0
  -1   2 -12 11756.1 1545.71   6
  -1  -2 -12 9630.20 1487.17   7
   1   2  12 11995.2 1536.70   8
  -1   2 -12 10757.9 1353.90   7
  -1   2 -13 6739.78 1398.26   6
   1   2  13 6335.89 1592.43   0
  -1   2 -13 6227.02 1405.11   7
   1   2  13 6747.14 1589.04   8
  -1  -2 -13 6629.75 1461.01   7
   1  -2  13 6416.29 1584.27   8
   1  -2  13 6247.24 1473.85   1
  -1  -2 -13 6246.65 1393.31   6
   1  -2  13 6125.36 1307.99   0
   1   2  14-352.563 1376.21   8
  -1  -2 -14 184.204 1441.34   6
  -1   2 -14-915.453 1403.16   6
   1  -2  14 59.3580 1146.40   8
   1  -2  14-484.594 1488.97   0
  -1  -2 -14 411.469 1090.48   7
   1   2  14 355.545 1347.92   0
  -1   2 -14 294.386 1081.03   7
  -1   2 -15 1917.21 1149.12   7
   1   3 -16 1160.76 1096.65   2
   1   3 -15 7037.84 1694.70   7
   1  -3 -15 4791.06 1207.98   2
   1   3 -15 4727.76 1342.86   2
  -1   3  15 4440.27 1441.27   0
  -1  -3  15 6915.72 1434.39   0
   1   3 -14 6386.81 1567.05   7
  -1   3  14 8179.02 1560.32   0
   1  -3 -14 7757.32 1296.77   2
  -1   3  14 8314.49 1487.56   8
   1  -3 -14 5801.54 1497.19   6
  -1  -3  14 8896.81 1407.02   0
   1  -3 -14 8402.58 1727.49   7
   1   3 -14 7686.08 1538.89   6
   1   3 -14 8055.16 1477.01   2
  -1  -3  14 7713.66 1651.87   8
   1  -3 -13-38.6400 1069.47   6
  -1   3  13 297.552 1077.16   0
  -1  -3  13-887.578 1135.24   0
  -1  -3  13-742.498 1063.32   8
  -1   3  13-461.452 1395.73   8
   1  -3 -13-137.870 1082.15   2
   1  -3 -13-622.354 1268.32   7
   1   3 -13 845.752 1053.98   2
   1   3 -13 31.9594 1149.86   7
   1   3 -13-241.454 1381.84   6
   1  -3 -12 18161.7 1673.10   6
   1   3 -12 19633.1 1554.22   2
   1   3 -12 23085.2 1817.09   6
   1  -3 -12 19044.7 1728.30   7
   1  -3 -12 18342.6 1484.10   2
   1   3 -12 20005.3 1689.18   7
  -1  -3  12 18393.6 1485.50   0
  -1   3  12 18859.2 1593.12   0
  -1   3  12 20567.6 1699.00   8
  -1  -3  12 21754.5 1884.77   8
  -1   3  11 3106.61 1155.55   0
   1  -3 -11 1667.84 1294.59   7
   1   3 -11 2845.29 1113.25   2
  -1  -3  11 1165.20 1023.27   0
   1   3 -11 2237.41 1234.68   6
  -1  -3  11 2043.87 1265.45   8
   1   3 -11 2478.59 1167.74   7
  -1   3  11 2602.27 1230.01   8
   1  -3 -11 2824.98 1020.43   2
   1  -3 -11 3446.36 1106.36   6
  -1  -3  10 3485.36 1243.81   8
   1   3 -10 4304.08 1143.37   2
  -1   3  10 3595.72 1286.34   8
   1  -3 -10 4095.30 1383.39   7
   1   3 -10 4195.10 1227.93   6
   1  -3 -10 3247.78 1154.16   6
   1  -3 -10 3809.33 1092.22   2
  -1   3  10 3318.20 1079.21   0
   1   3 -10 5191.66 1319.49   7
  -1   3   9 22063.6 1493.88   0
  -1  -3   9 21539.8 1619.86   8
   1   3  -9 21936.7 1436.32   5
   1  -3  -9 21110.3 1610.69   7
   1   3  -9 23433.9 1646.63   6
   1  -3  -9 22945.4 1621.95   6
   1  -3  -9 21705.7 1395.28   2
  -1   3   9 22038.9 1622.12   8
   1   3  -9 22041.5 1508.67   7
  -1   3   8 33301.5 1628.77   8
   1  -3  -8 35464.4 1199.79   1
   1  -3  -8 33491.9 1830.50   7
   1  -3  -8 31914.7 1527.24   2
   1   3  -8 36088.2 1685.86   6
   1   3  -8 33208.4 1505.20   5
  -1   3   8 32334.3 1516.68   0
   1  -3  -8 33889.0 1736.78   6
  -1  -3   8 33882.9 1642.77   8
   1  -3  -7 60359.6 2039.51   7
  -1  -3   7 59159.1 1917.41   8
   1  -3  -7 55964.1 1843.89   6
  -1   3   7 56534.7 1739.12   0
  -1   3   7 60427.4 1957.49   8
   1   3  -7 61518.3 1908.77   6
   1   3  -7 59845.8 1675.23   5
   1  -3  -7 58731.9 1798.88   2
   1  -3  -7 65023.8 1440.74   1
  -1  -3   6 42076.9 1522.96   8
   1  -3  -6 47252.0 1180.49   1
  -1   3   6 41865.8 1435.45   0
   1   3  -6 40860.5 1564.48   6
   1  -3  -6 44761.8 1502.05   2
   1  -3  -6 44354.7 1582.06   6
   1  -3  -6 42779.6 1635.63   7
   1   3  -6 44012.0 1405.72   5
  -1  -3   5 46082.0 1217.65   5
   1  -3  -5 44514.3 1495.51   6
   1  -3  -5 43756.0 1405.32   2
   1  -3  -5 44124.3 1008.48   1
   1   3  -5 44483.8 1490.23   6
  -1  -3   5 42362.8 1411.47   8
   1  -3  -5 46352.6 1583.62   7
  -1   3   5 42600.0 1307.89   0
   1   3  -5 43899.8 1278.51   5
  -1  -3   4 84388.2 1468.55   5
   1  -3  -4 81311.4 1736.21   6
   1  -3  -4 88480.9 1594.30   0
   1   3  -4 82052.5 1629.03   8
  -1  -3   4 77450.8 1572.62   8
   1   3  -4 79883.6 1499.71   5
  -1   3   4 85005.0 1736.58   5
  -1   3   4 85026.3 1604.33   2
   1   3  -4 83092.8 1723.33   1
  -1   3   4 82405.4 1605.46   6
   1  -3  -4 80623.0 1835.16   5
  -1   3   4 76870.2 1552.85   0
   1   3  -4 78405.1 1647.35   6
  -1  -3   4 82928.4 1563.03   6
   1  -3  -4 81239.6 1684.20   2
   1  -3  -3 127810. 1876.36   6
  -1  -3   3 122445. 1740.09   8
  -1  -3   3 128850. 1667.20   5
  -1   3   3 128780. 1830.45   5
   1  -3  -3 120968. 1857.09   2
  -1   3   3 121951. 1714.83   0
   1   3  -3 126228. 1762.48   8
  -1   3   3 129466. 1806.13   2
  -1  -3   3 128045. 1724.71   6
   1  -3  -3 120662. 1924.37   5
  -1  -3   3 120107. 1422.41   4
   1  -3  -3 130886. 1731.12   0
   1   3  -3 123064. 1693.77   5
   1   3  -3 123321. 1762.95   6
  -1   3   3 131878. 1811.11   6
   1   3  -3 127370. 1958.60   1
  -1   3   2 682.457 650.604   5
   1  -3  -2 436.361 664.176   2
   1   3  -2 907.903 645.213   5
  -1   3   2 783.529 499.680   6
   1   3  -2 696.723 566.491   6
  -1   3   2 1088.25 631.340   0
   1  -3  -2 843.288 531.555   0
  -1  -3   2 845.371 539.049   4
  -1   3   2 850.288 551.634   2
  -1  -3   2 468.137 427.434   5
  -1  -3   2 653.788 422.930   6
  -1  -3   2 849.661 480.520   8
   1  -3  -2 452.868 829.452   5
   1   3  -2 918.917 509.429   8
  -1  -3   1 339400. 2376.69   5
   1   3  -1 335978. 5812.42   3
   1   3  -1 332035. 1985.79   8
   1  -3  -1 334276. 2266.52   5
   1   3  -1 333715. 1991.87   6
  -1  -3   1 334762. 1994.99   8
   1   3  -1 331053. 2357.68   5
   1   3  -1 335771. 2334.50   4
  -1  -3   1 336805. 5706.76   0
  -1   3   1 339323. 2440.96   2
   1   3  -1 340376. 1437.89   0
  -1   3   1 331467. 2303.27   0
  -1   3   1 335327. 2219.38   5
   1  -3  -1 345631. 2328.29   0
  -1  -3   1 327239. 2383.85   4
   1  -3  -1 325140. 2395.76   2
   1   3   0 27894.3 825.923   4
   1   3   0 28462.0 889.924   5
  -1   3   0 28546.3 740.002   2
   1   3   0 28555.1 623.300   0
   1  -3   0 29384.8 838.714   0
  -1  -3   0 26968.3 909.982   4
  -1   3   0 27764.7 886.723   3
   1  -3   0 28352.4 640.938   5
  -1   3   0 27839.8 855.997   0
   1  -3   0 28032.7 790.111   1
  -1   3   0 27938.7 742.120   8
   1   3   0 27054.6 576.755   8
  -1   3   0 27585.0 618.884   5
  -1  -3   0 28960.2 606.815   0
   1  -3   0 28113.4 792.044   2
   1  -3   1 34389.5 843.300   8
  -1   3  -1 34661.9 843.074   8
   1   3   1 35472.6 565.021   2
  -1   3  -1 33888.3 957.791   3
   1  -3   1 34685.7 559.966   7
  -1  -3  -1 34203.1 569.332   2
  -1  -3  -1 33935.9 933.211   4
   1  -3   1 34557.3 957.097   3
  -1  -3  -1 35731.5 831.967   0
   1   3   1 32138.9 935.181   7
  -1   3  -1 33550.0 790.045   2
  -1   3  -1 36441.7 992.751   1
   1  -3   1 36226.9 1061.71   1
   1  -3   1 34333.2 482.570   5
   1   3   1 37610.8 994.806   4
   1   3   1 34853.9 866.546   0
   1  -3   1 34992.8 866.205   2
   1  -3   2 262495. 2118.37   2
  -1  -3  -2 260719. 2504.10   7
   1  -3   2 262758. 2300.74   3
   1   3   2 273071. 2524.70   7
  -1   3  -2 274227. 2122.14   2
  -1   3  -2 275621. 2387.11   3
  -1  -3  -2 261727. 2383.58   4
   1   3   2 273886. 2405.56   4
   1  -3   2 270397. 1808.47   7
  -1   3  -2 269279. 2270.38   6
   1   3   2 272191. 2027.93   6
  -1   3  -2 269728. 2592.79   1
   1  -3   2 268050. 2260.04   8
   1   3   2 270493. 1346.71   2
  -1   3  -2 263013. 2250.19   8
   1  -3   2 259060. 2625.71   1
  -1  -3  -2 265097. 1343.13   2
   1   3   2 264474. 2398.30   0
  -1   3  -2 264468. 1765.86   7
   1  -3   3 805.083 628.412   8
  -1   3  -3 805.272 588.691   8
  -1   3  -3 902.795 433.572   7
   1   3   3 744.472 449.617   1
   1  -3   3 553.489 750.556   1
   1   3   3 391.054 804.384   0
  -1   3  -3 583.654 428.915   1
  -1  -3  -3 877.622 288.548   2
   1   3   3 624.311 262.762   2
  -1   3  -3 600.899 431.383   2
  -1  -3  -3 459.683 591.354   4
  -1  -3  -3 464.302 550.072   6
   1   3   3 820.144 451.738   4
  -1   3  -3 604.614 676.825   6
   1  -3   3 602.221 420.584   7
   1  -3   3 216.731 525.220   6
  -1   3  -3 705.518 637.472   3
   1   3   3 667.384 554.186   7
   1  -3   3 210.954 605.080   3
   1   3   3 461.730 449.713   6
  -1  -3  -3 646.487 650.168   7
  -1   3  -4 42259.8 1238.01   8
   1   3   4 35170.2 1271.90   0
   1  -3   4 39426.1 1417.47   1
  -1  -3  -4 37617.5 1110.27   4
   1   3   4 42530.4 1101.40   4
   1  -3   4 39821.2 1259.84   8
  -1  -3  -4 38659.6 1184.94   6
  -1  -3  -4 38426.3 794.228   2
   1   3   4 39821.0 978.462   1
   1  -3   4 41216.0 1177.15   3
  -1   3  -4 39632.7 1264.86   6
   1  -3   4 41367.4 1095.08   7
  -1  -3  -4 39599.4 1326.63   7
   1  -3   4 40370.5 744.295   5
   1   3   4 41928.4 1124.57   6
  -1   3  -4 39849.0 1070.10   7
   1  -3   4 44232.2 1248.29   6
  -1   3  -4 37806.1 1029.91   2
  -1   3  -5 37506.6 1192.93   7
   1  -3   5 38060.9 1325.28   8
  -1  -3  -5 38012.9 1155.94   4
   1   3   5 39151.1 1321.56   8
   1   3   5 39551.4 1514.51   0
   1  -3   5 41450.6 900.756   5
  -1  -3  -5 39767.1 933.262   2
   1   3   5 39649.5 1084.99   1
   1  -3   5 39256.6 1483.19   1
  -1   3  -5 37629.1 1325.75   6
   1   3   5 42285.0 1164.92   4
  -1  -3  -5 37057.1 1268.24   6
  -1  -3  -5 35875.6 1382.82   7
   1  -3   5 42444.8 1241.55   7
   1   3   6 6949.66 929.937   0
  -1   3  -6 6518.98 859.193   6
   1  -3   6 7950.36 584.485   5
  -1  -3  -6 6959.61 708.064   4
  -1   3  -6 7197.21 794.856   7
  -1  -3  -6 7140.91 943.467   7
   1  -3   6 6710.29 865.830   8
   1   3   6 7467.49 688.894   4
   1  -3   6 8158.38 982.830   1
   1   3   6 7675.20 951.677   8
   1   3   6 7649.87 714.661   1
  -1  -3  -6 7152.04 880.622   6
  -1  -3  -6 7281.34 574.176   2
  -1  -3  -7 27136.6 1422.30   6
   1  -3   7 27581.0 1395.38   8
  -1  -3  -7 27192.0 1497.83   7
  -1   3  -7 27239.2 1291.81   7
  -1   3  -7 27828.0 1428.69   6
   1   3   7 29769.7 1391.64   8
   1  -3   7 29182.1 1006.48   5
   1  -3   7 25918.5 1509.09   1
   1   3   7 29951.4 1175.20   1
  -1  -3  -7 27478.4 1026.13   2
   1   3   7 26537.8 1555.90   0
  -1   3  -8 47789.2 1781.48   7
   1   3   8 48543.3 1598.85   1
   1  -3   8 48037.7 2129.09   1
  -1  -3  -8 48328.8 1877.60   6
   1   3   8 47242.0 2020.34   0
   1   3   8 44757.2 1773.60   8
  -1   3  -8 46458.4 1822.65   6
   1  -3   8 49643.0 1932.98   8
  -1  -3  -8 43479.5 1837.19   7
  -1  -3  -8 46583.6 1376.40   2
  -1  -3  -9 6912.34 809.986   2
   1  -3   9 6917.91 1180.77   8
  -1  -3  -9 6056.55 1121.26   7
   1   3   9 7092.83 1115.26   8
  -1   3  -9 6778.03 1260.22   6
   1   3   9 7641.38 1080.24   1
   1  -3   9 6258.86 1398.43   1
   1   3   9 5400.21 1268.90   0
  -1  -3  -9 7285.27 1232.16   6
  -1   3  -9 6894.90 1104.22   7
   1  -3  10 5037.52 1469.82   1
   1   3  10 3917.12 1150.96   0
   1  -3  10 3384.99 1205.97   8
  -1   3 -10 3762.90 994.345   7
  -1  -3 -10 3765.37 732.169   2
  -1   3 -10 3080.54 1180.82   6
   1   3  10 3760.74 1220.72   8
  -1  -3 -10 4492.34 1246.30   7
  -1  -3 -10 3935.18 1026.70   6
   1   3  10 4120.54 1017.66   1
  -1  -3 -11 4014.42 1118.79   6
  -1   3 -11 6119.06 961.185   2
   1   3  11 5238.48 1417.72   0
  -1  -3 -11 4406.09 835.951   2
   1  -3  11 5244.53 1161.41   8
   1   3  11 5279.56 1019.04   1
   1   3  11 5355.25 1188.54   8
  -1   3 -11 4735.98 1246.88   6
  -1   3 -11 5355.09 1155.96   7
  -1  -3 -11 4736.63 1250.66   7
   1  -3  11 5896.41 1404.79   1
   1  -3  12 5498.02 1369.15   1
  -1   3 -12 3642.16 997.312   2
   1  -3  12 4122.19 1197.78   8
   1   3  12 3943.55 1379.88   8
  -1  -3 -12 4847.89 1279.89   7
   1   3  12 4910.56 1302.18   0
  -1  -3 -12 4393.44 1345.14   6
  -1   3 -12 4305.08 1126.23   6
  -1   3 -12 4528.03 1148.34   7
  -1   3 -13 1281.42 1130.16   7
  -1  -3 -13 360.957 1369.27   6
   1  -3  13 2029.33 1391.61   1
  -1  -3 -13 1285.34 1271.22   7
  -1   3 -13 2334.30 1370.22   6
   1  -3  13 893.507 1246.88   8
   1   3  13 817.337 1070.58   8
   1   3  13 919.587 1345.09   0
   1  -3  14 6148.67 1647.13   0
  -1  -3 -14 8248.15 1615.59   7
  -1   3 -14 6328.97 1272.40   7
   1  -3  14 6110.24 1607.23   8
   1   3  14 6984.12 1611.90   8
   1   3  14 7308.35 1729.34   0
   1  -3  14 3969.10 1492.40   1
  -1  -3 -14 4222.00 1400.03   6
  -1   3 -14 5465.34 1494.38   6
  -1   3 -15-210.392 1237.19   7
   1   4 -15-696.573 1138.19   7
   1  -4 -15 59.2882 1012.48   2
  -1  -4  15 227.347 1143.63   0
  -1   4  15 181.541 1267.55   0
   1   4 -15 469.798 1181.10   2
  -1   4  14 9377.46 1548.04   8
  -1  -4  14 9343.35 1459.90   0
   1   4 -14 7993.54 1690.34   6
   1  -4 -14 7833.84 1340.45   2
  -1  -4  14 9187.09 1527.15   8
  -1   4  14 9634.31 1639.08   0
   1   4 -14 7736.41 1306.30   2
   1  -4 -14 7264.43 1602.11   6
   1   4 -14 9556.02 1571.37   7
   1  -4 -14 8588.96 1700.31   7
  -1   4  13 3102.76 1319.20   0
  -1  -4  13 4379.27 1459.78   8
   1  -4 -13 3356.13 1450.10   6
  -1  -4  13 3843.38 1132.36   0
   1  -4 -13 3614.93 1174.74   2
   1   4 -13 3153.69 1271.80   6
   1  -4 -13 4990.70 1589.69   7
  -1   4  13 4592.40 1374.70   8
   1   4 -13 3324.04 1310.58   7
   1   4 -13 3542.40 1105.33   2
   1  -4 -12 20.2821 1017.80   2
  -1   4  12 731.807 1071.88   0
  -1   4  12 1250.21 1319.88   8
  -1  -4  12-504.170 1064.18   0
   1   4 -12 361.190 1115.45   7
   1  -4 -12 473.180 1263.12   7
   1  -4 -12 203.584 1174.41   6
  -1  -4  12 552.438 1304.72   8
   1   4 -12 10.8421 1014.57   2
   1   4 -12-566.100 1306.18   6
  -1  -4  11 565.606 1263.01   8
  -1   4  11 435.211 1256.86   8
   1   4 -11 1465.49 960.645   6
   1  -4 -11 452.705 1031.84   7
   1  -4 -11 1094.36 952.183   2
   1  -4 -11 1838.66 1078.07   6
   1   4 -11 1079.29 1048.55   2
   1   4 -11 826.229 978.047   7
  -1   4  11 1650.72 1093.00   0
   1  -4 -10 16661.0 1603.33   7
  -1   4  10 18829.5 1426.60   0
   1   4 -10 17938.6 1628.76   7
  -1   4  10 18116.9 1623.76   8
  -1  -4  10 19532.9 1580.47   8
   1   4 -10 17317.0 1581.51   6
   1  -4 -10 18677.8 1625.93   6
   1  -4 -10 17317.1 1407.89   2
   1   4  -9 1541.12 960.869   5
   1  -4  -9 1357.86 591.866   1
  -1   4   9 1784.78 982.123   8
   1   4  -9 1557.87 1068.42   7
   1   4  -9 2223.88 1168.88   6
  -1  -4   9 1115.27 1106.29   8
   1  -4  -9 1979.75 1332.25   7
   1  -4  -9 2010.12 1207.29   6
  -1   4   9 1850.38 969.988   0
   1  -4  -9 1611.98 961.572   2
  -1   4   8 4394.92 1041.38   0
   1   4  -8 4032.81 962.094   5
   1  -4  -8 4070.54 1288.33   7
   1  -4  -8 3126.58 1095.02   6
   1  -4  -8 4718.09 598.134   1
   1  -4  -8 3868.56 939.889   2
  -1  -4   8 3789.03 1010.89   8
  -1   4   8 4367.66 1172.11   8
   1   4  -8 4093.03 1079.72   6
   1  -4  -7 11527.2 1231.66   6
   1  -4  -7 13014.6 1178.68   7
   1  -4  -7 12850.6 719.886   1
   1   4  -7 12312.2 1181.55   6
   1  -4  -7 10215.5 1015.64   2
  -1   4   7 11810.1 1051.13   0
   1   4  -7 12773.9 1046.64   5
  -1  -4   7 11757.3 1205.03   8
   1  -4  -6 4620.36 545.413   1
   1   4  -6 4196.31 798.594   5
   1  -4  -6 3684.61 223.030   4
  -1   4   6 3891.86 898.018   0
   1   4  -6 4044.92 895.547   6
   1  -4  -6 5289.35 1048.54   7
   1  -4  -6 5024.31 910.086   6
   1  -4  -6 3637.43 782.379   2
  -1  -4   6 4657.74 926.909   8
   1   4  -5 264850. 2743.08   5
   1  -4  -5 257475. 3096.31   2
   1  -4  -5 277324. 2133.56   1
   1  -4  -5 263848. 1563.09   4
   1   4  -5 267088. 3180.22   6
   1  -4  -5 258772. 3263.08   7
  -1   4   5 253707. 3016.85   0
   1  -4  -5 266301. 3264.87   6
  -1  -4   5 264668. 3158.82   8
  -1   4   4 37576.5 1282.88   0
  -1  -4   4 39670.6 1226.25   6
   1   4  -4 35688.6 1121.66   5
  -1  -4   4 37500.8 1263.10   8
   1  -4  -4 37173.8 1285.64   6
  -1   4   4 41286.2 1239.83   2
  -1  -4   4 39212.3 1067.76   5
   1  -4  -4 38273.2 714.068   4
   1  -4  -4 36456.6 1225.54   2
   1   4  -4 38304.7 1297.67   1
   1   4  -4 38921.4 1260.87   8
   1  -4  -4 36091.2 1290.27   7
   1  -4  -4 40441.4 1184.16   0
   1   4  -4 37178.9 1300.28   6
   1  -4  -3 82590.8 1488.07   0
  -1  -4   3 80575.3 1357.61   5
   1   4  -3 76474.1 1513.18   6
   1   4  -3 79277.7 1486.41   8
   1   4  -3 77551.5 1393.09   5
  -1  -4   3 76128.4 1324.62   4
   1   4  -3 79536.1 1677.82   1
  -1   4   3 75121.9 1492.29   0
  -1   4   3 83064.1 1608.60   5
  -1   4   3 82609.7 1501.51   2
  -1   4   3 78457.1 1490.84   6
  -1  -4   3 73183.7 1434.05   8
  -1  -4   3 77364.4 1420.96   6
   1  -4  -3 75558.6 1610.04   2
  -1   4   2 17564.0 794.234   5
   1  -4  -2 16924.9 724.510   0
  -1  -4   2 16997.7 730.464   5
  -1  -4   2 15658.1 784.418   4
   1   4  -2 14927.3 820.346   5
  -1  -4   2 16437.5 685.185   6
   1   4  -2 16864.0 814.164   6
  -1  -4   2 15187.9 514.062   0
  -1   4   2 17407.2 827.090   2
  -1  -4   2 15337.7 724.996   8
  -1   4   2 16312.7 888.041   0
   1   4  -2 16947.9 768.592   8
   1  -4  -2 16331.1 932.284   2
   1   4  -2 17151.3 998.221   1
  -1  -4   1 438035. 2569.17   8
   1  -4  -1 425312. 2719.78   5
   1   4  -1 445426. 2959.43   4
   1  -4  -1 434066. 2991.28   2
  -1  -4   1 426295. 2953.73   4
   1   4  -1 434509. 2055.97   0
   1   4  -1 438631. 2568.84   8
   1  -4  -1 435269. 2496.24   1
  -1   4   1 443258. 2979.11   2
  -1  -4   1 448032. 2881.11   5
   1   4  -1 430715. 6873.07   3
  -1  -4   1 442890. 8249.09   0
  -1   4   1 442071. 2677.24   5
   1   4  -1 431703. 2855.99   5
   1   4  -1 435495. 2550.91   6
   1  -4  -1 449072. 2935.83   0
  -1   4   1 440108. 2947.22   0
  -1   4   0 319259. 1888.55   5
   1  -4   0 313375. 2480.72   2
  -1  -4   0 317004. 2002.70   0
   1  -4   0 313348. 1915.49   5
  -1   4   0 325609. 2430.55   1
   1   4   0 312962. 2039.25   8
  -1  -4   0 315093. 2624.01   4
  -1   4   0 323280. 2553.14   0
   1   4   0 326983. 2618.15   4
  -1   4   0 324513. 2472.78   2
  -1   4   0 309102. 2368.20   8
   1   4   0 321349. 2014.50   0
   1  -4   0 307427. 2367.65   1
   1   4   0 318502. 2123.34   2
  -1   4  -1 434401. 2917.08   3
   1  -4   1 439592. 2924.42   3
   1  -4   1 427843. 2862.05   2
  -1   4  -1 436708. 6318.24   5
  -1   4  -1 440507. 2878.94   8
   1   4   1 455940. 3154.92   4
   1  -4   1 445073. 6174.30   7
  -1  -4  -1 439987. 3112.62   4
   1   4   1 437712. 2743.28   0
   1  -4   1 442784. 2896.42   8
  -1   4  -1 433948. 3101.27   1
  -1   4  -1 441426. 2868.64   2
   1  -4   1 434750. 6416.45   5
   1   4   1 440213. 3042.64   7
   1   4   1 436622. 2189.77   2
  -1  -4  -1 441462. 2757.47   0
  -1  -4  -1 429350. 8647.50   2
  -1   4  -2 11682.6 765.303   8
   1   4   2 12719.8 701.576   7
   1  -4   2 12892.8 780.425   8
  -1   4  -2 12285.6 833.863   6
  -1  -4  -2 14240.4 682.640   0
   1  -4   2 12926.6 955.016   1
   1  -4   2 13510.7 771.087   3
  -1  -4  -2 12775.6 855.590   4
   1   4   2 14524.5 737.406   4
   1   4   2 13453.4 457.567   2
   1  -4   2 14529.1 478.529   7
  -1   4  -2 13551.2 784.371   3
   1   4   2 12246.8 817.908   0
   1   4   2 13162.6 620.807   6
  -1   4  -2 14145.8 668.204   2
   1  -4   2 13159.7 795.995   2
  -1   4  -2 13801.7 764.051   1
  -1  -4  -2 13786.4 887.238   7
  -1   4  -2 12756.3 444.373   7
  -1  -4  -2 12122.8 462.738   2
  -1   4  -3 708.051 490.746   2
   1   4   3 780.232 477.648   6
  -1  -4  -3 786.408 591.768   4
   1  -4   3 948.680 930.230   1
   1   4   3 718.786 668.363   0
  -1   4  -3 1339.97 627.483   1
   1  -4   3 1113.45 381.586   7
  -1   4  -3 945.734 403.463   7
   1  -4   3 868.448 554.177   3
   1   4   3 1211.56 451.947   7
  -1   4  -3 873.617 654.024   6
  -1   4  -3 1244.29 547.366   8
   1  -4   3 874.289 655.631   8
  -1   4  -3 1036.39 577.881   3
  -1  -4  -3 946.222 787.757   7
   1   4   3 942.045 305.593   2
  -1  -4  -3 932.512 340.526   2
   1   4   3 1240.24 559.933   4
   1  -4   3 715.127 561.434   6
   1  -4   4 568.084 886.219   1
  -1   4  -4 509.348 464.723   7
   1   4   4 1049.89 868.361   0
   1  -4   4 1113.71 465.322   7
   1   4   4 884.178 335.247   2
   1   4   4 567.185 392.760   1
  -1   4  -4 381.344 752.059   6
  -1  -4  -4 557.222 354.728   2
  -1  -4  -4 985.794 682.811   6
   1   4   4 865.249 474.389   4
  -1  -4  -4 1255.19 836.008   7
   1  -4   4 862.827 519.974   3
  -1  -4  -4 551.139 597.116   4
   1  -4   4 477.765 696.392   8
  -1   4  -4 536.407 448.290   2
  -1   4  -4 769.951 615.733   3
   1  -4   4 442.456 224.211   5
   1   4   4 1020.31 466.081   6
  -1  -4  -5 7375.54 538.295   2
  -1  -4  -5 7853.73 1025.59   7
  -1   4  -5 7041.92 922.765   6
   1   4   5 8215.01 659.938   4
   1  -4   5 8118.83 446.747   5
   1   4   5 7660.01 626.230   1
  -1  -4  -5 7580.22 717.638   4
   1  -4   5 8754.98 1074.07   1
  -1  -4  -5 8148.56 865.321   6
   1   4   5 7557.12 995.271   0
  -1   4  -5 7275.12 654.806   2
  -1   4  -5 8226.35 712.374   7
   1  -4   5 9590.61 992.753   8
  -1  -4  -6 34163.3 1169.25   4
  -1   4  -6 32901.6 1231.78   7
   1  -4   6 35208.0 1425.02   8
  -1  -4  -6 34626.9 1420.93   6
   1   4   6 33804.5 1556.19   0
  -1   4  -6 34449.9 1449.18   6
  -1  -4  -6 34108.9 1530.25   7
   1  -4   6 33321.2 1629.99   1
   1  -4   6 35440.2 876.366   5
  -1  -4  -6 33503.9 997.721   2
   1   4   6 35516.9 1078.13   1
  -1   4  -7 37036.3 1435.72   7
   1   4   7 35884.6 1577.06   8
  -1  -4  -7 37929.5 1285.95   4
   1  -4   7 36426.0 1644.96   8
   1   4   7 37440.3 1209.94   1
  -1   4  -7 37126.9 1596.19   6
   1  -4   7 35687.1 1740.08   1
   1   4   7 37365.9 1705.44   0
  -1  -4  -7 35356.8 1573.64   6
   1  -4   7 40343.1 1050.55   5
  -1  -4  -7 37914.7 1162.70   2
  -1  -4  -7 37998.4 1734.83   7
  -1   4  -8 30204.3 1637.53   6
  -1   4  -8 29445.4 1416.53   7
   1   4   8 33355.8 1847.86   0
   1  -4   8 33281.7 1083.75   5
   1  -4   8 31000.7 1653.98   8
  -1  -4  -8 32371.0 1729.54   7
   1   4   8 31303.8 1305.21   1
  -1  -4  -8 31643.0 1190.96   2
   1  -4   8 32542.1 1955.35   1
  -1  -4  -8 32222.8 1594.52   6
   1   4   8 30619.9 1609.12   8
  -1  -4  -9 54285.3 2230.65   7
   1  -4   9 57625.7 2241.35   8
   1   4   9 58297.6 2322.39   0
   1   4   9 58542.9 2195.35   8
   1  -4   9 58388.1 2483.88   1
  -1  -4  -9 57700.4 1628.07   2
  -1   4  -9 55375.8 2111.42   6
   1   4   9 60656.6 1802.56   1
  -1  -4  -9 58107.9 2162.77   6
  -1   4  -9 56489.5 2001.74   7
   1   4  10 1236.42 842.617   1
  -1   4 -10 1233.77 867.543   7
  -1  -4 -10 941.816 1130.62   7
   1   4  10 598.896 1119.08   0
  -1   4 -10 1638.17 1130.57   6
   1   4  10 1560.95 1143.39   8
  -1  -4 -10 1292.98 1058.02   6
   1  -4  10 1817.28 1162.78   8
  -1  -4 -10 1741.25 677.911   2
   1  -4  10 1130.57 1295.80   1
  -1  -4 -11 9305.32 973.595   2
  -1  -4 -11 9566.51 1418.84   6
  -1  -4 -11 9075.62 1407.79   7
   1  -4  11 10682.0 1395.17   8
  -1   4 -11 9435.35 1206.85   7
   1   4  11 10119.6 1523.54   0
   1   4  11 10860.0 1457.80   8
   1   4  11 9895.41 1114.62   1
   1  -4  11 10872.0 1501.97   1
  -1   4 -11 9419.95 1477.26   6
  -1  -4 -12 1821.49 1019.71   7
   1  -4  12 1680.76 1167.33   8
   1   4  12 902.328 1282.32   0
  -1   4 -12 958.967 874.742   2
  -1   4 -12 1530.87 1301.34   6
   1  -4  12 1247.65 1297.40   1
  -1   4 -12 1844.01 1085.00   7
  -1  -4 -12 601.435 1267.20   6
   1   4  12 2277.01 1077.14   8
   1  -4  13 15264.1 1690.35   8
   1   4  13 13075.3 1688.72   0
  -1   4 -13 15090.5 1565.04   7
   1  -4  13 12487.5 1752.43   1
  -1  -4 -13 13048.3 1604.12   7
   1   4  13 13845.9 1770.70   8
  -1   4 -13 13702.4 1691.67   6
  -1  -4 -13 13097.9 1784.60   6
   1  -4  14 12835.8 1656.05   8
  -1  -4 -14 10070.1 1682.17   6
   1   4  14 14137.0 1776.30   8
   1   4  14 10469.9 1760.57   0
  -1  -4 -14 11244.0 1763.24   7
  -1   4 -14 10578.3 1472.32   7
  -1   4 -14 10312.5 1547.37   6
   1  -4  14 9363.73 1708.12   1
  -1   4 -15 1431.75 1244.14   7
   1   5 -15 5038.63 1468.60   2
  -1  -5  15 5626.77 1370.91   0
  -1   5  15 4167.14 1349.70   0
   1   5 -15 4253.90 1503.70   7
  -1   5  14-203.405 1295.95   8
   1  -5 -14 644.241 1353.09   7
   1  -5 -14 883.621 1156.33   2
   1   5 -14 30.9370 1238.26   2
  -1  -5  14 549.274 1460.93   8
   1  -5 -14 443.830 1396.81   6
   1   5 -14-72.2498 1247.07   7
  -1  -5  14 559.221 1188.21   0
   1   5 -14 221.869 1481.27   6
  -1   5  14 437.404 1181.16   0
   1  -5 -13 37304.7 2009.68   2
   1   5 -13 37476.7 2159.12   2
   1   5 -13 36607.7 2268.55   6
   1  -5 -13 38470.8 2436.21   7
   1  -5 -13 42004.2 2486.24   6
  -1  -5  13 39298.8 2115.78   0
  -1   5  13 35709.9 2094.16   0
  -1   5  13 37226.9 2187.99   8
  -1  -5  13 42034.8 2438.16   8
   1   5 -13 39456.2 2293.30   7
   1   5 -12 257.399 1146.96   2
   1   5 -12 52.7537 1203.32   7
   1  -5 -12 582.099 1254.33   6
   1  -5 -12 923.155 1427.55   7
  -1   5  12 400.297 1002.77   8
  -1  -5  12 581.635 1317.94   8
   1  -5 -12-23.3107 909.875   2
  -1   5  12 1141.37 1230.32   0
   1   5 -12 451.160 1166.81   6
  -1   5  11 14330.1 1386.81   0
  -1   5  11 15944.9 1549.58   8
   1   5 -11 18169.9 1694.98   6
   1  -5 -11 14897.9 1603.74   6
   1   5 -11 13693.2 1490.40   7
   1  -5 -11 13928.5 1705.09   7
   1  -5 -11 15913.0 1400.90   2
  -1  -5  11 15735.7 1619.69   8
  -1  -5  10 1527.61 1136.87   8
  -1   5  10 1740.44 1264.93   8
   1  -5 -10 125.103 1356.21   7
   1  -5 -10 2144.47 991.286   2
   1   5 -10 2503.24 1245.55   6
   1   5 -10 1387.09 1111.59   7
  -1   5  10 1718.56 960.681   0
   1  -5 -10 2482.79 1030.09   6
  -1  -5   9 22463.9 1526.40   8
  -1   5   9 23911.4 1625.58   0
   1  -5  -9 19991.6 1405.97   2
  -1   5   9 22472.1 1537.30   8
   1  -5  -9 18613.5 1728.66   7
   1   5  -9 22317.2 1531.70   7
   1   5  -9 20135.8 1565.64   6
   1  -5  -9 23881.6 1672.81   6
   1   5  -9 22126.1 1344.09   5
   1   5  -8 10395.9 1036.40   5
  -1   5   8 10578.1 1279.79   0
   1   5  -8 10522.0 1271.07   6
   1  -5  -8 10464.8 1249.51   6
  -1  -5   8 11404.9 1295.46   8
   1  -5  -8 10701.0 1458.41   7
  -1  -5   8 10796.0 705.739   3
   1  -5  -8 10963.2 1065.70   2
   1  -5  -8 10864.6 670.205   1
   1   5  -7 9010.80 924.023   5
   1  -5  -7 8706.05 359.075   4
  -1  -5   7 7598.29 1225.19   1
  -1  -5   7 9151.52 1029.55   8
   1  -5  -7 10355.4 595.766   1
  -1   5   7 9749.50 1025.08   0
   1  -5  -7 9953.83 980.209   2
   1  -5  -7 8797.03 1271.15   7
   1  -5  -7 8816.44 1083.62   6
  -1  -5   7 8613.13 582.063   3
   1   5  -7 9395.29 1067.98   6
   1  -5  -6 2698.69 306.627   4
  -1  -5   6 2459.33 943.902   1
  -1  -5   6 2942.88 388.486   3
   1  -5  -6 2777.52 822.410   2
   1   5  -6 2800.26 721.456   5
   1  -5  -6 2835.18 853.296   6
  -1  -5   6 2955.67 955.770   8
  -1   5   6 3349.24 934.365   0
   1  -5  -6 2682.67 423.732   1
   1   5  -6 2710.91 945.853   6
   1  -5  -6 3032.65 988.876   7
   1  -5  -5 61703.2 1775.66   7
  -1  -5   5 62240.0 1671.06   8
  -1   5   5 58096.1 1691.39   0
   1  -5  -5 62018.9 948.315   1
   1  -5  -5 61089.6 973.474   4
   1  -5  -5 59903.9 1679.44   2
   1   5  -5 60927.9 1424.54   5
  -1  -5   5 65248.4 1422.02   5
  -1  -5   5 63483.2 852.038   3
   1   5  -5 63621.0 1755.24   6
   1  -5  -4 223552. 2768.27   2
   1   5  -4 221450. 2384.20   5
  -1   5   4 223442. 2762.71   0
   1  -5  -4 214089. 2723.04   7
   1   5  -4 226457. 2767.59   6
  -1  -5   4 226842. 2752.51   8
  -1   5   3 1914.45 635.303   6
   1   5  -3 1838.84 663.438   8
   1  -5  -3 2700.13 641.005   0
  -1   5   3 2564.65 638.729   2
   1  -5  -3 2282.57 827.463   2
  -1   5   3 2987.27 752.833   5
  -1  -5   3 2606.54 525.513   5
   1  -5  -3 2702.94 745.630   7
   1   5  -3 1827.11 618.947   5
   1   5  -3 2294.19 826.963   1
  -1   5   3 2324.89 820.092   0
  -1  -5   3 3227.91 631.686   6
   1   5  -3 2203.22 776.513   6
  -1  -5   3 1864.95 687.585   8
  -1  -5   2 26663.3 873.708   5
  -1  -5   2 25772.1 931.360   8
  -1   5   2 27727.5 969.268   2
  -1   5   2 24790.7 1071.19   0
  -1  -5   2 24446.1 971.667   4
   1   5  -2 28291.2 1123.64   1
  -1   5   2 28025.1 995.565   5
   1  -5  -2 26832.2 883.763   7
   1  -5  -2 26512.8 905.640   0
   1  -5  -2 26298.3 658.586   1
  -1  -5   2 25856.6 689.394   0
   1   5  -2 27297.1 987.803   6
   1   5  -2 26915.2 934.416   8
   1   5  -2 25190.0 903.307   5
   1  -5  -2 26374.3 1123.61   2
   1   5  -1 23766.2 939.343   5
  -1   5   1 24813.5 1027.28   0
   1  -5  -1 27045.8 956.138   0
   1  -5  -1 23813.1 922.565   2
  -1  -5   1 26291.7 1087.83   4
   1   5  -1 25161.5 835.589   8
  -1  -5   1 25734.5 696.183   0
   1  -5  -1 24842.0 772.755   1
   1   5  -1 25700.7 715.445   0
  -1   5   1 26000.6 945.421   2
   1   5  -1 26129.6 828.652   2
  -1   5   1 24506.3 796.461   5
  -1  -5   1 24657.0 835.891   8
  -1   5   0 22508.1 811.120   1
   1   5   0 22246.3 749.137   8
   1   5   0 22683.3 731.402   2
  -1   5   0 21332.5 1021.66   0
  -1   5   0 20472.5 878.653   8
  -1   5   0 23018.7 810.633   2
  -1  -5   0 21400.4 1062.94   4
   1   5   0 20846.4 854.266   4
   1   5   0 22354.5 783.990   0
   1  -5   0 21654.1 915.710   1
  -1   5   0 22068.2 676.527   5
   1  -5   0 21920.7 986.611   2
   1  -5   0 22911.8 834.894   0
  -1  -5   0 22156.0 715.620   0
   1  -5   1 176544. 2071.83   8
   1   5   1 186899. 2086.35   7
   1  -5   1 186629. 2179.42   0
   1   5   1 182468. 2201.30   4
  -1  -5  -1 178634. 2200.49   4
  -1   5  -1 175112. 1153.98   5
  -1  -5  -1 181244. 1942.14   0
  -1   5  -1 185000. 2152.44   1
  -1   5  -1 175737. 2032.40   8
   1  -5   1 173003. 2182.01   1
   1   5   1 181490. 1966.08   0
   1   5   1 182106. 1652.00   2
   1  -5   1 171603. 2071.43   2
  -1   5  -1 185650. 2074.12   2
  -1   5  -1 173070. 1997.22   3
   1   5   2 298.972 551.911   7
   1   5   2 226.087 619.358   4
  -1   5  -2 226.638 606.321   6
  -1   5  -2 442.302 449.167   8
   1   5   2 459.917 327.677   2
   1  -5   2 568.279 677.719   2
   1  -5   2 377.134 485.327   3
   1  -5   2-137.646 817.518   1
  -1   5  -2 318.066 592.589   1
  -1  -5  -2 268.142 548.263   0
  -1   5  -2-74.5534 513.382   2
   1  -5   2 236.477 573.924   8
  -1  -5  -2 361.498 707.824   4
   1   5   2 389.481 701.708   0
  -1   5  -2 16.3382 531.574   3
  -1  -5  -2 239.757 631.169   7
  -1  -5  -2 342.626 403.217   2
  -1   5  -2 314.201 207.078   7
   1  -5   2 342.090 234.255   7
  -1   5  -3 97997.5 1193.77   7
  -1  -5  -3 94755.8 1702.77   4
  -1   5  -3 102765. 1784.59   8
  -1  -5  -3 96329.8 1896.03   7
  -1  -5  -3 100087. 1795.16   0
   1  -5   3 101721. 1226.09   7
   1  -5   3 97314.7 1590.63   3
   1  -5   3 94425.9 1768.37   8
   1   5   3 103145. 1865.73   7
   1   5   3 97465.5 1227.86   2
   1   5   3 101629. 1636.34   6
  -1   5  -3 92407.8 1742.97   6
  -1   5  -3 100621. 1679.51   2
  -1  -5  -3 94598.4 1236.48   2
   1  -5   3 94421.9 2021.66   1
   1   5   3 102483. 1732.70   4
  -1   5  -3 93944.9 1610.04   3
   1   5   3 94875.3 1842.13   0
   1   5   4 627.281 377.486   1
   1   5   4 848.126 466.540   6
  -1   5  -4 657.421 403.674   7
   1   5   4 532.169 878.714   0
  -1   5  -4 859.617 519.275   2
   1  -5   4 589.031 759.716   8
   1  -5   4 796.683 504.505   3
  -1  -5  -4 720.929 397.117   2
  -1  -5  -4 847.328 818.086   7
   1   5   4 574.100 337.485   2
  -1   5  -4 553.967 606.475   3
   1  -5   4 1086.81 904.532   1
   1   5   4 130.983 586.787   4
  -1   5  -4 702.520 799.069   6
  -1  -5  -4 653.221 607.525   4
   1  -5   5 2751.21 1064.57   1
   1   5   5 1885.42 936.656   0
  -1  -5  -5 2057.33 628.047   4
   1  -5   5 2505.02 821.382   8
  -1   5  -5 2020.47 553.544   7
   1   5   5 2200.12 457.564   1
   1   5   5 1967.57 400.211   2
  -1  -5  -5 1959.07 451.094   2
  -1  -5  -5 1607.06 782.494   7
  -1   5  -5 1564.96 710.790   6
  -1  -5  -5 1938.90 691.018   6
   1  -5   5 1971.02 268.940   5
  -1   5  -6 2205.42 865.824   6
  -1  -5  -6 2395.15 497.919   2
  -1  -5  -6 2085.95 776.241   6
   1  -5   6 3088.77 932.678   8
  -1  -5  -6 1908.11 869.820   7
  -1   5  -6 2837.11 648.591   7
   1   5   6 2518.19 549.649   1
  -1  -5  -6 2786.17 651.777   4
   1   5   6 3224.43 1059.19   0
   1  -5   6 2472.56 990.882   1
   1  -5   6 3131.08 390.009   5
  -1  -5  -7 33462.7 1120.22   2
   1  -5   7 36948.8 1651.73   8
   1   5   7 30351.1 1547.52   0
   1   5   7 34307.6 1109.07   1
   1  -5   7 30028.6 1839.35   1
  -1   5  -7 31608.2 1312.75   7
  -1   5  -7 32460.2 1610.73   6
  -1  -5  -7 33057.9 1573.12   7
  -1  -5  -7 32568.9 1223.23   4
  -1  -5  -7 33344.8 1558.68   6
   1  -5   7 34070.3 904.901   5
  -1  -5  -8 575.239 1010.35   6
   1  -5   8 851.656 1416.51   1
   1   5   8 680.401 704.772   1
   1  -5   8 1080.31 511.016   5
   1   5   8 919.461 997.537   0
  -1  -5  -8 547.045 597.307   2
  -1  -5  -8 1057.53 1129.32   7
  -1  -5  -8 1022.30 631.989   4
   1   5   8 899.760 1019.49   8
   1  -5   8 1235.02 1087.63   8
  -1   5  -8 1372.68 803.200   7
  -1   5  -8 617.231 978.178   6
   1   5   9 14827.6 1615.63   0
   1  -5   9 15760.1 1871.53   1
  -1   5  -9 15464.0 1421.20   6
  -1  -5  -9 15591.2 1407.94   6
  -1  -5  -9 14181.8 1532.72   7
  -1  -5  -9 15830.3 1021.25   2
  -1   5  -9 14807.4 1255.72   7
   1   5   9 17071.7 1130.49   1
   1   5   9 15945.9 1460.67   8
   1  -5   9 15031.4 1349.17   8
  -1   5 -10 756.536 1147.60   6
   1  -5  10 114.085 1428.18   1
  -1   5 -10 99.7281 844.450   7
   1   5  10 175.980 1096.51   8
  -1  -5 -10 73.7939 607.656   2
   1   5  10 874.930 1215.92   0
  -1  -5 -10-279.245 1113.37   7
  -1  -5 -10 97.8231 1074.78   6
   1  -5  10-37.8840 945.109   8
   1   5  10 308.314 723.530   1
   1   5  11 1229.83 1211.38   0
  -1  -5 -11 1516.01 1129.26   6
  -1  -5 -11 1038.50 733.896   2
  -1  -5 -11 1200.51 1141.37   7
  -1   5 -11 1858.64 890.429   7
   1   5  11 844.625 1165.22   8
   1  -5  11 842.013 1066.12   8
   1  -5  11 1624.07 1396.08   1
  -1   5 -11 1277.35 1114.50   6
   1   5  12 3299.48 1317.05   8
   1  -5  12 2269.02 1317.26   8
  -1  -5 -12 2915.58 1067.56   7
   1   5  12 2895.14 1400.68   0
  -1  -5 -12 3903.91 1381.15   6
  -1   5 -12 3013.21 1145.32   6
  -1   5 -12 3671.48 1128.86   7
   1  -5  12 2861.80 1506.90   1
   1   5  13 23504.3 2138.95   0
   1   5  13 25802.5 2029.61   8
  -1   5 -13 24089.0 1759.56   7
   1  -5  13 25330.6 2138.18   1
  -1   5 -13 22887.6 1864.90   6
  -1  -5 -13 22909.6 2022.98   6
  -1  -5 -13 27879.8 1980.23   7
   1  -5  13 26394.1 2107.39   8
   1   5  14 17761.1 1802.67   0
   1   5  14 17283.9 1786.44   8
   1  -5  14 17054.0 1998.57   1
  -1  -5 -14 19764.7 1946.58   7
  -1  -5 -14 16634.3 2006.45   6
   1  -5  14 24672.6 2118.70   8
  -1   5 -14 18040.6 1906.89   6
  -1   5 -14 17602.8 1717.63   7
  -1   5 -15 2200.92 1269.58   7
   1  -5  15 1695.38 1594.22   1
   1   6 -15 1898.87 1295.99   2
  -1  -6  15 2592.38 1331.82   0
   1   6 -15 2901.76 1499.76   7
  -1   6  15 2439.29 1274.18   0
  -1   6  14 5625.85 1408.75   0
  -1   6  14 5468.07 1473.03   8
   1  -6 -14 5792.18 1386.34   7
   1   6 -14 6789.84 1694.81   6
   1  -6 -14 5081.08 1394.62   6
  -1  -6  14 5010.78 1287.07   8
   1   6 -14 5092.09 1479.82   7
  -1  -6  14 5071.84 1324.11   0
   1   6 -14 7043.55 1411.91   2
   1  -6 -14 6075.42 1316.69   2
  -1  -6  13 4219.54 1266.75   8
   1  -6 -13 4330.27 1242.41   2
   1   6 -13 3096.18 1147.59   2
   1  -6 -13 4773.52 1301.73   7
   1   6 -13 3244.17 1311.93   7
  -1   6  13 4064.31 1387.48   8
   1   6 -13 5383.72 1510.45   6
  -1   6  13 4435.07 1432.70   0
   1  -6 -13 2768.69 1343.91   6
  -1   6  12 4114.70 1163.09   0
   1  -6 -12 3184.66 1136.26   2
   1   6 -12 4431.06 1150.65   7
   1  -6 -12 4100.98 1224.94   7
   1  -6 -12 5346.20 1454.87   6
  -1   6  12 6153.56 1484.54   8
  -1  -6  12 3137.91 1381.03   8
   1   6 -12 4870.02 1299.72   6
  -1   6  11 270.885 1070.96   0
   1  -6 -11 1331.22 1070.60   7
   1  -6 -11 229.417 869.604   2
  -1   6  11 368.553 1255.18   8
   1  -6 -11 943.945 1284.12   6
  -1  -6  11 627.014 1099.44   8
   1   6 -11 608.216 1089.02   7
   1   6 -11 612.753 1077.08   6
  -1   6  10 1212.21 1078.98   8
   1  -6 -10 1016.54 897.945   2
   1   6 -10 363.895 875.645   5
  -1  -6  10 1078.45 1184.45   8
   1   6 -10 658.070 927.782   7
   1  -6 -10 410.109 1175.16   7
   1  -6 -10-123.713 1217.51   6
  -1   6  10 1479.31 965.944   0
   1   6 -10 1077.92 1139.44   6
  -1   6   9 3988.50 1260.24   0
  -1  -6   9 6796.93 1279.95   8
   1   6  -9 5541.09 1257.60   6
   1   6  -9 6051.25 1123.51   7
   1  -6  -9 5720.96 1452.87   7
   1   6  -9 6663.51 1043.47   5
   1  -6  -9 6011.37 1184.42   6
   1  -6  -9 5562.58 982.327   2
   1   6  -8 53573.0 1664.87   5
  -1   6   8 53558.6 1990.00   0
  -1  -6   8 57044.4 2123.62   8
   1  -6  -8 55181.3 1056.78   1
   1  -6  -8 54417.8 867.517   4
  -1  -6   8 52929.0 2162.98   1
   1  -6  -8 55893.9 2094.17   6
   1  -6  -8 51893.4 1870.28   2
  -1  -6   8 50794.0 1195.10   3
   1   6  -8 49813.4 2050.92   6
   1  -6  -8 49944.9 2126.03   7
   1   6  -7 14272.6 1036.93   5
  -1  -6   7 14593.0 1329.13   8
   1  -6  -7 14750.9 1287.94   7
  -1  -6   7 14058.4 1545.04   1
   1  -6  -7 14855.7 545.878   4
   1   6  -7 15311.5 1327.68   6
   1  -6  -7 15252.9 557.649   1
  -1  -6   7 13998.5 626.936   3
   1  -6  -7 14015.0 1358.84   6
   1  -6  -7 13161.3 1078.84   2
  -1   6   7 13564.0 1273.20   0
   1  -6  -6 1197.79 364.847   4
  -1  -6   6 645.380 1185.25   1
   1  -6  -6 1315.99 277.365   1
   1   6  -6 1326.67 675.586   5
   1   6  -6 2176.16 947.069   6
   1  -6  -6 1156.33 753.279   2
  -1  -6   6 1694.78 938.039   8
  -1   6   6 1461.36 979.771   0
  -1  -6   6 1510.78 314.631   3
   1  -6  -6 1179.85 935.478   7
  -1  -6   5 52027.2 675.864   3
   1  -6  -5 53081.3 1052.04   4
  -1  -6   5 53939.2 1688.90   8
   1  -6  -5 53140.0 1609.65   2
   1  -6  -5 54777.2 1707.17   7
   1   6  -5 52466.1 1350.73   5
  -1   6   5 53678.2 1694.69   0
   1  -6  -5 53111.7 752.890   1
  -1  -6   5 55584.0 1291.83   5
   1   6  -5 51932.9 1594.55   6
  -1  -6   4 94556.1 1584.45   5
   1  -6  -4 85863.9 1872.92   2
   1   6  -4 87629.2 1882.24   6
   1  -6  -4 86229.6 1831.05   7
   1   6  -4 85688.0 1555.20   5
  -1  -6   4 86775.7 1846.62   8
  -1   6   4 86088.7 1902.96   0
  -1   6   3 153.797 663.865   0
   1   6  -3-101.296 617.932   8
  -1  -6   3-153.531 401.700   5
   1  -6  -3 53.9490 593.506   0
  -1   6   3 154.648 717.531   5
   1  -6  -3 40.3023 256.377   1
   1  -6  -3 55.8360 791.428   2
   1  -6  -3 182.764 616.755   7
  -1  -6   3-104.826 386.409   0
  -1  -6   3 120.303 613.593   8
   1   6  -3-57.6434 582.208   5
   1   6  -3 31.4326 743.564   6
   1   6  -2 395.004 693.419   6
   1  -6  -2 1933.92 810.711   2
  -1  -6   2 514.415 489.154   5
   1   6  -2 390.968 590.364   8
  -1   6   2 431.530 682.180   0
   1  -6  -2 551.399 344.022   1
   1  -6  -2 344.829 533.066   0
  -1  -6   2 257.700 385.235   0
   1   6  -2 379.931 617.494   5
   1  -6  -2 441.591 532.347   7
  -1  -6   2 763.356 771.983   4
   1   6  -2 333.020 719.022   1
  -1   6   2-2.74508 643.722   5
  -1  -6   2 113.331 553.293   8
  -1   6   2 229.796 464.333   2
   1  -6  -1 12842.4 556.294   7
  -1  -6   1 12652.0 754.131   8
  -1  -6   1 13160.2 616.905   0
   1   6  -1 12509.1 667.276   0
  -1  -6   1 12827.9 992.926   4
   1   6  -1 13615.6 695.961   2
   1  -6  -1 12879.6 847.313   0
  -1   6   1 14731.8 840.531   2
   1   6  -1 13802.4 922.971   1
  -1   6   1 13785.0 742.520   5
   1   6  -1 11596.4 851.998   5
  -1   6   1 12098.7 843.052   0
   1   6  -1 13081.6 768.215   8
   1  -6  -1 12092.3 691.837   1
   1  -6  -1 13162.3 929.584   2
  -1   6   1 13045.1 600.545   1
  -1   6   0 98967.3 1667.83   2
   1   6   0 90258.0 1432.82   8
   1  -6   0 94173.6 789.243   7
  -1   6   0 98939.3 1272.75   5
  -1   6   0 98533.3 1684.83   8
  -1   6   0 90670.6 1722.04   0
  -1  -6   0 92250.2 1760.73   4
   1  -6   0 97177.5 1670.13   0
  -1  -6   0 94618.6 1417.67   0
   1  -6   0 91069.1 1660.30   2
   1   6   0 90371.6 1423.30   0
  -1   6   0 98853.5 1514.72   1
   1   6   0 99162.9 1486.17   2
   1  -6   0 93673.3 1560.86   1
   1   6   0 93370.3 1695.12   4
  -1  -6  -1 27896.8 1230.65   4
  -1   6  -1 29698.4 1010.37   3
  -1  -6  -1 27835.7 935.961   0
   1   6   1 30931.4 1140.48   4
   1   6   1 30275.4 841.988   2
   1  -6   1 30332.2 1118.60   8
  -1   6  -1 31242.2 1076.19   8
   1   6   1 27603.7 1038.55   0
   1  -6   1 34278.1 1141.12   0
  -1   6  -1 30145.1 613.297   5
   1  -6   1 28581.6 1123.68   2
  -1  -6  -1 28829.1 885.065   2
  -1   6  -1 30467.6 993.000   1
   1   6   1 30112.4 957.712   7
   1  -6   1 29895.8 1158.96   1
  -1   6  -1 30120.1 1012.62   2
  -1   6  -2 325357. 2818.66   3
  -1   6  -2 332170. 3096.07   8
   1   6   2 327970. 3057.05   7
  -1   6  -2 328430. 3015.16   2
   1  -6   2 314622. 3070.95   8
  -1  -6  -2 334743. 3038.92   0
  -1  -6  -2 317164. 2391.60   2
   1   6   2 342774. 3160.11   4
  -1  -6  -2 314915. 3099.94   7
   1   6   2 328048. 2385.81   2
  -1   6  -2 334425. 3252.19   1
   1  -6   2 319210. 3043.29   2
  -1  -6  -2 314587. 3110.71   4
   1   6   3 45697.3 1391.37   0
  -1  -6  -3 48163.3 1433.23   7
   1  -6   3 46301.2 1361.11   2
  -1  -6  -3 47487.6 1358.27   4
   1  -6   3 49328.0 1195.33   3
   1   6   3 51991.2 1370.50   4
  -1  -6  -3 50294.4 1035.44   2
   1   6   3 48469.3 984.017   2
  -1   6  -3 49737.4 1430.23   6
  -1   6  -3 47449.2 1253.26   3
   1   6   3 48991.5 1226.48   6
  -1   6  -3 47863.6 801.318   7
   1  -6   3 47369.1 1627.23   1
  -1   6  -3 52162.2 1345.57   2
   1  -6   3 48143.4 1421.37   8
  -1   6  -4 126867. 1982.85   3
   1   6   4 129680. 1633.77   2
   1   6   4 121234. 2278.38   0
   1  -6   4 122886. 2534.15   1
  -1   6  -4 124252. 1564.02   7
   1  -6   4 129217. 1936.14   3
  -1  -6  -4 125934. 2078.12   4
   1   6   4 124215. 1417.11   1
  -1  -6  -4 121976. 1605.67   2
   1  -6   4 127795. 2275.42   8
  -1  -6  -4 122320. 2327.12   7
  -1   6  -4 124129. 2273.09   6
   1  -6   5 10091.7 1299.71   1
   1   6   5 10859.2 615.916   2
   1  -6   5 10145.6 290.106   5
  -1  -6  -5 8901.39 949.001   7
  -1   6  -5 10163.8 957.306   6
  -1  -6  -5 9944.00 811.684   4
   1   6   5 9835.64 1100.52   0
  -1   6  -5 9625.69 821.448   3
  -1  -6  -5 10445.0 654.718   2
  -1   6  -5 10139.5 662.872   7
   1  -6   5 9537.63 1055.37   8
   1   6   5 11004.0 549.956   1
   1  -6   6 169229. 1402.52   5
  -1  -6  -6 162173. 2130.92   2
  -1  -6  -6 159772. 2447.82   4
   1  -6   6 162418. 3278.30   1
  -1  -6  -6 164628. 3060.63   7
   1   6   6 165842. 1869.83   1
  -1   6  -6 163529. 2946.44   6
  -1   6  -6 165064. 2364.57   7
   1   6   6 174210. 2152.11   2
   1   6   6 160471. 3018.52   0
   1  -6   6 162582. 2910.48   8
  -1  -6  -7 30955.0 1104.57   2
  -1   6  -7 34154.1 1313.11   7
   1  -6   7 31098.1 1590.94   8
   1  -6   7 31995.4 1981.11   1
   1   6   7 28734.9 1549.79   0
  -1  -6  -7 29027.2 1664.51   7
  -1  -6  -7 30599.3 1220.85   4
   1   6   7 32211.0 1011.05   1
  -1  -6  -7 31505.4 1513.94   6
  -1   6  -7 32553.2 1582.25   6
   1  -6   7 33029.1 814.616   5
  -1   6  -8-231.212 1068.73   6
  -1  -6  -8 86.1913 940.537   6
  -1  -6  -8 67.6222 608.526   4
   1  -6   8-9.31913 435.525   5
  -1   6  -8 312.264 737.874   7
   1   6   8-14.9213 958.129   8
   1   6   8 142.668 1146.17   0
   1  -6   8-26.5585 1490.96   1
   1  -6   8 276.240 1081.59   8
   1   6   8 6.40669 639.436   1
  -1  -6  -8 91.4641 983.563   7
  -1  -6  -8-65.1764 587.309   2
  -1  -6  -9 16646.4 1024.40   2
  -1   6  -9 17027.4 1248.29   7
   1   6   9 15632.8 1528.70   0
  -1  -6  -9 17303.8 1608.02   7
   1   6   9 15914.3 1451.41   8
   1  -6   9 18111.0 1604.71   8
   1  -6   9 15673.2 1772.02   1
  -1  -6  -9 16452.2 1025.53   4
   1   6   9 18412.1 1046.36   1
  -1   6  -9 15195.5 1402.00   6
  -1  -6  -9 18599.5 1460.34   6
  -1   6 -10 673.072 853.104   7
   1  -6  10 1998.00 1083.62   8
  -1   6 -10 1663.08 1110.83   6
   1  -6  10 1972.56 1253.81   1
  -1  -6 -10 1982.68 685.803   2
   1   6  10 1704.42 1261.09   0
  -1  -6 -10 1723.39 1055.94   7
  -1  -6 -10 1418.03 965.103   6
   1   6  10 1680.76 719.414   1
   1   6  10 1073.13 1042.17   8
   1  -6  11 1717.25 1110.95   8
   1   6  11 1199.29 1026.50   8
  -1  -6 -11 1436.62 1196.37   7
  -1  -6 -11 1026.90 1000.70   6
   1   6  11 1947.29 1043.03   0
  -1   6 -11 1583.70 877.472   7
  -1   6 -11 1164.14 1129.19   6
   1  -6  11 1198.49 1390.97   1
  -1   6 -12 4310.39 1158.12   7
   1   6  12 4124.54 1271.55   0
  -1  -6 -12 3165.57 1373.18   6
   1   6  12 2443.58 1221.50   8
   1  -6  12 2562.04 1374.53   8
  -1   6 -12 3917.15 1407.45   6
   1  -6  12 2981.62 1565.72   1
  -1  -6 -12 3973.50 1116.15   7
   1   6  13 5415.77 1305.45   0
  -1  -6 -13 4178.61 1268.99   7
  -1   6 -13 3679.38 1088.46   7
   1   6  13 5239.92 1340.23   8
   1  -6  13 6045.60 1271.23   8
  -1   6 -13 5001.57 1459.20   6
  -1  -6 -13 5026.80 1422.05   6
   1  -6  13 5397.13 1669.14   1
  -1   6 -14 9901.28 1673.44   6
   1  -6  14 8654.04 1821.04   1
   1   6  14 11656.0 1564.18   8
   1  -6  14 8806.49 1603.98   8
  -1  -6 -14 8429.39 1556.16   6
  -1   6 -14 9087.52 1319.48   7
   1  -6  15 5868.63 1808.20   1
   1   7 -15 354.190 1277.08   7
   1   7 -15 417.199 1234.53   2
  -1  -7  15-400.266 1252.46   0
  -1   7  14 777.826 1235.30   8
   1  -7 -14 413.888 1099.35   7
  -1   7  14 2078.94 1425.18   0
   1   7 -14 545.220 1072.26   2
   1   7 -14 584.263 1487.01   6
   1  -7 -14-37.7237 1009.38   2
   1   7 -14 1289.92 1183.32   7
  -1  -7  14 1788.36 1467.94   8
   1   7 -13 230.914 1061.36   7
  -1  -7  13 1328.60 1277.73   8
   1  -7 -13-139.272 959.429   2
  -1   7  13-27.5698 1305.82   8
   1  -7 -13 372.550 1207.10   6
   1  -7 -13 533.756 1224.84   7
  -1   7  13 158.929 1182.67   0
   1   7 -13 180.906 1349.13   6
   1  -7 -12 8497.58 1236.47   2
   1  -7 -12 8751.10 1563.41   7
   1   7 -12 8783.99 1543.20   6
  -1  -7  12 8257.85 1489.82   8
   1   7 -12 10773.6 1460.92   7
  -1   7  12 9438.58 1632.73   8
  -1   7  12 9109.62 1563.16   0
   1  -7 -12 7183.77 1557.63   6
   1   7 -11 21.9908 1278.48   6
   1  -7 -11 254.748 1322.52   6
   1  -7 -11 149.169 908.065   2
  -1   7  11 435.409 936.102   8
  -1  -7  11 412.336 984.221   8
   1  -7 -11 654.661 1256.82   7
   1   7 -11 188.891 955.419   7
  -1   7  11 542.152 1259.85   0
   1   7 -10 917.991 1004.12   7
   1  -7 -10 599.619 1098.16   6
   1   7 -10 1041.78 854.960   5
   1  -7 -10 999.647 947.078   7
   1  -7 -10 602.416 877.037   2
  -1   7  10 1396.27 1015.52   0
   1   7 -10 1576.69 1086.91   6
  -1  -7  10 1356.48 919.582   8
   1   7  -9 1028.12 877.244   5
  -1  -7   9 1507.31 1211.96   8
   1  -7  -9 296.617 1316.00   7
  -1   7   9 614.069 1164.72   0
   1   7  -9 629.108 1191.08   6
   1  -7  -9 1248.50 940.337   2
  -1  -7   8 10684.5 1328.27   8
   1   7  -8 11197.5 1387.47   6
  -1   7   8 10911.1 1270.83   0
   1  -7  -8 12457.1 564.756   4
  -1  -7   8 13590.4 1676.96   1
  -1  -7   8 12451.3 649.880   3
   1  -7  -8 12462.6 1195.72   2
   1  -7  -8 11927.7 436.062   1
   1  -7  -8 13390.0 1399.61   7
   1   7  -8 12471.6 1030.51   5
   1  -7  -7 14784.3 637.213   4
  -1  -7   7 16049.9 599.440   3
   1   7  -7 14753.3 1286.91   6
  -1  -7   7 13894.7 1283.26   8
  -1  -7   7 15448.0 1592.47   1
   1  -7  -7 15528.6 1441.92   7
   1  -7  -7 13074.5 1114.83   2
  -1   7   7 12583.8 1280.42   0
   1  -7  -7 14177.3 389.280   1
   1   7  -7 15371.6 1027.26   5
   1   7  -6 139884. 2184.52   5
  -1  -7   6 138963. 2710.24   8
   1   7  -6 140528. 2744.16   6
  -1   7   6 134488. 2696.13   0
   1  -7  -6 132467. 2550.30   2
  -1  -7   6 138948. 2976.64   1
   1  -7  -6 138612. 2773.16   7
   1  -7  -6 139015. 1747.83   4
  -1  -7   6 143043. 1273.55   3
   1   7  -5 114317. 1896.11   5
  -1  -7   5 118576. 2398.46   8
   1  -7  -5 114960. 2293.68   2
   1  -7  -5 115955. 1670.61   4
   1  -7  -5 117190. 2340.89   7
  -1   7   5 114939. 2374.56   0
   1   7  -5 114753. 2344.46   6
  -1  -7   5 113049. 2534.39   1
   1  -7  -4 20736.3 1081.97   2
   1   7  -4 21263.4 935.345   5
  -1  -7   4 22132.1 1194.25   8
   1  -7  -4 21761.6 429.700   1
   1  -7  -4 20374.4 1097.36   7
  -1  -7   4 23217.7 911.690   5
  -1   7   4 21898.9 1213.27   0
   1   7  -4 21492.6 1179.11   6
  -1  -7   3 463.095 444.904   0
   1   7  -3 972.363 595.356   5
   1  -7  -3 387.300 282.786   1
  -1  -7   3 279.367 425.324   5
   1  -7  -3 317.323 600.697   7
  -1   7   3 856.110 722.241   0
   1  -7  -3 358.812 713.044   2
  -1  -7   3 373.740 734.116   8
   1   7  -3 161.816 728.377   6
   1   7  -2 19569.3 882.996   5
   1   7  -2 22396.8 979.158   8
  -1  -7   2 20279.5 790.059   0
  -1   7   2 22235.8 970.679   5
  -1  -7   2 22033.8 1099.81   4
   1  -7  -2 21021.5 816.751   7
  -1   7   2 18979.4 1066.83   0
   1  -7  -2 19735.5 1055.42   2
   1   7  -2 21009.7 1039.37   6
   1   7  -2 22755.9 952.500   2
  -1  -7   2 20041.5 967.601   8
   1   7  -2 21933.2 1109.24   1
   1  -7  -2 20676.6 692.446   1
   1  -7  -1 704.733 663.488   0
  -1  -7   1 583.055 459.781   0
  -1   7   1 612.692 482.453   5
   1   7  -1 477.781 658.634   1
   1  -7  -1 400.782 518.923   1
   1   7  -1 333.228 530.979   0
  -1  -7   1 613.098 610.456   8
   1  -7  -1 309.331 380.713   7
   1   7  -1 527.665 561.709   8
  -1   7   1 598.383 403.755   1
   1  -7  -1 748.348 771.282   2
  -1   7   1 703.632 587.145   2
  -1   7   1 538.007 785.223   0
  -1  -7   1 608.451 722.512   4
   1   7  -1 510.308 486.456   2
   1   7  -1 575.318 598.577   5
   1   7   0 11826.1 769.483   8
   1  -7   0 10053.4 831.930   1
   1  -7   0 11985.1 325.805   7
   1   7   0 12831.2 740.910   2
  -1  -7   0 11640.9 1090.88   4
  -1  -7   0 11682.6 688.911   0
   1  -7   0 12186.5 885.823   0
  -1   7   0 12592.1 839.052   2
  -1   7   0 12733.3 702.737   1
  -1   7   0 11793.4 868.087   8
   1   7   0 11147.8 766.046   0
   1   7   0 11390.7 652.634   7
  -1   7   0 11445.0 1047.62   0
  -1   7   0 12268.4 628.610   5
  -1  -7   0 11140.2 780.947   2
   1  -7   0 11897.4 1011.50   2
  -1   7  -1 19787.2 923.710   3
  -1   7  -1 22785.1 925.867   2
   1  -7   1 20737.2 1035.08   8
   1   7   1 20511.9 956.602   0
  -1   7  -1 23948.9 1045.10   8
  -1  -7  -1 21772.4 881.533   2
  -1  -7  -1 19650.8 1186.81   4
   1   7   1 24373.3 1089.15   4
  -1   7  -1 23575.9 965.450   1
   1   7   1 21821.2 812.189   2
  -1   7  -1 21403.4 608.693   5
   1   7   1 20798.2 881.866   7
  -1  -7  -1 21226.5 882.006   0
   1  -7   1 20986.0 1125.67   1
   1  -7   1 19850.2 998.089   2
  -1  -7  -2 63279.0 1479.05   0
  -1  -7  -2 60963.1 1494.09   7
   1  -7   2 60555.2 1695.31   1
   1  -7   2 60224.5 1566.12   8
  -1  -7  -2 60151.9 1548.32   4
  -1   7  -2 60435.6 1365.74   3
   1   7   2 65367.2 1491.90   7
  -1  -7  -2 62001.1 1235.23   2
   1   7   2 62814.0 1208.29   2
   1  -7   2 61226.7 1594.65   2
   1   7   2 61423.8 1543.75   0
  -1   7  -3 23873.7 536.962   7
   1  -7   3 26500.3 1310.89   1
   1  -7   3 24505.9 1254.94   8
  -1  -7  -3 25091.0 1161.68   4
   1   7   3 22959.5 1239.53   0
   1   7   3 27852.9 1061.51   6
  -1  -7  -3 25195.9 1118.79   7
   1  -7   3 24387.7 1138.02   2
  -1   7  -3 24731.3 1021.99   3
  -1  -7  -3 23398.4 849.456   2
   1  -7   3 24341.9 944.052   3
  -1   7  -3 24372.7 1144.98   6
   1   7   3 26029.5 843.894   2
   1  -7   4 58520.3 1938.82   1
  -1   7  -4 54971.2 1633.13   6
  -1  -7  -4 51327.8 1492.14   4
   1   7   4 57399.9 1682.28   0
  -1  -7  -4 56073.3 1218.12   2
   1   7   4 58500.7 1216.68   2
  -1   7  -4 55304.5 1025.67   7
   1  -7   4 56929.5 1362.97   3
   1  -7   4 55031.8 1665.58   8
  -1   7  -4 54750.7 1405.59   3
  -1  -7  -4 55165.4 1650.63   7
  -1  -7  -5 2959.39 928.674   7
   1  -7   5 2196.43 815.317   8
  -1   7  -5 2996.49 695.636   3
   1   7   5 2744.86 486.512   2
  -1   7  -5 2137.22 453.376   7
   1  -7   5 1590.43 1243.01   1
   1   7   5 1751.91 809.824   0
  -1  -7  -5 2170.85 682.889   4
   1   7   5 2553.82 371.434   1
  -1   7  -5 1857.67 880.696   6
  -1  -7  -5 2396.08 519.582   2
   1  -7   6 72462.6 2357.21   1
   1   7   6 72760.5 2127.74   0
   1  -7   6 77164.8 805.697   5
   1   7   6 79250.4 1235.47   1
   1  -7   6 78974.9 2191.63   8
  -1  -7  -6 75891.1 1793.20   4
  -1   7  -6 73028.5 1581.21   7
   1   7   6 80647.5 1562.80   2
  -1  -7  -6 70542.0 2197.27   7
  -1   7  -6 78327.1 2181.51   6
  -1  -7  -6 75310.6 1552.85   2
   1  -7   7 697.968 1491.44   1
   1  -7   7-29.8015 258.235   5
  -1   7  -7-162.907 938.778   6
  -1   7  -7 314.576 591.375   7
   1   7   7 373.025 470.127   1
  -1  -7  -7 46.9502 637.210   4
  -1  -7  -7-161.546 565.686   2
   1  -7   7 586.664 1003.72   8
  -1  -7  -7-116.263 854.347   7
   1   7   7 147.210 1074.84   0
   1  -7   8 4422.47 1631.73   1
   1   7   8 4835.07 1286.71   0
   1  -7   8 4336.13 429.713   5
  -1   7  -8 3257.43 793.889   7
  -1  -7  -8 3490.38 755.535   4
   1  -7   8 3976.94 1006.46   8
  -1  -7  -8 3829.59 705.299   2
  -1  -7  -8 3743.04 1195.22   7
  -1   7  -8 3628.24 1133.21   6
   1   7   8 3313.61 644.725   1
   1   7   9 2563.82 656.841   1
  -1   7  -9 2925.47 833.363   7
   1  -7   9 3212.03 1384.77   1
  -1  -7  -9 2269.95 730.251   4
   1   7   9 3623.68 1155.65   8
   1  -7   9 2849.66 1110.46   8
  -1  -7  -9 2697.08 690.316   2
   1   7   9 1610.92 1121.91   0
  -1  -7  -9 2489.03 951.512   7
  -1   7  -9 2695.18 1084.92   6
  -1  -7 -10 27491.7 1291.74   2
   1  -7  10 30961.1 1906.38   8
   1   7  10 31664.3 2013.00   0
  -1  -7 -10 29665.5 1295.16   4
   1   7  10 28647.1 1731.30   8
  -1  -7 -10 26490.4 1769.24   7
   1  -7  10 32304.5 2260.77   1
  -1  -7 -10 29244.1 1846.29   6
  -1   7 -10 30587.0 1576.78   7
  -1   7 -10 28665.4 1797.65   6
   1  -7  11 1741.17 1503.90   1
  -1  -7 -11 479.066 1232.60   7
   1   7  11 1417.57 1192.18   8
  -1   7 -11 198.196 1046.23   6
  -1   7 -11 914.409 832.479   7
  -1  -7 -11 481.910 1164.47   6
   1  -7  11 1502.10 1036.55   8
   1   7  11 355.207 1191.84   0
   1  -7  12 20182.9 1822.49   8
   1   7  12 20326.8 1703.04   8
  -1  -7 -12 18495.2 1705.94   7
  -1   7 -12 21667.1 1902.95   6
  -1   7 -12 20877.4 1573.49   7
  -1  -7 -12 18408.9 1777.15   6
   1   7  12 18572.9 1955.04   0
   1  -7  12 17574.6 1820.46   1
  -1  -7 -13 227.605 1138.95   7
   1  -7  13 813.787 1345.46   8
  -1   7 -13 681.911 1370.42   6
   1   7  13 237.944 1088.54   8
  -1   7 -13 380.423 995.660   7
   1  -7  13 343.728 1414.15   1
   1   7  13 421.342 1463.80   0
  -1   7 -14 2298.60 1423.93   6
   1  -7  14 1702.93 1688.64   1
   1   7  14 2820.39 1295.73   8
   1   8 -15 694.338 1232.90   7
  -1   8  14-552.731 1479.23   0
   1   8 -14 491.797 1017.71   2
   1   8 -14 681.855 1113.31   7
   1  -8 -14 558.089 967.918   2
  -1  -8  14 278.828 1143.09   8
   1  -8 -14-205.408 1382.16   7
  -1   8  14 1136.89 1087.76   8
   1   8 -14 1298.52 1443.23   6
   1   8 -13 8328.23 1581.33   6
  -1   8  13 5782.43 1384.84   0
  -1  -8  13 7611.27 1653.29   8
   1  -8 -13 5638.86 1191.86   2
  -1   8  13 7025.25 1472.76   8
   1   8 -13 6078.42 1336.69   7
   1  -8 -13 6712.00 1542.57   7
  -1   8  12 3563.84 1153.39   0
   1   8 -12 4648.56 1281.91   7
   1   8 -12 3211.90 1371.45   6
  -1   8  12 4716.45 1479.03   8
   1  -8 -12 4856.69 1143.19   2
  -1  -8  12 4118.43 1286.54   8
   1  -8 -12 4930.21 1216.99   7
   1  -8 -11 5519.09 1157.43   2
  -1   8  11 5802.15 1369.48   8
   1   8 -11 4954.72 1390.29   6
  -1  -8  11 6551.92 1195.09   8
   1   8 -11 6063.77 1216.28   7
   1  -8 -11 5107.41 1327.49   7
  -1   8  11 5589.93 1284.31   0
   1   8 -10 617.270 824.588   5
  -1  -8  10 762.455 1138.64   8
   1   8 -10 1051.12 964.689   7
   1  -8 -10 151.150 1138.88   7
   1  -8 -10 38.0433 898.216   2
   1   8 -10 1121.79 1127.74   6
  -1   8  10-50.0469 1178.27   0
   1   8  -9 2756.58 983.496   6
   1   8  -9 3401.28 880.908   5
  -1  -8   9 1944.13 1056.63   8
   1  -8  -9 3336.26 1061.54   2
  -1   8   9 2683.05 1255.96   0
   1  -8  -9 2672.99 1350.60   7
   1   8  -8 10636.2 1020.48   5
  -1  -8   8 10195.7 1217.03   8
  -1   8   8 11541.4 1383.89   0
   1  -8  -8 9903.86 1200.11   2
  -1  -8   8 11433.3 1692.49   1
  -1  -8   8 10395.8 563.268   3
   1  -8  -8 10194.6 1308.28   7
   1   8  -8 9463.74 1229.48   6
   1  -8  -8 11216.8 635.220   4
   1  -8  -7 22011.3 1376.23   2
  -1  -8   7 22521.3 1815.91   1
  -1  -8   7 21299.4 1444.22   8
   1  -8  -7 21943.4 834.978   4
  -1   8   7 21819.2 1590.77   0
   1   8  -7 22149.6 1489.06   6
   1  -8  -7 21594.4 1434.13   7
  -1  -8   7 22765.0 623.954   3
   1   8  -7 22028.3 1119.40   5
   1   8  -6 80361.4 2188.56   6
   1  -8  -6 83289.7 2216.99   7
  -1  -8   6 88298.4 2563.44   1
  -1  -8   6 84700.5 873.123   3
  -1  -8   6 90345.6 2346.92   8
   1  -8  -6 83285.4 2109.56   2
  -1   8   6 83271.3 2305.15   0
   1   8  -6 82458.5 1735.78   5
   1  -8  -6 83658.0 1539.48   4
   1  -8  -5 28357.8 1368.30   2
   1   8  -5 28466.1 1094.82   5
   1   8  -5 28794.7 1361.69   6
  -1  -8   5 27951.7 1349.30   8
   1  -8  -5 30280.4 1042.67   4
   1  -8  -5 29767.4 1427.45   7
  -1  -8   5 32124.0 1063.72   5
  -1   8   5 30309.4 1499.14   0
  -1  -8   5 29489.3 1625.74   1
   1   8  -4 59135.7 1678.87   6
   1   8  -4 57762.3 1374.30   5
  -1  -8   4 63565.0 1376.11   5
  -1   8   4 56792.8 1691.84   0
   1  -8  -4 57884.2 1673.99   2
  -1  -8   4 57981.3 1713.05   8
  -1  -8   4 62480.4 1412.00   0
   1  -8  -4 57813.5 670.277   1
   1  -8  -4 61017.4 1636.23   7
   1  -8  -3 30534.6 1114.70   7
  -1  -8   3 31997.4 1013.06   0
  -1  -8   3 30626.6 1241.37   8
   1  -8  -3 32446.9 703.101   1
   1   8  -3 32216.6 1067.49   5
  -1   8   3 31667.6 1372.79   0
   1   8  -3 31796.1 1278.58   6
   1  -8  -3 32020.1 1365.78   2
   1   8  -2 450.205 649.961   6
   1  -8  -2-0.10502 415.722   1
  -1   8   2-75.6775 755.515   0
   1   8  -2 1311.01 604.289   5
  -1  -8   2 746.452 906.805   4
   1  -8  -2 146.935 490.825   7
  -1  -8   2 202.911 488.889   0
  -1  -8   2 104.330 630.805   8
   1  -8  -2 529.272 818.998   2
   1   8  -2-209.356 552.444   0
   1  -8  -1 8046.04 942.506   2
   1  -8  -1 9511.49 687.268   1
   1   8  -1 8226.97 823.851   5
   1   8  -1 8949.99 714.115   0
   1   8  -1 9193.83 784.095   8
   1   8  -1 9807.68 741.753   2
  -1  -8   1 9666.13 1013.43   4
  -1  -8   1 8810.00 805.940   8
  -1  -8   1 8843.80 648.590   0
  -1   8   1 8242.95 977.279   0
  -1   8   1 9376.34 601.227   1
   1  -8  -1 9164.04 493.263   7
   1   8  -1 9733.08 912.467   1
   1   8   0 84808.8 1613.23   2
   1   8   0 79561.3 1561.90   8
  -1  -8   0 74250.3 1560.31   2
   1  -8   0 77336.8 1593.32   1
  -1   8   0 76116.4 1781.06   0
  -1  -8   0 78356.5 1865.13   4
   1   8   0 82544.4 1615.10   1
   1  -8   0 77613.1 753.388   7
   1   8   0 78761.0 1483.80   7
   1  -8   0 75899.9 1721.90   2
   1   8   0 76756.0 1529.07   0
  -1  -8   0 81862.9 1567.30   0
  -1   8   0 84380.1 1551.05   1
  -1  -8  -1 394353. 3446.29   0
   1   8   1 389411. 3359.18   8
  -1  -8  -1 365828. 3695.83   4
   1   8   1 399804. 3223.35   2
   1  -8   1 373101. 3655.86   2
   1   8   1 372574. 3328.96   0
   1   8   1 384176. 3305.93   7
   1  -8   1 362428. 3526.90   1
  -1   8  -1 394306. 3540.10   1
   1  -8   1 377986. 3645.01   8
  -1   8  -1 370276. 3259.98   3
  -1  -8  -1 374373. 3168.33   2
  -1   8  -2 359308. 7295.76   5
  -1  -8  -2 360354. 3509.68   7
   1  -8   2 372751. 3740.89   8
   1   8   2 377663. 3062.62   2
  -1  -8  -2 346568. 3624.22   4
  -1   8  -2 358247. 3174.04   3
   1   8   2 344806. 3452.82   0
   1  -8   2 346679. 3751.87   1
   1  -8   2 363272. 3679.22   2
  -1  -8  -2 355391. 3043.61   2
   1   8   3 15656.7 768.192   2
   1  -8   3 15021.1 1071.76   2
  -1   8  -3 13681.0 363.511   7
  -1  -8  -3 14826.1 793.315   2
  -1   8  -3 15499.6 1116.12   6
  -1  -8  -3 14771.3 1053.13   4
   1  -8   3 14912.0 1132.94   8
   1  -8   3 16449.1 1317.50   1
  -1  -8  -3 13060.6 954.471   7
  -1   8  -3 14472.1 890.823   3
   1   8   3 15009.2 1153.37   0
   1   8   4 14817.2 738.491   2
  -1  -8  -4 14405.5 773.867   2
  -1  -8  -4 13685.9 966.794   4
   1  -8   4 12803.6 1060.41   8
   1  -8   4 12448.6 1271.04   1
  -1   8  -4 13098.6 1121.65   6
  -1   8  -4 14150.4 883.474   3
  -1  -8  -4 13979.0 1004.67   7
  -1   8  -4 13561.9 541.729   7
   1   8   4 13397.2 1176.13   0
   1   8   5 208.031 942.479   0
   1  -8   5 819.948 832.221   8
  -1  -8  -5 616.945 552.374   2
   1   8   5 859.074 305.695   1
   1   8   5 1006.18 469.100   2
  -1   8  -5 360.943 624.851   3
  -1   8  -5 957.100 425.544   7
   1  -8   5 481.214 1181.82   1
  -1  -8  -5 748.628 730.886   4
  -1  -8  -5 375.092 902.829   7
  -1   8  -5 387.454 831.967   6
   1   8   6 29232.9 1515.51   0
   1  -8   6 29259.6 2011.26   1
  -1  -8  -6 29482.8 1274.59   4
  -1   8  -6 32807.6 1096.61   7
   1  -8   6 31413.2 1558.50   8
  -1  -8  -6 31474.2 1605.58   7
  -1   8  -6 30505.4 1244.79   3
  -1   8  -6 29028.8 1566.87   6
   1   8   6 31594.3 775.384   1
  -1  -8  -6 31582.9 1123.26   2
  -1  -8  -7 23123.5 1071.12   2
  -1  -8  -7 23537.2 1583.59   7
   1  -8   7 24158.2 505.495   5
   1   8   7 26254.9 761.910   1
  -1   8  -7 24086.0 1119.07   7
  -1  -8  -7 22852.6 1179.70   4
   1   8   7 26988.6 1744.15   0
   1  -8   7 24037.2 1579.97   8
  -1   8  -7 25557.7 1485.37   6
   1  -8   7 24630.8 1813.34   1
   1  -8   8 25766.0 1736.26   8
   1  -8   8 26843.5 2193.71   1
  -1  -8  -8 22954.2 1201.25   4
   1   8   8 25556.2 864.999   1
  -1  -8  -8 26715.2 1727.42   7
  -1   8  -8 26631.4 1266.18   7
  -1   8  -8 23576.3 1586.62   6
   1   8   8 24443.0 1781.77   0
  -1  -8  -8 24375.6 1150.30   2
   1   8   9 49032.8 2254.60   0
  -1  -8  -9 48814.7 1612.96   4
  -1   8  -9 51323.3 2221.13   6
  -1  -8  -9 49443.1 2277.58   7
  -1   8  -9 47573.9 1709.90   7
   1  -8   9 47040.9 2452.27   1
  -1  -8  -9 51549.5 1599.29   2
   1  -8   9 50555.0 2175.78   8
   1  -8  10 554.926 1569.51   1
   1  -8  10 1179.78 1210.93   8
   1   8  10 312.965 1197.48   0
  -1  -8 -10 6.59437 616.574   4
  -1   8 -10 302.409 1043.13   6
   1   8  10 258.138 1142.36   8
  -1  -8 -10 473.657 690.613   2
  -1   8 -10 687.162 761.668   7
  -1  -8 -10 747.433 1184.79   7
   1   8  11 7390.91 1373.61   8
  -1   8 -11 8776.82 1495.54   6
   1  -8  11 8854.80 1625.39   1
   1   8  11 8928.91 1591.81   0
   1  -8  11 8786.86 1332.59   8
  -1  -8 -11 9420.95 1501.85   7
  -1   8 -11 8638.32 1115.19   7
  -1   8 -12 966.345 894.600   7
   1   8  12 386.334 1157.09   0
   1   8  12 992.714 1211.74   8
   1  -8  12 829.349 1119.08   8
  -1   8 -12 682.065 1229.92   6
  -1  -8 -12 1379.85 1197.26   7
   1  -8  12 1100.28 1626.32   1
   1   8  13 4052.85 1400.18   0
   1   8  13 3486.20 1228.68   8
   1  -8  13 3344.70 1322.63   8
   1  -8  13 4565.68 1567.84   1
  -1  -8 -13 2768.69 1188.12   7
  -1   8 -13 3635.50 1449.93   6
   1  -8  14 6955.46 1713.61   1
   1   8  14 9092.12 1588.78   8
   1   9 -14 423.710 1072.13   7
   1  -9 -14-151.853 1062.20   2
  -1   9  14 647.207 1358.21   0
  -1   9  13 7091.77 1416.41   8
   1  -9 -13 6395.47 1320.70   7
   1   9 -13 5985.06 1345.82   7
   1  -9 -13 7116.38 1332.93   2
  -1   9  13 7022.56 1623.89   0
  -1  -9  13 6485.22 1453.71   8
   1   9 -13 7066.06 1421.21   6
   1   9 -12 68.2905 1044.36   7
   1  -9 -12 609.886 996.136   2
  -1   9  12 440.881 1388.51   8
   1   9 -12 722.935 1343.71   6
  -1   9  12 548.906 1344.14   0
   1  -9 -12 1214.80 1266.52   7
  -1  -9  12 255.022 1139.86   8
   1  -9 -11 20984.7 1539.07   2
   1  -9 -11 20457.3 1679.08   7
   1   9 -11 23191.0 1866.29   6
   1   9 -11 23472.8 1673.21   7
  -1  -9  11 24660.4 1760.42   8
  -1   9  11 22023.7 1831.29   0
   1   9 -10 9669.11 1022.66   5
   1  -9 -10 8734.89 1234.63   2
  -1  -9  10 8849.35 1500.41   8
   1   9 -10 9846.41 1231.56   7
   1  -9 -10 10882.6 1433.36   7
  -1   9  10 10682.0 1521.80   0
   1   9 -10 8628.36 1486.18   6
   1  -9  -9 62622.7 2200.04   2
   1   9  -9 59590.4 1767.26   5
   1  -9  -9 64757.0 2520.31   7
  -1  -9   9 65262.7 2474.48   8
   1   9  -9 65352.2 2461.95   6
  -1   9   9 60056.9 2417.04   0
  -1   9   8 1976.47 1197.12   0
   1  -9  -8 1533.70 993.814   2
  -1  -9   8 1358.06 1174.44   8
   1   9  -8 1727.17 1204.12   6
   1  -9  -8 1691.96 515.283   4
   1  -9  -8 1281.58 1267.50   7
   1   9  -8 1586.94 789.917   5
  -1  -9   8 1386.31 1449.29   1
   1   9  -7 8161.89 882.962   5
  -1  -9   7 6958.82 1224.96   8
  -1  -9   7 5976.97 1598.96   1
  -1   9   7 7253.75 1352.17   0
   1  -9  -7 6757.93 660.779   4
  -1  -9   7 6990.15 361.857   3
   1  -9  -7 6263.67 1241.94   7
   1   9  -7 7646.59 1258.98   6
   1  -9  -7 8339.88 1133.21   2
   1  -9  -6 3528.93 948.609   2
   1   9  -6 3318.03 739.163   5
  -1  -9   6 2583.06 1443.68   1
  -1  -9   6 4238.81 1124.84   8
   1  -9  -6 2946.89 659.397   4
   1  -9  -6 3559.23 911.118   7
   1   9  -6 2903.66 1073.87   6
  -1   9   6 3600.68 1154.44   0
  -1  -9   5 10659.7 1157.94   8
   1   9  -5 9471.11 1115.25   6
  -1   9   5 11654.2 1229.84   0
   1   9  -5 10061.9 793.969   5
   1  -9  -5 10399.4 829.912   4
   1  -9  -5 9366.23 975.253   7
   1  -9  -5 9593.71 993.371   2
   1   9  -4 8828.19 746.133   5
  -1  -9   4 10051.8 720.865   5
   1  -9  -4 9099.48 343.038   1
   1  -9  -4 9051.78 1006.23   2
   1  -9  -4 9107.64 897.835   7
   1   9  -4 8588.61 1043.91   6
  -1  -9   4 8095.61 1048.63   8
  -1   9   4 9696.63 1047.17   0
   1   9  -3 5865.80 693.845   5
   1  -9  -3 5939.49 704.716   7
   1   9  -3 5367.94 256.191   3
  -1  -9   3 6775.02 669.566   0
  -1   9   3 5855.22 1011.85   0
   1   9  -3 5521.22 898.245   6
   1  -9  -3 6313.20 464.370   1
   1  -9  -3 6406.52 949.100   2
  -1  -9   3 6200.33 862.659   8
  -1  -9   2 7553.32 692.647   0
  -1   9   2 5710.47 887.711   0
  -1  -9   2 7523.89 1006.96   4
   1   9  -2 5518.26 722.788   0
   1  -9  -2 6761.07 574.301   7
   1  -9  -2 6425.38 584.298   1
   1   9  -2 6734.46 724.145   5
  -1  -9   2 7032.92 918.237   8
  -1   9   2 5549.46 470.951   1
   1  -9  -2 6169.75 823.694   2
   1  -9  -1 28515.1 738.048   7
  -1  -9   1 28950.0 1047.73   0
   1   9  -1 27060.4 1044.76   0
  -1   9   1 30788.4 949.679   1
  -1   9   1 26689.8 1315.23   0
  -1  -9   1 28685.6 1213.04   8
  -1  -9   1 27060.2 1303.24   4
   1  -9  -1 24972.6 1253.60   2
   1  -9  -1 26339.9 1005.34   1
   1   9  -1 27013.2 1109.73   5
  -1  -9   0 113006. 2302.92   4
  -1   9   0 111874. 2190.91   0
   1   9   0 117875. 1858.05   7
   1   9   0 125828. 2050.27   1
   1   9   0 109752. 1918.56   0
   1  -9   0 110908. 1961.67   1
  -1   9   0 125313. 1946.57   1
  -1  -9   0 114153. 2011.26   2
   1  -9   0 115569. 964.590   7
  -1  -9   0 121028. 1984.54   0
   1  -9   0 111648. 2171.64   2
   1  -9   1 1103.70 782.459   8
   1   9   1 1620.90 696.855   0
   1  -9   1 2315.35 847.937   1
   1   9   1 1500.57 578.321   1
  -1  -9  -1 1316.90 1006.75   4
  -1  -9  -1 2356.77 728.498   2
   1   9   1 1567.39 556.398   2
   1   9   1 1569.50 477.965   7
   1  -9   1 799.979 882.410   2
   1  -9   2 198622. 2933.74   8
  -1   9  -2 200058. 2507.94   3
  -1  -9  -2 192514. 2865.04   4
  -1  -9  -2 199343. 2731.22   7
   1   9   2 196174. 2782.63   0
   1   9   2 208795. 2201.08   1
   1  -9   2 197863. 2919.82   2
   1  -9   2 195808. 2995.83   1
   1   9   2 213863. 2484.36   2
  -1  -9  -2 195170. 2454.18   2
   1  -9   3 15169.0 1234.56   1
   1  -9   3 14821.2 1109.10   2
  -1   9  -3 16164.2 917.379   3
  -1  -9  -3 16392.7 1082.91   4
   1   9   3 15180.1 1120.51   0
  -1  -9  -3 15762.3 1027.03   7
  -1  -9  -3 16552.4 875.508   2
  -1   9  -3 14824.9 1092.83   6
   1   9   3 16866.6 837.707   2
   1  -9   3 15563.1 1196.99   8
  -1   9  -4 35710.3 1508.57   6
  -1  -9  -4 34622.3 1440.22   7
   1   9   4 33849.6 1474.56   0
   1  -9   4 37148.9 1589.87   8
   1   9   4 37661.0 1134.87   2
   1  -9   4 33351.7 1656.95   1
  -1  -9  -4 34174.1 1355.42   4
  -1  -9  -4 35048.3 1142.46   2
  -1   9  -4 36306.9 1220.14   3
  -1   9  -4 34830.0 714.855   7
  -1   9  -5 35345.1 1248.21   3
  -1  -9  -5 37018.9 1438.47   4
  -1   9  -5 34744.4 907.685   7
  -1  -9  -5 33972.7 1171.70   2
   1  -9   5 33417.9 1632.24   8
   1  -9   5 34468.1 1790.31   1
  -1   9  -5 35166.6 1632.19   6
   1   9   5 35344.7 1683.64   0
  -1  -9  -5 32728.0 1559.67   7
   1   9   5 34176.0 719.631   1
  -1  -9  -6 3444.50 663.939   2
   1  -9   6 2677.95 1289.85   1
  -1  -9  -6 2262.71 772.985   4
   1   9   6 2795.86 1104.04   0
  -1  -9  -6 3601.63 944.593   7
  -1   9  -6 3666.40 549.729   7
   1   9   6 3408.49 343.969   1
  -1   9  -6 3679.93 749.675   3
   1  -9   6 4589.48 1107.74   8
  -1   9  -6 2805.09 948.061   6
   1  -9   7 38.2337 1562.58   1
  -1  -9  -7 1725.06 1129.40   7
  -1  -9  -7 973.244 726.650   4
  -1  -9  -7 899.340 666.040   2
  -1   9  -7 1057.05 1142.27   6
   1  -9   7 952.696 997.496   8
  -1   9  -7 1114.54 567.624   7
   1   9   7 958.985 319.361   1
   1   9   7 639.397 1044.98   0
   1  -9   8 4334.92 1815.56   1
   1   9   8 2699.91 382.939   1
  -1  -9  -8 2748.60 759.835   4
   1   9   8 2436.19 1038.46   0
   1  -9   8 3302.35 1161.11   8
  -1  -9  -8 3052.32 713.013   2
  -1  -9  -8 2762.87 1195.05   7
  -1   9  -8 2714.45 727.287   7
  -1   9  -8 4662.47 1212.86   6
  -1   9  -9 13484.2 1518.90   6
   1  -9   9 16553.7 1576.36   8
   1   9   9 15464.3 1653.59   0
   1  -9   9 14003.2 1844.33   1
  -1   9  -9 13211.7 1059.00   7
  -1  -9  -9 12485.8 1009.72   4
  -1  -9  -9 13002.5 1446.61   7
  -1  -9  -9 13682.8 1000.45   2
   1   9  10 10336.1 1484.85   0
  -1  -9 -10 12045.4 1512.66   7
   1   9  10 10769.8 1386.45   8
  -1   9 -10 12416.5 1098.60   7
  -1  -9 -10 12512.5 1004.27   4
   1  -9  10 10973.8 1732.08   1
  -1  -9 -10 12116.9 1032.83   2
   1  -9  10 13128.0 1571.57   8
  -1   9 -10 11853.8 1537.09   6
   1   9  11 1876.98 1350.87   0
  -1  -9 -11 1128.93 1060.41   7
   1   9  11 1644.08 1100.55   8
   1  -9  11 822.964 1207.55   8
  -1   9 -11 1627.88 818.713   7
  -1   9 -11 1460.01 1284.71   6
   1  -9  11 900.919 1645.58   1
  -1  -9 -12-24.1073 1296.88   7
   1   9  12 64.2392 1264.82   8
   1  -9  12 201.541 1283.85   1
  -1   9 -12-253.201 1292.37   6
   1  -9  12-500.500 1351.36   8
   1   9  12 1012.94 1402.06   0
   1  -9  13 2539.31 1756.66   1
   1   9  13 2021.60 1271.48   8
   1  -9  13 1857.64 1462.51   8
  -1  -9 -13 1135.95 1049.80   7
   1   9  13 1731.67 1468.12   0
  -1   9 -13 1237.53 1315.82   6
   1  -9  14 718.933 1566.02   1
  -1  10  14 291.505 1212.48   0
  -1  10  13-490.594 1303.72   0
   1  10 -13 288.742 1103.21   7
   1 -10 -13 166.339 1027.02   2
   1 -10 -13 313.628 1323.05   7
  -1 -10  13-59.6441 1332.39   8
   1  10 -13 210.746 1284.99   6
  -1  10  13-674.002 1293.69   8
   1  10 -12 3446.76 1282.58   6
   1 -10 -12 2743.44 1167.51   2
   1  10 -12 2751.06 1100.98   7
  -1  10  12 3170.41 1300.77   0
  -1 -10  12 2967.00 1422.99   8
  -1  10  12 3284.33 1473.97   8
   1 -10 -12 2193.56 1176.67   7
  -1  10  11-272.728 1260.56   0
   1 -10 -11-61.1330 986.292   2
  -1 -10  11-401.854 1012.81   8
   1  10 -11 5.07243 982.838   7
   1 -10 -11 280.048 1050.38   7
   1  10 -11 610.597 1286.83   6
   1  10 -10 5662.55 938.594   5
   1 -10 -10 5544.07 1106.24   2
   1 -10 -10 7049.57 1348.54   7
  -1  10  10 5240.34 1185.34   0
   1  10 -10 6364.82 1438.21   6
   1  10 -10 6543.69 1087.05   7
  -1 -10  10 3967.53 1375.02   8
   1 -10  -9 31282.9 1863.55   7
   1  10  -9 31213.0 1938.14   6
  -1  10   9 28066.9 1877.91   0
  -1 -10   9 31661.4 1947.76   8
   1  10  -9 29244.1 1320.77   5
   1 -10  -9 26211.7 1593.46   2
   1 -10  -8 23398.8 985.912   4
   1 -10  -8 22882.4 1595.72   7
   1 -10  -8 23793.9 1554.69   2
  -1  10   8 21890.2 1552.58   0
   1  10  -8 23998.4 1681.56   6
  -1 -10   8 23523.8 1670.24   8
   1  10  -8 25505.5 1219.47   5
   1  10  -7 71020.3 2374.00   6
  -1  10   7 70132.2 2416.18   0
   1 -10  -7 70858.4 2208.04   2
  -1 -10   7 69407.1 2645.16   1
   1 -10  -7 68881.2 1599.59   4
  -1 -10   7 75131.1 2423.64   8
   1  10  -7 68417.0 1707.61   5
   1 -10  -7 71583.9 2288.38   7
   1  10  -6 4472.95 777.736   5
   1 -10  -6 4970.85 785.554   4
   1 -10  -6 5068.11 1062.21   2
  -1  10   6 5308.11 1254.65   0
   1  10  -6 4873.37 995.664   6
  -1 -10   6 6508.22 1208.61   8
  -1 -10   6 4114.42 1431.08   1
   1 -10  -6 4432.20 908.668   7
   1  10  -5 12147.1 869.404   5
   1 -10  -5 14459.3 1095.37   7
   1 -10  -5 12561.4 949.148   4
   1 -10  -5 11949.0 1065.58   2
  -1 -10   5 12904.7 1229.50   8
  -1  10   5 11730.5 1313.44   0
   1  10  -5 13285.4 1137.31   6
  -1 -10   4 68254.1 1974.24   8
   1  10  -4 61399.6 1492.57   5
   1  10  -4 64455.1 1920.66   6
  -1  10   4 61377.0 2003.94   0
   1 -10  -4 68862.6 1729.54   7
   1 -10  -4 65786.8 840.885   1
   1 -10  -4 61746.0 1868.33   2
   1 -10  -3 39922.9 933.462   1
   1 -10  -3 40145.4 1552.66   2
   1  10  -3 40321.2 1542.74   6
   1  10  -3 38164.1 654.198   3
   1  10  -3 39154.7 1237.30   5
  -1  10   3 40333.4 1643.82   0
  -1 -10   3 41532.3 1544.92   8
   1 -10  -3 40093.8 1216.12   7
   1 -10  -2 661.790 457.937   7
  -1 -10   2 899.613 796.743   8
  -1  10   2 729.220 950.546   0
   1 -10  -2-19.5821 818.879   2
   1  10  -2 874.345 623.405   0
  -1 -10   2 1129.71 906.140   4
   1  10  -2 521.241 630.936   5
   1 -10  -2 783.179 573.983   1
  -1  10   2 286.323 365.059   1
  -1 -10   1 103328. 2087.65   8
  -1 -10   1 100075. 2275.91   4
   1  10  -1 108830. 1779.74   7
  -1  10   1 99529.6 2208.54   0
   1  10  -1 101615. 1891.63   0
   1  10  -1 96408.2 1905.91   5
   1 -10  -1 98675.7 1797.45   1
  -1  10   1 109809. 1760.33   1
   1 -10  -1 98697.0 2162.17   2
   1 -10  -1 100774. 1324.94   7
   1 -10   0 6994.76 872.885   2
   1  10   0 6504.54 828.941   0
  -1 -10   0 7403.92 821.274   2
  -1  10   0 7682.40 1042.76   0
   1 -10   0 8246.89 918.844   1
   1  10   0 7581.29 638.663   7
  -1 -10   0 7330.65 1044.23   4
   1  10   0 7680.03 797.662   1
  -1  10   0 8196.22 675.739   1
   1 -10   0 7330.98 313.318   7
  -1 -10  -1 152130. 2377.95   2
  -1 -10  -1 149436. 2715.18   4
   1  10   1 156175. 2196.03   1
   1  10   1 147195. 2404.31   0
   1 -10   1 145961. 2553.83   1
   1 -10   1 150546. 2665.46   2
  -1 -10  -2 15926.2 993.480   7
  -1 -10  -2 15869.0 958.331   2
  -1  10  -2 15597.2 958.341   3
  -1 -10  -2 16428.6 1252.98   4
   1 -10   2 15819.8 1215.61   8
   1 -10   2 15381.3 1081.90   2
   1 -10   2 16191.1 1223.47   1
   1  10   2 16885.1 834.369   1
   1  10   2 16439.1 1118.65   0
   1  10   3 21445.0 1276.94   0
  -1  10  -3 21194.7 468.123   5
   1 -10   3 22730.8 1571.12   1
  -1 -10  -3 24514.3 1218.22   7
  -1 -10  -3 21703.3 1274.51   4
  -1 -10  -3 22762.0 1048.35   2
   1 -10   3 24078.3 1393.32   8
  -1  10  -3 22420.7 1030.41   3
   1  10   3 24941.9 835.738   1
  -1  10  -3 23303.1 1371.05   6
   1 -10   3 23362.1 1353.18   2
  -1  10  -4 61500.7 1966.90   6
   1 -10   4 58805.1 2093.92   1
  -1 -10  -4 61324.4 1834.00   4
  -1  10  -4 62192.9 1558.91   3
   1  10   4 58753.1 1910.92   0
  -1 -10  -4 61624.3 1866.30   7
  -1  10  -4 59403.2 813.917   7
   1 -10   4 63306.0 2005.48   8
  -1 -10  -4 60775.7 1539.82   2
  -1  10  -5 807.861 362.993   7
   1 -10   5-317.620 1424.38   1
  -1 -10  -5 705.183 616.397   2
   1 -10   5 156.040 839.244   8
  -1  10  -5 434.677 639.026   3
  -1 -10  -5 629.387 833.826   7
  -1 -10  -5 361.217 790.954   4
   1  10   5 321.065 251.539   1
   1  10   5 8.91080 991.409   0
  -1  10  -5 842.002 1014.94   6
  -1 -10  -6 37306.8 1797.83   7
  -1 -10  -6 35900.0 1486.26   4
  -1  10  -6 37568.2 1345.60   3
  -1 -10  -6 35273.9 1301.10   2
  -1  10  -6 36236.1 1765.22   6
   1 -10   6 37015.3 2265.97   1
  -1  10  -6 36858.6 1067.32   7
   1 -10   6 38615.8 1781.70   8
   1  10   6 39927.4 1947.75   0
   1  10   6 36656.5 628.136   1
  -1 -10  -7 83884.1 2548.65   7
   1  10   7 81810.6 2685.39   0
  -1  10  -7 83193.4 1743.78   7
  -1 -10  -7 79675.1 2091.37   4
   1 -10   7 79754.5 2519.98   8
  -1  10  -7 78892.1 2547.26   6
   1  10   7 78025.7 791.237   1
   1 -10   7 80646.4 3070.09   1
  -1 -10  -7 83937.1 1931.18   2
   1 -10   8 1507.89 1667.47   1
  -1 -10  -8 190.772 647.150   2
  -1 -10  -8 68.1160 943.184   7
   1 -10   8-133.793 960.588   8
  -1  10  -8-305.467 1156.37   6
   1  10   8-486.000 1197.51   0
  -1 -10  -8-69.2997 694.170   4
  -1  10  -8 255.789 590.984   7
   1 -10   9 3368.38 1556.00   1
  -1 -10  -9 2652.05 1188.92   7
   1 -10   9 3387.00 1232.87   8
  -1  10  -9 2860.24 1214.44   6
  -1  10  -9 3125.76 726.097   7
  -1 -10  -9 3136.66 772.474   2
   1  10   9 3301.48 1405.69   0
  -1 -10  -9 3745.50 782.351   4
   1  10  10-30.4295 1015.87   0
   1 -10  10 740.906 1226.32   1
  -1  10 -10 107.649 712.589   7
  -1 -10 -10 76.7459 1015.31   7
   1 -10  10 54.4045 1142.96   8
  -1  10 -10 666.249 1181.43   6
  -1 -10 -11 16192.5 1715.81   7
   1 -10  11 16141.0 1775.08   8
   1 -10  11 15823.3 2029.22   1
   1  10  11 13862.8 1558.19   0
  -1  10 -11 16538.3 1736.06   6
   1  10  11 13425.8 1473.46   8
   1  10  12 10724.2 1656.91   0
   1 -10  12 10488.4 1568.97   8
  -1 -10 -12 11254.2 1698.46   7
   1  10  12 12899.1 1638.44   8
   1 -10  12 12403.5 2005.07   1
  -1  10 -12 11762.9 1704.02   6
   1  10  13 4293.37 1697.11   0
  -1 -10 -13 2662.99 1349.42   7
   1 -10  13 2244.72 1513.10   1
   1  10  13 3059.36 1453.26   8
   1 -10  13 3168.36 1355.13   8
  -1  10 -13 2137.70 1296.08   6
  -1  11  13 581.383 1070.34   0
   1 -11 -13 32.4557 970.743   2
  -1 -11  13 398.441 1431.78   8
   1 -11 -13 941.326 1216.54   7
   1  11 -13 434.502 1455.78   6
  -1  11  13-627.706 1428.47   8
   1 -11 -12 8812.20 1461.63   7
  -1  11  12 7900.87 1504.18   0
   1 -11 -12 6859.70 1202.50   2
   1  11 -12 9400.95 1298.60   7
   1  11 -12 8707.76 1486.57   6
  -1 -11  12 9154.69 1695.98   8
   1 -11 -11 1122.88 934.919   2
  -1 -11  11 495.245 1157.77   8
   1  11 -11 624.836 1343.93   6
   1 -11 -11 1067.16 1198.89   7
  -1  11  11 1164.13 1299.84   0
   1  11 -11 1081.72 1003.18   7
   1 -11 -10 2759.08 1222.54   7
   1 -11 -10 1156.49 970.851   2
  -1  11  10 1407.01 1336.78   0
   1  11 -10 1159.99 905.914   7
  -1 -11  10 1180.66 1322.39   8
   1  11 -10 1615.38 1210.59   6
   1 -11  -9 5546.15 1056.88   2
  -1 -11   9 5686.67 1276.14   8
  -1  11   9 6092.00 1277.83   0
   1  11  -9 5687.52 861.730   5
   1 -11  -9 6582.44 1221.25   7
   1  11  -9 5518.46 1347.31   6
   1 -11  -8 2799.73 1067.99   7
   1  11  -8 3892.82 806.602   5
   1  11  -8 3413.67 1205.80   6
   1 -11  -8 2280.80 1046.87   2
  -1 -11   8 3741.03 1297.41   8
   1 -11  -8 3095.94 662.253   4
  -1  11   8 3792.83 1275.79   0
   1 -11  -7 12917.4 1352.81   2
   1  11  -7 15427.9 1033.88   5
   1 -11  -7 16718.4 1331.91   7
   1 -11  -7 14327.8 1017.38   4
  -1 -11   7 14283.0 1402.43   8
  -1  11   7 14229.5 1463.97   0
   1  11  -7 14374.5 1504.84   6
   1  11  -6 17866.8 1355.41   6
   1 -11  -6 20336.8 1134.59   4
   1 -11  -6 19421.5 1400.36   2
   1 -11  -6 18909.2 1290.65   7
   1  11  -6 19237.3 1060.21   5
  -1 -11   6 20306.9 1418.96   8
  -1  11   6 19743.9 1566.12   0
   1  11  -5 15470.1 933.358   5
   1 -11  -5 17918.6 1110.07   4
   1 -11  -5 16417.7 1152.81   7
  -1  11   5 15589.1 1385.40   0
   1  11  -5 14407.0 1224.73   6
  -1 -11   5 16452.4 1284.08   8
   1 -11  -5 15181.4 1261.06   2
   1  11  -4 102824. 1938.37   5
   1 -11  -4 106070. 2431.94   2
   1 -11  -4 108288. 2145.75   7
  -1 -11   4 108985. 2499.53   8
   1  11  -4 103252. 2468.66   6
   1 -11  -4 102072. 1114.97   1
  -1  11   4 99788.6 2437.45   0
   1 -11  -3 847.082 492.429   1
   1  11  -3 1059.82 640.019   5
   1 -11  -3 924.171 919.022   2
   1 -11  -3 1511.55 576.696   7
  -1  11   3 876.082 994.621   0
  -1 -11   3 864.838 771.094   8
   1  11  -3 1071.15 288.007   3
   1  11  -3 924.206 825.424   6
   1  11  -2 51534.9 1508.51   0
   1  11  -2 50419.2 1448.58   5
   1 -11  -2 51018.1 1306.98   1
  -1 -11   2 52606.2 1729.14   8
  -1 -11   2 50649.5 1842.74   4
  -1  11   2 50970.0 1800.76   0
  -1  11   2 53785.1 1189.43   1
   1 -11  -2 52259.5 1208.20   7
   1 -11  -2 49385.5 1712.21   2
   1 -11  -1 3891.67 949.635   2
   1 -11  -1 4486.25 428.114   7
   1  11  -1 3744.20 717.659   5
  -1  11   1 5093.61 608.041   1
   1 -11  -1 4624.42 773.080   1
  -1 -11   1 5458.88 1140.01   4
   1  11  -1 3962.05 540.550   7
  -1  11   1 4479.50 1020.57   0
   1  11  -1 4740.50 795.597   0
   1  11   0 2124.92 489.375   7
   1 -11   0 1595.06 861.267   2
   1 -11   0 2454.49 841.495   1
  -1  11   0 2389.29 980.347   0
   1  11   0 1983.49 776.744   0
  -1 -11   0 2192.73 1053.57   4
  -1 -11   0 2236.17 721.318   2
  -1 -11  -1 991.957 746.536   2
   1 -11   1 750.374 943.290   2
  -1 -11  -1 1006.30 1057.73   4
  -1  11  -1 680.241 880.210   0
   1 -11   1 1322.61 892.267   1
   1  11   1 979.046 678.287   1
   1  11   1 873.020 793.999   0
   1  11   2 2584.91 930.319   0
   1 -11   2 2295.06 884.974   8
  -1 -11  -2 2334.86 1016.45   4
   1 -11   2 2509.43 1008.09   2
  -1 -11  -2 2456.99 732.965   2
  -1  11  -2 2337.49 715.226   3
   1 -11   2 2328.01 1120.94   1
   1  11   2 2631.95 603.207   1
  -1 -11  -3 22628.1 1215.71   7
  -1 -11  -3 21183.0 1382.15   4
  -1  11  -3 20751.7 547.730   5
   1 -11   3 22321.4 1387.60   2
  -1  11  -3 20430.8 1373.21   6
   1 -11   3 22405.6 1430.76   8
   1 -11   3 19932.3 1581.88   1
   1  11   3 23923.8 884.932   1
  -1  11  -3 22829.4 1075.92   3
   1  11   3 21095.9 1373.59   0
  -1 -11  -3 22041.8 1100.08   2
   1 -11   4 5742.71 1214.21   1
   1  11   4 7234.34 544.004   1
   1 -11   4 6483.95 1150.33   8
  -1 -11  -4 5984.95 997.952   4
   1  11   4 7092.77 1204.78   0
  -1  11  -4 7456.84 809.786   3
  -1 -11  -4 5799.67 913.461   7
  -1  11  -4 5664.58 243.862   7
  -1 -11  -4 7379.61 815.737   2
  -1  11  -4 5589.13 989.435   6
   1 -11   5 918.753 1577.10   1
  -1 -11  -5 684.323 884.217   4
   1  11   5 436.622 312.890   1
   1 -11   5 945.562 884.562   8
  -1 -11  -5 885.349 678.477   2
  -1 -11  -5 587.373 822.014   7
   1  11   5 610.370 1087.61   0
   1  11   5 407.202 232.008   1
  -1  11  -5 655.258 667.947   3
  -1  11  -5 773.854 301.651   7
  -1  11  -5-430.426 994.773   6
  -1  11  -6 578.073 716.342   3
  -1 -11  -6 942.171 843.944   4
  -1 -11  -6 734.189 659.109   2
   1 -11   6 623.468 1074.97   8
   1  11   6 85.4585 1046.60   0
  -1 -11  -6 411.727 980.169   7
  -1  11  -6 5.67363 914.286   6
  -1  11  -6 831.555 435.737   7
   1 -11   6 1238.32 1441.42   1
  -1 -11  -7 38702.6 1450.72   2
  -1  11  -7 38791.6 1198.63   7
  -1  11  -7 35720.7 1935.26   6
   1 -11   7 40486.4 2012.35   8
   1 -11   7 37473.8 2271.59   1
  -1 -11  -7 38478.8 1947.10   7
  -1 -11  -7 37720.2 1602.21   4
   1  11   7 40349.7 2050.83   0
   1 -11   8 3561.26 1600.24   1
   1 -11   8 4273.00 1068.24   8
  -1 -11  -8 4592.24 838.912   4
  -1 -11  -8 3436.51 1222.48   7
  -1  11  -8 4633.57 689.278   7
   1  11   8 4577.99 1349.28   0
  -1  11  -8 4949.47 1260.42   6
  -1 -11  -8 4369.57 789.282   2
  -1 -11  -9 14268.9 1488.08   7
  -1 -11  -9 13517.2 1107.69   4
   1 -11   9 13887.1 1533.70   8
   1  11   9 13655.7 1681.32   0
  -1  11  -9 13944.2 1619.29   6
  -1 -11  -9 13187.5 1088.20   2
   1 -11   9 14079.7 1853.46   1
   1 -11  10 9902.66 1344.19   8
  -1  11 -10 8793.25 1352.68   6
  -1 -11 -10 7115.38 1477.01   7
   1  11  10 8574.22 1497.43   0
   1 -11  10 9525.44 1676.41   1
   1  11  11-23.3988 1135.32   8
   1 -11  11-248.277 1371.18   1
  -1 -11 -11-420.291 1283.03   7
   1  11  11 513.551 1455.64   0
   1 -11  11-192.177 1217.13   8
  -1  11 -11 301.793 1005.39   6
   1 -11  12 8187.46 1571.31   8
   1  11  12 6770.98 1641.46   0
   1 -11  12 6731.09 1829.33   1
   1  11  12 5722.81 1269.92   8
  -1 -11 -12 7039.52 1427.89   7
  -1  11 -12 7125.18 1483.42   6
   1  11  13 1992.79 1470.32   8
   1 -11  13 1195.63 1794.59   1
  -1  12  13-441.788 1217.64   8
  -1 -12  13 88.2174 1169.05   8
   1 -12 -13-304.127 1042.19   2
  -1  12  13 1050.06 1409.12   0
   1  12 -13 43.4474 1224.50   6
   1 -12 -13-729.361 1245.41   7
  -1  12  12 5613.07 1588.91   0
   1 -12 -12 3744.81 1149.95   2
   1 -12 -12 5439.62 1490.41   7
   1  12 -12 4564.81 1523.09   6
  -1 -12  12 6781.70 1449.80   8
   1  12 -11 5937.95 1258.70   6
   1 -12 -11 5428.86 1423.50   7
  -1  12  11 5919.06 1336.28   0
   1 -12 -11 5111.94 1264.67   2
  -1 -12  11 7454.17 1552.09   8
   1  12 -11 6599.13 1201.98   7
   1 -12 -10 724.037 960.938   2
  -1  12  10 1680.75 1104.21   0
  -1 -12  10 1118.03 1309.75   8
   1 -12 -10 1694.55 1221.69   7
   1  12 -10 1588.09 884.558   7
   1  12 -10 573.659 1053.45   6
   1 -12  -9-0.86750 999.817   2
  -1  12   9-250.692 1281.80   0
  -1 -12   9 162.978 1032.74   8
   1 -12  -9-104.981 892.170   7
   1  12  -9 644.860 992.186   6
   1 -12  -8 4828.66 1012.78   2
   1 -12  -8 5183.82 718.866   4
   1  12  -8 5685.96 818.053   5
   1 -12  -8 6081.09 1173.44   7
  -1  12   8 5766.60 1334.75   0
   1  12  -8 5393.19 1336.98   6
  -1 -12   8 5414.94 1303.51   8
  -1 -12   7 304.970 1063.10   8
   1  12  -7 421.178 683.655   5
  -1  12   7 507.691 1208.85   0
   1 -12  -7 828.784 921.703   2
   1 -12  -7 113.472 726.951   4
   1  12  -7 521.119 1156.07   6
   1 -12  -7 652.872 1002.09   7
   1  12  -6 59874.5 1627.37   5
   1 -12  -6 62331.7 2118.18   2
   1 -12  -6 60264.7 1793.13   4
  -1 -12   6 60205.6 2243.20   8
   1 -12  -6 61339.9 2017.73   7
   1  12  -6 62135.7 2259.35   6
  -1  12   6 64499.6 2323.59   0
  -1  12   5 362.502 1162.50   0
   1  12  -5 1070.19 638.755   5
   1 -12  -5 307.223 887.480   2
   1 -12  -5 1827.46 865.369   4
  -1 -12   5 1107.00 1022.10   8
   1 -12  -5 1026.69 779.120   7
   1  12  -5 571.793 1078.31   6
   1 -12  -4 2973.02 708.502   7
   1  12  -4 2318.69 951.104   6
   1 -12  -4 2720.34 362.971   1
   1 -12  -4 3648.73 940.737   2
  -1 -12   4 4025.11 975.952   8
   1  12  -4 2983.38 273.436   3
   1  12  -4 2954.16 705.543   5
  -1  12   4 2754.17 1134.22   0
   1  12  -3 38494.9 1618.52   6
   1 -12  -3 39321.3 1263.10   7
   1  12  -3 39514.1 834.997   3
  -1 -12   3 41348.7 1652.86   8
   1 -12  -3 40853.6 1094.87   1
  -1  12   3 37888.3 1768.08   0
   1  12  -3 38054.0 1329.27   5
   1 -12  -3 40961.6 1707.96   2
   1 -12  -2 3728.55 930.620   2
  -1 -12   2 5521.97 1221.27   4
  -1  12   2 4386.15 540.101   1
   1 -12  -2 3822.80 556.280   7
  -1 -12   2 3952.10 931.288   8
  -1  12   2 3866.80 1061.67   0
   1 -12  -2 4575.02 772.460   1
   1  12  -2 4165.72 842.854   0
   1  12  -2 4635.36 782.318   5
   1  12  -1 58302.6 1681.90   0
   1 -12  -1 65013.6 1692.96   1
  -1 -12   1 62969.3 2088.16   4
   1  12  -1 61643.4 1446.92   7
   1 -12  -1 62879.0 1123.80   7
  -1  12   1 59406.1 1941.06   0
   1 -12  -1 59780.8 1957.91   2
  -1  12   0 29442.9 1424.67   0
   1  12   0 28638.8 1319.78   0
  -1 -12   0 28043.4 1515.73   4
  -1 -12   0 29882.3 1346.34   2
   1 -12   0 31297.6 1427.99   1
   1 -12   0 30404.5 1557.87   2
  -1 -12  -1 17146.2 1147.83   2
  -1  12  -1 18608.3 1355.30   0
   1 -12   1 17108.1 1287.46   1
   1 -12   1 18929.8 1340.40   2
  -1 -12  -1 17357.6 1288.83   4
   1  12   1 17178.6 1167.58   0
   1 -12   2 207374. 3518.52   1
   1 -12   2 208019. 3422.53   2
  -1 -12  -2 211316. 3484.37   4
   1 -12   2 210968. 3429.83   8
  -1  12  -2 212305. 2865.07   3
   1  12   2 202951. 3202.52   0
  -1 -12  -2 208432. 3043.69   2
   1 -12   3 2112.39 1181.92   1
   1  12   3 2893.52 1038.05   0
   1  12   3 2404.96 606.635   1
  -1 -12  -3 2227.71 995.525   4
  -1  12  -3 2150.26 339.327   5
  -1 -12  -3 2518.12 750.995   2
  -1 -12  -3 2758.81 798.792   7
   1 -12   3 2137.94 1071.62   2
   1 -12   3 2218.49 996.701   8
  -1  12  -3 1862.95 682.210   3
  -1  12  -3 2318.28 1022.21   6
   1 -12   4 41526.7 1880.81   8
  -1 -12  -4 39303.5 1686.87   4
  -1 -12  -4 41903.3 1673.74   7
  -1  12  -4 43457.5 1854.89   6
   1  12   4 40108.1 1754.26   0
  -1  12  -4 42202.8 1409.20   3
   1  12   4 42626.3 1023.97   1
   1 -12   4 39561.0 2031.54   1
  -1 -12  -4 40927.0 1462.30   2
   1 -12   5 334.359 1468.32   1
  -1  12  -5 493.015 702.675   3
  -1 -12  -5 994.080 817.667   7
  -1 -12  -5 705.570 704.637   2
   1 -12   5 693.479 861.531   8
  -1 -12  -5 1056.64 909.709   4
   1  12   5 689.810 319.215   1
  -1  12  -5 543.401 239.626   7
  -1  12  -5 806.998 1100.02   6
   1  12   5 417.419 1015.59   0
   1  12   6 41554.6 2037.24   0
  -1 -12  -6 40692.9 1899.53   7
  -1 -12  -6 40030.9 1717.36   4
  -1  12  -6 39926.8 1974.50   6
   1 -12   6 42715.1 2013.11   8
  -1  12  -6 43774.7 1011.73   7
  -1  12  -6 41960.3 1479.59   3
   1 -12   6 41827.2 2483.90   1
  -1 -12  -6 40960.9 1503.75   2
   1 -12   7 253.001 1658.11   1
   1 -12   7 402.837 1137.51   8
  -1  12  -7 1131.72 953.299   6
   1  12   7 1062.13 1036.45   0
  -1 -12  -7 525.947 1080.18   7
  -1  12  -7 666.096 474.031   7
  -1 -12  -7 786.532 706.464   2
  -1 -12  -7-194.912 795.644   4
  -1  12  -7 717.926 691.679   3
  -1 -12  -8 14883.5 1486.30   7
   1 -12   8 14081.5 1453.79   8
  -1 -12  -8 13773.8 1158.42   4
   1 -12   8 12640.5 1623.86   1
  -1  12  -8 11894.3 1375.40   6
   1  12   8 14117.7 1652.33   0
  -1 -12  -8 9884.76 976.128   2
  -1 -12  -9 2097.84 807.607   4
  -1 -12  -9 1904.04 773.733   2
   1 -12   9 3135.25 1480.16   1
   1 -12   9 1805.31 1068.50   8
  -1 -12  -9 974.382 1192.85   7
  -1  12  -9 1956.24 1157.00   6
   1  12   9 1884.67 1328.59   0
  -1 -12 -10 3981.63 1138.20   7
   1 -12  10 4044.57 1331.16   8
   1  12  10 2414.57 1447.05   0
  -1  12 -10 3669.95 1352.60   6
   1 -12  10 2619.72 1506.27   1
  -1 -12 -11 11010.8 1401.51   7
   1 -12  11 12518.9 1622.82   8
   1  12  11 11563.6 1682.52   0
   1 -12  11 11548.9 1807.48   1
  -1  12 -11 11417.0 1655.12   6
   1 -12  12 454.013 1411.25   1
   1  12  12 284.014 1339.79   0
  -1  12 -12 681.882 1382.38   6
  -1 -12 -12 50.2542 1199.92   7
   1 -12  12 208.273 1343.01   8
   1  12  12 267.335 1318.12   8
   1  12  13 609.395 1165.74   8
   1 -13 -13 412.348 1105.26   2
  -1  13  12 7323.00 1577.46   0
   1  13 -12 4200.62 1436.96   6
  -1 -13  12 5506.85 1477.48   8
   1 -13 -12 6654.63 1504.59   7
   1 -13 -12 4839.51 1293.84   2
   1 -13 -11 24619.8 1784.63   2
  -1  13  11 27371.5 2145.89   0
   1 -13 -11 27648.0 2056.36   7
  -1 -13  11 28753.7 2181.37   8
   1  13 -11 23545.5 2053.13   6
  -1 -13  10 2608.44 1384.64   8
   1 -13 -10 2997.05 1137.08   2
  -1  13  10 1957.95 1381.33   0
   1  13 -10 1997.25 1366.85   6
   1  13 -10 3206.61 970.170   7
   1 -13 -10 1717.52 1143.69   7
  -1  13   9 16108.2 1617.88   0
   1 -13  -9 16336.4 1525.86   7
   1  13  -9 14833.0 1679.25   6
  -1 -13   9 16582.3 1604.33   8
   1 -13  -9 16068.0 1440.45   2
   1  13  -8 4291.45 1129.10   6
   1  13  -8 5395.45 791.429   5
  -1 -13   8 4642.62 1241.53   8
   1 -13  -8 4738.60 761.503   4
  -1  13   8 3978.81 1254.80   0
   1 -13  -8 5399.62 1146.58   2
   1 -13  -8 4978.27 1047.89   7
   1 -13  -7 24210.5 1534.78   7
  -1 -13   7 21658.4 1672.81   8
   1 -13  -7 23086.0 1585.51   2
   1  13  -7 23095.8 1141.70   5
   1 -13  -7 23406.9 1286.52   4
  -1  13   7 23214.3 1747.75   0
   1  13  -7 22124.2 1612.15   6
   1  13  -6 32585.0 1289.03   5
  -1 -13   6 30284.2 1833.46   8
  -1  13   6 32077.3 1926.68   0
   1 -13  -6 29223.5 1670.01   2
   1 -13  -6 32861.8 1499.21   4
   1 -13  -6 32822.6 1595.93   7
   1  13  -6 32104.3 1762.97   6
   1  13  -5 401.166 654.304   5
  -1 -13   5-12.4121 1098.04   8
   1 -13  -5 78.4617 1041.88   2
   1 -13  -5 286.613 917.112   4
  -1  13   5 574.689 945.098   0
   1 -13  -5-13.9811 777.473   7
   1  13  -5 459.912 1027.99   6
   1  13  -4 2186.33 908.960   6
   1  13  -4 2317.38 698.066   5
  -1  13   4 1948.76 1189.70   0
   1 -13  -4 2815.94 1002.74   2
  -1 -13   4 2273.62 961.018   8
   1 -13  -4 1850.43 720.638   7
   1 -13  -4 2266.75 389.666   1
   1  13  -4 2086.89 291.375   3
   1 -13  -3 1952.69 633.009   7
  -1 -13   3 2993.34 1064.46   8
   1 -13  -3 2570.14 1097.78   2
   1  13  -3 2789.70 778.114   5
   1  13  -3 2353.77 421.239   3
   1 -13  -3 2393.85 629.634   1
   1  13  -3 3113.10 1061.03   6
  -1  13   3 2180.17 1222.73   0
  -1  13   2 18508.4 851.586   1
  -1 -13   2 17651.4 1337.97   4
  -1  13   2 18019.9 1462.73   0
   1 -13  -2 16851.4 1037.74   1
   1 -13  -2 17886.1 841.025   7
   1  13  -2 15293.7 1032.99   5
  -1 -13   2 17460.8 1285.37   8
   1  13  -2 17307.3 1142.94   0
   1 -13  -2 17076.2 1347.85   2
   1 -13  -1 2482.95 1059.28   2
   1 -13  -1 3177.28 898.864   1
   1  13  -1 3359.15 884.094   0
  -1 -13   1 4045.55 1135.50   4
   1 -13  -1 3139.15 426.760   7
  -1  13   1 3276.08 1086.53   0
   1  13   0 11823.8 1064.59   0
  -1 -13   0 12021.2 1255.63   4
  -1 -13   0 12416.2 1178.87   2
   1 -13   0 11946.2 1161.11   1
   1 -13   0 10105.7 1126.74   2
  -1  13   0 10150.5 1283.72   0
   1 -13   1 115334. 2683.56   1
  -1  13  -1 117474. 2704.65   0
  -1 -13  -1 111512. 2408.91   2
   1  13   1 117529. 2508.89   0
   1 -13   1 110730. 2635.83   2
  -1 -13  -1 117094. 2783.21   4
   1  13   2 3309.24 1063.02   0
   1 -13   2 3450.61 1344.04   1
   1 -13   2 3448.63 1078.51   2
  -1 -13  -2 3511.86 845.711   2
   1  13   2 4743.59 778.593   1
  -1 -13  -2 4013.54 1119.56   4
   1 -13   2 3402.13 974.323   8
  -1  13  -2 4518.84 866.789   3
   1 -13   3 1116.61 1174.82   1
  -1 -13  -3 870.742 1110.57   4
   1  13   3 529.738 1026.49   0
   1 -13   3 652.781 1063.93   2
  -1  13  -3-14.4365 703.570   3
   1 -13   3 848.435 990.215   8
  -1 -13  -3 607.197 729.000   2
  -1 -13  -3 396.787 749.088   7
  -1  13  -3 743.832 346.258   5
  -1  13  -3 470.839 986.174   6
   1  13   3 339.770 605.278   1
   1  13   4 2688.21 538.066   1
   1 -13   4 2222.91 1433.80   1
  -1 -13  -4 2415.05 839.950   7
  -1  13  -4 2330.25 264.880   5
  -1 -13  -4 2707.99 805.828   2
   1  13   4 2966.67 1003.85   0
   1 -13   4 2379.08 997.897   8
  -1  13  -4 1923.62 734.090   3
  -1 -13  -4 2732.33 933.568   4
  -1  13  -4 2782.77 988.179   6
   1 -13   5 28859.5 2017.85   1
  -1 -13  -5 28274.7 1560.95   4
  -1  13  -5 28286.7 1728.66   6
   1  13   5 29890.4 1813.36   0
  -1  13  -5 28386.2 1256.54   3
   1 -13   5 29949.0 1797.63   8
  -1 -13  -5 29423.7 1562.33   7
  -1 -13  -5 30132.4 1392.18   2
   1 -13   6 6997.64 1753.40   1
  -1  13  -6 7763.65 1205.17   6
  -1 -13  -6 9154.67 1252.73   7
   1 -13   6 7837.26 1204.47   8
  -1 -13  -6 9047.26 1172.59   4
   1  13   6 7796.05 1411.14   0
  -1  13  -6 9610.56 902.973   3
  -1 -13  -6 7661.83 938.856   2
  -1  13  -7 11230.8 949.826   3
  -1 -13  -7 11204.2 1151.60   4
  -1  13  -7 10371.6 1458.32   6
  -1 -13  -7 12152.6 1365.50   7
  -1 -13  -7 9268.30 972.575   2
   1 -13   7 11108.7 1355.54   8
   1  13   7 11052.1 1350.20   0
   1 -13   7 9494.45 1844.81   1
  -1 -13  -8 10083.6 1102.09   4
   1  13   8 9870.48 1541.75   0
  -1 -13  -8 9672.00 1223.55   7
   1 -13   8 9909.29 1501.05   8
  -1 -13  -8 10647.1 1014.24   2
  -1  13  -8 10289.0 1489.21   6
   1 -13   8 9253.72 1804.32   1
  -1  13  -9 2221.99 1268.87   6
  -1 -13  -9 730.549 902.993   7
   1  13   9 1814.49 1081.74   0
  -1 -13  -9 1303.82 801.217   4
   1 -13   9 1656.52 1290.80   1
   1 -13   9 1030.75 1145.24   8
   1 -13  10 2127.71 1383.87   8
   1  13  10 1913.72 1352.34   0
  -1 -13 -10 1797.81 1260.94   7
  -1  13 -10 1614.69 1255.85   6
   1 -13  10 1257.91 1518.42   1
  -1 -13 -11-245.639 1280.00   7
   1  13  11 742.516 1389.43   0
   1 -13  11 844.622 1377.56   8
  -1  13 -11 572.127 1090.89   6
   1 -13  11-306.554 1580.17   1
   1  13  12 3437.87 1662.14   0
   1 -13  12 2113.50 1404.56   8
  -1 -13 -12 2345.27 1393.01   7
   1  13  12 2118.92 1317.30   8
   1 -13  12 1241.90 1620.88   1
  -1  13 -12 2110.96 1290.67   6
   1 -14 -12 214.964 1140.20   2
  -1 -14  12-316.406 1446.12   8
   1 -14 -12-93.0478 1229.16   7
  -1  14  12 79.2500 1182.36   0
   1  14 -12 104.317 1248.31   6
   1 -14 -11-92.3819 1028.17   2
  -1  14  11 811.217 1386.82   0
  -1 -14  11-455.738 1165.65   8
   1 -14 -11-604.892 1261.58   7
   1  14 -11 497.618 1194.36   6
  -1 -14  10 23158.0 1942.29   8
   1 -14 -10 20769.6 1696.55   7
   1 -14 -10 21045.2 1656.76   2
  -1  14  10 19662.1 1865.15   0
   1  14 -10 19471.0 1800.12   6
   1 -14  -9 847.873 1083.83   7
   1  14  -9 166.072 1000.72   6
  -1  14   9 875.335 1226.02   0
   1 -14  -9 761.935 925.757   2
  -1 -14   9 198.734 1212.72   8
   1 -14  -8 2024.92 754.878   4
  -1 -14   8 1065.92 1190.63   8
   1 -14  -8 1239.92 1043.09   2
  -1  14   8 746.800 1165.06   0
   1  14  -8-278.927 1207.35   6
   1 -14  -8 1058.48 1006.05   7
  -1  14   7 7195.89 1452.58   0
   1 -14  -7 10164.2 1255.87   2
   1  14  -7 8035.95 868.629   5
   1 -14  -7 9036.44 1131.14   7
   1 -14  -7 9690.27 1043.54   4
   1  14  -7 7544.95 1287.54   6
  -1 -14   7 8446.58 1359.32   8
   1 -14  -6 14111.4 1404.08   2
   1  14  -6 13875.1 948.978   5
   1 -14  -6 14946.3 1227.52   4
  -1 -14   6 13267.6 1510.29   8
  -1  14   6 13390.6 1589.31   0
   1  14  -6 14765.1 1518.65   6
   1 -14  -6 13012.4 1164.24   7
  -1  14   5 1518.35 1179.38   0
   1  14  -5 1338.95 688.979   5
   1 -14  -5 1347.05 1097.61   2
   1  14  -5 630.573 1034.58   6
   1 -14  -5 1412.97 957.841   4
   1 -14  -5 1270.50 794.033   7
  -1 -14   5 653.611 1100.57   8
  -1 -14   4 1012.34 1042.20   8
   1 -14  -4 2256.95 904.113   2
   1  14  -4 1353.64 714.499   5
   1 -14  -4 1158.40 714.686   7
   1  14  -4 2014.94 345.919   3
  -1  14   4 1645.42 1278.56   0
   1  14  -4 1395.95 1055.56   6
   1  14  -3 195087. 2906.37   5
  -1 -14   3 192327. 3540.71   8
  -1 -14   3 186944. 3618.68   4
   1 -14  -3 194760. 2361.20   1
   1  14  -3 195835. 2030.51   3
  -1  14   3 187374. 3581.71   0
   1 -14  -3 181495. 3409.09   2
   1  14  -3 194958. 3485.73   6
   1 -14  -3 195525. 2711.97   7
   1 -14  -2 239.550 1092.30   2
   1  14  -2 53.7617 712.939   5
  -1 -14   2 804.008 1281.33   4
   1 -14  -2 45.4863 470.890   7
   1 -14  -2 415.293 766.938   1
   1  14  -2-178.233 801.472   0
  -1  14   2 1054.08 1100.12   0
  -1  14   1 29951.3 1667.69   0
  -1 -14   1 34584.7 1818.90   4
   1  14  -1 31968.6 1491.66   0
   1 -14  -1 34096.2 1505.05   1
   1  14  -1 32230.7 1418.41   5
   1 -14  -1 32584.7 1748.34   2
  -1 -14   0 2345.54 934.895   2
   1 -14   0 2225.37 1092.22   2
  -1 -14   0 3424.22 1221.26   4
   1 -14   0 3641.61 1100.53   1
  -1  14   0 2170.01 1022.86   0
   1  14   0 3160.11 919.030   0
   1 -14   1 25609.9 1615.38   1
   1  14   1 25745.3 1517.74   0
  -1  14  -1 23743.1 1544.03   0
  -1 -14  -1 24324.8 1375.83   2
  -1 -14  -1 25516.5 1728.48   4
   1 -14   1 25647.4 1475.88   2
  -1 -14  -2 24454.8 1711.80   4
   1 -14   2 24885.1 1691.43   1
   1 -14   2 25554.4 1681.44   2
  -1  14  -2 25320.3 1262.76   3
   1  14   2 24663.7 1436.05   0
  -1 -14  -2 24811.0 1376.13   2
  -1  14  -3 4726.55 788.987   3
  -1  14  -3 4537.08 475.721   5
  -1 -14  -3 6165.84 1274.55   4
   1 -14   3 7108.61 1477.33   1
   1  14   3 5594.66 731.088   1
  -1 -14  -3 5829.19 995.009   2
   1  14   3 4723.49 1198.56   0
   1 -14   3 4279.29 1016.04   2
   1 -14   3 4865.67 1230.71   8
  -1  14  -4 17182.9 538.003   5
  -1 -14  -4 15875.8 1220.79   7
   1 -14   4 18364.8 1886.41   1
  -1 -14  -4 17591.8 1207.93   2
  -1 -14  -4 16177.7 1445.96   4
   1 -14   4 18313.9 1631.60   8
  -1  14  -4 15960.1 1074.64   3
  -1  14  -4 16993.1 1515.51   6
   1  14   4 17756.0 1412.80   0
   1  14   4 18591.1 808.328   1
   1 -14   5 3196.31 1731.52   1
  -1 -14  -5 3375.45 843.076   2
   1  14   5 2321.93 1196.22   0
   1 -14   5 2517.16 1201.21   8
  -1  14  -5 2243.57 765.558   3
  -1 -14  -5 3087.67 960.241   7
  -1  14  -5 2341.94 1206.72   6
  -1 -14  -5 2360.22 944.038   4
   1  14   6 18651.8 1655.87   0
  -1 -14  -6 16123.4 1322.04   4
  -1  14  -6 15949.7 1411.53   6
  -1 -14  -6 16945.5 1423.63   7
   1 -14   6 16498.9 1954.54   1
  -1  14  -6 18104.3 1089.94   3
   1 -14   6 17846.5 1625.65   8
  -1 -14  -6 16790.2 1193.03   2
  -1 -14  -7 33023.4 1525.51   2
  -1 -14  -7 30279.6 1640.95   4
  -1 -14  -7 33639.3 1863.18   7
   1 -14   7 33419.7 2182.69   1
  -1  14  -7 33586.6 1395.78   3
  -1  14  -7 34767.9 2035.97   6
   1  14   7 32542.4 1954.51   0
   1 -14   7 33897.5 2005.03   8
   1  14   8 330.716 1098.24   0
  -1 -14  -8 35.3390 740.342   2
  -1 -14  -8 99.3216 876.612   4
   1 -14   8 267.443 1257.34   8
  -1 -14  -8 359.016 1035.45   7
  -1  14  -8 90.8748 1240.34   6
   1 -14   8 640.864 1677.05   1
  -1  14  -9 17280.1 1640.64   6
  -1 -14  -9 16082.6 1282.95   4
   1 -14   9 15940.5 1799.02   8
  -1 -14  -9 16393.8 1618.90   7
   1 -14   9 17075.8 2020.85   1
   1  14   9 15068.8 1747.66   0
  -1  14 -10 586.421 1287.29   6
  -1 -14 -10 631.214 1070.57   7
   1  14  10-35.9049 1280.20   0
   1 -14  10-88.1312 1472.28   1
   1 -14  10 70.1021 1081.85   8
  -1  14 -11 23536.0 2095.98   6
   1 -14  11 21103.7 2315.91   1
  -1 -14 -11 22181.9 1845.96   7
   1  14  11 19956.9 2056.68   0
   1 -14  11 25019.7 1995.51   8
  -1  15  12 949.463 1258.94   0
   1 -15 -12 1304.88 1197.21   2
   1 -15 -12 1823.60 1124.17   7
   1 -15 -11 33291.2 2243.68   7
   1  15 -11 30683.0 2120.55   6
  -1 -15  11 33279.7 2290.54   8
  -1  15  11 35198.3 2296.28   0
   1 -15 -11 32282.8 1970.00   2
  -1  15  10 1197.75 1047.99   0
   1  15 -10-224.288 1032.94   6
   1 -15 -10 263.281 1038.63   2
  -1 -15  10 437.059 1145.32   8
   1 -15 -10-76.8718 946.350   7
  -1  15   9 4235.98 1485.65   0
   1 -15  -9 4329.45 1042.33   2
   1 -15  -9 3836.00 1062.85   7
  -1 -15   9 4253.72 1430.60   8
   1  15  -9 3736.12 1288.36   6
  -1  15   8 2082.06 1370.05   0
   1 -15  -8 790.899 1044.52   2
  -1 -15   8 2005.69 1307.28   8
   1 -15  -8 817.864 915.677   7
   1  15  -8 1229.68 1255.25   6
   1 -15  -8 837.680 753.717   4
  -1  15   7-462.099 1059.91   0
   1 -15  -7 7.61081 993.302   2
   1 -15  -7-215.824 819.188   7
  -1 -15   7-213.951 1019.95   8
   1 -15  -7 327.970 824.533   4
   1  15  -7 203.580 1136.05   6
   1  15  -6 26275.0 1205.87   5
  -1  15   6 23314.5 1738.95   0
   1 -15  -6 25582.3 1477.66   4
  -1 -15   6 25876.4 1765.16   8
   1 -15  -6 25821.3 1666.34   2
   1 -15  -6 24701.9 1433.15   7
   1  15  -6 25008.9 1738.66   6
  -1 -15   5 16786.7 1420.26   8
   1 -15  -5 19077.0 1435.59   4
   1  15  -5 19156.7 1598.80   6
   1 -15  -5 18436.1 1226.07   7
   1  15  -5 17744.4 1068.86   5
  -1  15   5 18550.4 1652.18   0
   1 -15  -5 17773.0 1482.75   2
   1 -15  -4 8938.93 1303.40   2
   1  15  -4 8823.29 928.718   5
   1 -15  -4 9267.07 1239.70   4
   1 -15  -4 8353.92 911.299   7
  -1 -15   4 7834.71 1367.23   8
  -1  15   4 9781.02 1486.41   0
   1  15  -4 8115.04 493.451   3
   1  15  -4 8825.54 1341.73   6
   1  15  -3 20352.0 809.723   3
   1  15  -3 20212.7 1209.19   5
  -1 -15   3 19004.1 1531.42   4
  -1 -15   3 20671.0 1622.25   8
   1 -15  -3 19582.6 988.720   1
   1 -15  -3 19452.1 1572.14   2
   1  15  -3 20486.7 1567.77   6
  -1  15   3 17167.1 1429.13   0
   1 -15  -3 20518.4 1023.51   7
  -1  15   3 21513.8 882.617   1
   1 -15  -2 47962.7 1272.53   7
   1  15  -2 45662.2 1617.68   5
   1  15  -2 47944.3 1804.10   0
  -1  15   2 41947.3 1929.36   0
   1 -15  -2 45255.1 1990.56   2
   1 -15  -2 45718.4 1497.15   1
  -1 -15   2 45357.2 2057.82   4
  -1 -15   1 435.025 1304.06   4
   1  15  -1 262.091 817.072   5
   1  15  -1 49.9905 875.063   0
  -1  15   1-195.931 1032.44   0
   1 -15  -1 149.820 1076.46   2
   1 -15  -1 428.111 935.192   1
  -1  15   0 24398.8 1564.44   0
  -1 -15   0 25427.9 1804.61   4
   1 -15   0 23683.4 1514.56   1
   1  15   0 23848.3 1455.33   0
  -1 -15   0 25001.4 1535.72   2
   1 -15   0 23958.8 1564.67   2
   1 -15   1 988.051 1227.17   1
  -1 -15  -1 399.993 853.579   2
   1 -15   1-18.2126 1030.48   2
  -1 -15  -1 363.908 1248.53   4
   1  15   1 904.468 1048.45   0
  -1 -15  -2 3314.03 1003.94   2
   1  15   2 2111.44 1115.99   0
  -1 -15  -2 3298.92 1296.79   4
   1 -15   2 2612.51 1196.13   2
   1 -15   2 2759.03 1308.41   1
  -1  15  -2 2961.87 855.474   3
   1  15   3 606.414 671.477   1
   1 -15   3 331.680 1189.39   2
  -1 -15  -3 758.445 861.779   2
  -1  15  -3 409.812 437.119   5
   1 -15   3 1035.24 1224.07   8
   1  15   3 518.403 1067.82   0
  -1  15  -3 779.823 728.888   3
   1 -15   3 495.765 1364.32   1
  -1 -15  -3-408.819 1183.52   4
   1  15   4 8522.73 1356.10   0
  -1  15  -4 7304.45 921.866   3
  -1 -15  -4 7896.83 1388.97   4
   1 -15   4 8952.36 1394.81   8
   1 -15   4 8326.57 1787.24   1
  -1 -15  -4 6956.20 1003.24   7
  -1 -15  -4 9511.79 1075.90   2
  -1  15  -4 7858.25 1268.59   6
   1 -15   5 1449.69 1576.50   1
   1  15   5-175.103 1007.95   0
  -1 -15  -5 33.3019 817.420   2
  -1 -15  -5 91.0115 864.697   7
  -1 -15  -5 382.069 938.779   4
  -1  15  -5 386.230 703.843   3
   1 -15   5 310.518 1202.66   8
  -1  15  -5 431.218 1164.51   6
  -1 -15  -6 10946.0 1206.63   4
   1  15   6 9962.41 1321.38   0
  -1 -15  -6 12256.4 1115.56   2
  -1  15  -6 12561.2 988.633   3
   1 -15   6 10438.2 1501.99   8
  -1 -15  -6 11526.5 1272.60   7
  -1  15  -6 11262.1 1429.34   6
   1 -15   6 11663.9 1787.23   1
  -1  15  -7 14479.9 1638.71   6
   1  15   7 13520.8 1657.24   0
  -1 -15  -7 14341.5 1346.52   4
  -1 -15  -7 14214.2 1390.82   7
   1 -15   7 15623.2 1669.95   8
  -1 -15  -7 13656.2 1175.88   2
   1 -15   7 14043.7 2019.69   1
  -1 -15  -8 18929.2 1694.74   7
  -1 -15  -8 17323.8 1278.92   2
  -1  15  -8 18817.2 1751.94   6
   1 -15   8 18745.4 2059.80   1
  -1 -15  -8 17197.3 1374.94   4
   1  15   8 17590.7 1724.72   0
   1 -15   8 21804.2 1758.57   8
  -1 -15  -9 1236.73 1184.73   7
   1 -15   9 2203.90 1750.95   1
   1  15   9 1062.37 1417.07   0
   1 -15   9 662.754 1030.82   8
  -1 -15  -9 1570.95 937.076   4
  -1  15  -9 582.188 1024.86   6
  -1  15 -10 10529.2 1630.85   6
   1  15  10 11088.9 1789.33   0
   1 -15  10 10570.2 1711.72   8
   1 -15  10 9572.98 1720.72   1
  -1 -15 -10 10659.0 1470.56   7
   1 -15  11 4386.97 1575.36   8
   1  15  11 4003.74 1573.24   0
  -1  15 -11 2805.47 1510.17   6
  -1 -15 -11 2100.20 1377.03   7
   1 -15  11 2274.14 1837.06   1
   1 -16 -12 37.6951 1121.03   2
   1 -16 -12 1245.42 1061.58   7
   1 -16 -11 7279.20 1310.93   2
   1 -16 -11 7669.99 1509.12   7
  -1  16  11 7926.84 1455.54   0
  -1 -16  11 9308.98 1681.60   8
   1  16 -11 8234.90 1548.73   6
  -1 -16  10 38933.1 2454.84   8
   1 -16 -10 33290.4 2018.19   2
   1 -16 -10 35766.6 2165.28   7
  -1  16  10 35652.8 2323.35   0
   1  16 -10 36558.5 2235.11   6
  -1  16   9 1194.43 1326.80   0
   1  16  -9 51.5280 1196.54   6
  -1 -16   9-7.76086 1193.50   8
   1 -16  -9 778.664 1071.32   7
   1 -16  -9-57.4117 947.719   2
  -1  16   8 4548.23 1424.94   0
   1 -16  -8 3181.20 1152.75   2
   1 -16  -8 4075.37 1079.42   7
  -1 -16   8 4481.95 1353.40   8
   1  16  -8 3613.83 1342.86   6
   1 -16  -8 4744.44 939.903   4
   1 -16  -7 6879.33 1264.37   2
   1 -16  -7 5324.23 1040.32   4
  -1 -16   7 5628.10 1297.74   8
   1 -16  -7 5475.28 1059.18   7
   1  16  -7 6236.68 1314.90   6
  -1  16   7 4838.43 1214.93   0
   1 -16  -6 7526.47 1166.69   4
   1  16  -6 7117.60 818.597   5
   1 -16  -6 6467.33 1101.92   2
   1 -16  -6 7216.33 1032.16   7
  -1 -16   6 6575.63 1254.28   8
  -1  16   6 6722.78 1216.56   0
   1  16  -6 6259.78 1238.34   6
   1  16  -5 855.614 667.398   5
   1 -16  -5 1136.05 937.126   2
  -1 -16   5 871.009 1183.13   8
   1 -16  -5 1214.17 741.560   7
   1 -16  -5 1096.88 971.133   4
   1  16  -5 998.682 1151.02   6
  -1  16   5 1372.00 1231.51   0
   1 -16  -4 5634.67 1209.37   4
  -1 -16   4 6248.95 1236.94   8
   1 -16  -4 4874.83 1118.36   2
   1  16  -4 5602.90 858.354   5
  -1  16   4 5038.15 1286.48   0
  -1 -16   4 7121.51 1384.36   4
   1 -16  -4 6207.95 816.910   7
   1  16  -4 6342.72 1213.15   6
  -1 -16   3 22698.8 1650.98   8
   1  16  -3 22253.0 1232.57   5
   1 -16  -3 21764.5 1041.80   1
  -1 -16   3 20496.3 1726.23   4
   1  16  -3 23345.9 911.502   3
  -1  16   3 20427.6 1726.28   0
   1  16  -3 23162.0 1660.00   6
   1 -16  -3 20966.9 1574.46   2
   1 -16  -3 22870.6 1082.97   7
  -1 -16   2 1820.01 1369.30   4
  -1  16   2 905.798 1231.08   0
   1 -16  -2 1313.48 1117.57   2
   1  16  -2 1179.22 798.206   5
   1  16  -2 915.349 927.612   0
   1 -16  -2 1155.45 529.865   7
   1 -16  -2 1182.72 784.829   1
   1  16  -1 7504.85 988.767   5
   1 -16  -1 7870.67 1105.65   1
  -1 -16   1 7005.26 1299.89   4
  -1  16   1 7752.33 1219.94   0
   1 -16  -1 8313.72 1195.15   2
   1  16  -1 7515.22 1080.62   0
   1 -16   0 31426.7 1884.51   2
  -1 -16   0 31531.8 1935.82   4
   1  16   0 29957.1 1573.30   0
  -1  16   0 31263.5 1853.35   0
   1 -16   0 31431.0 1682.61   1
  -1 -16   0 30403.4 1617.35   2
  -1 -16  -1 7509.85 1168.64   2
  -1 -16  -1 8433.07 1410.93   4
   1 -16   1 7410.15 1333.12   2
   1  16   1 9339.42 1295.29   0
   1 -16   1 6805.55 1307.48   1
   1  16   2 16867.3 1468.87   0
  -1  16  -2 14104.5 1134.55   3
  -1 -16  -2 16893.1 1610.28   4
   1 -16   2 14823.7 1443.13   2
   1 -16   2 14843.7 1645.46   1
  -1 -16  -2 13785.9 1289.02   2
  -1  16  -3 585.670 443.596   5
  -1 -16  -3 267.353 882.128   2
  -1  16  -3 386.545 731.018   3
   1 -16   3 792.235 876.882   2
  -1 -16  -3-13.6635 980.554   4
   1  16   3 434.954 1114.52   0
   1 -16   3 232.226 1327.76   1
  -1 -16  -4 65498.9 2122.48   2
   1 -16   4 65281.8 2468.04   8
   1  16   4 65051.5 2431.64   0
  -1 -16  -4 60459.6 2317.29   4
   1 -16   4 59851.5 2670.05   1
  -1  16  -4 62280.4 2459.63   6
  -1  16  -4 64573.0 1835.92   3
   1  16   5 330.745 1144.46   0
  -1 -16  -5 813.461 863.958   2
  -1 -16  -5 305.903 1037.84   4
   1 -16   5 779.862 981.913   8
  -1 -16  -5 237.264 902.827   7
  -1  16  -5 387.856 703.930   3
   1 -16   5 630.810 1175.93   1
  -1  16  -5 142.843 1055.39   6
  -1 -16  -6 34070.7 1846.28   7
   1 -16   6 31325.5 2067.67   8
  -1 -16  -6 33066.2 1801.46   4
  -1  16  -6 33377.5 1394.36   3
  -1 -16  -6 32524.9 1629.88   2
   1 -16   6 31630.9 2219.38   1
   1  16   6 32171.9 1986.67   0
  -1  16  -6 33187.9 2073.26   6
  -1 -16  -7 5902.15 1078.88   7
  -1 -16  -7 7103.77 1059.12   2
   1  16   7 5714.89 1466.54   0
   1 -16   7 7026.38 1431.38   8
   1 -16   7 7773.43 1651.83   1
  -1  16  -7 7431.24 1487.48   6
  -1 -16  -7 5073.57 1090.83   4
   1 -16   8 7151.10 1673.42   1
   1  16   8 3942.66 1479.26   0
  -1 -16  -8 5612.09 1006.69   2
  -1 -16  -8 5270.31 1279.25   7
  -1 -16  -8 7036.42 1172.64   4
   1 -16   8 6302.12 1543.51   8
  -1  16  -8 5623.61 1472.24   6
   1  16   9 5181.06 1317.35   0
   1 -16   9 3797.16 1480.66   8
  -1 -16  -9 4450.42 1040.62   4
  -1 -16  -9 4863.36 1254.81   7
  -1  16  -9 5227.41 1254.44   6
   1 -16   9 5321.00 1918.80   1
   1  16  10 698.730 1248.53   0
   1 -16  10 576.009 1401.23   1
  -1 -16 -10 287.114 1283.06   7
   1 -16  10 1854.34 1255.39   8
  -1  16 -10 1070.21 1420.47   6
  -1 -16 -11 1856.10 1242.00   7
   1 -17 -11 548.474 1271.05   7
   1 -17 -11 1199.86 1155.32   2
   1 -17 -10 9686.15 1495.47   7
  -1  17  10 9846.15 1764.11   0
   1 -17 -10 8349.65 1450.62   2
   1  17 -10 8259.25 1422.64   6
  -1 -17  10 9755.07 1585.76   8
  -1  17   9 3965.50 1309.88   0
   1 -17  -9 4806.16 1221.98   2
   1 -17  -9 5082.42 1200.24   7
  -1 -17   9 4264.12 1408.56   8
   1  17  -9 4032.10 1241.28   6
  -1  17   8 5083.99 1323.63   0
  -1 -17   8 5143.64 1313.65   8
   1 -17  -8 4899.26 1283.98   2
   1 -17  -8 5256.00 1132.22   7
   1  17  -8 5041.33 1427.20   6
   1 -17  -7-270.315 883.897   7
  -1  17   7-536.146 1162.22   0
   1 -17  -7-660.966 1125.42   2
   1 -17  -7-413.897 959.908   4
   1  17  -7 76.3687 960.431   6
  -1 -17   7 187.792 1269.72   8
   1  17  -6 3667.28 1245.90   6
   1 -17  -6 2773.44 1101.24   2
   1 -17  -6 2633.34 880.367   7
  -1 -17   6 3089.00 1330.05   8
  -1  17   6 3788.19 1080.60   0
   1 -17  -6 3465.13 1076.93   4
   1  17  -5 1020.14 708.764   5
   1 -17  -5 863.865 1110.23   2
  -1  17   5 1036.81 1228.54   0
   1 -17  -5 768.751 712.202   7
   1 -17  -5 1665.64 1121.29   4
  -1 -17   5 798.055 948.304   8
   1  17  -5 242.165 1052.55   6
  -1 -17   4 4084.51 1222.33   4
   1  17  -4 3017.80 776.929   5
  -1 -17   4 3442.24 1117.84   8
   1 -17  -4 4077.89 743.988   7
   1 -17  -4 2739.11 1138.06   4
   1 -17  -4 4053.65 1228.10   2
   1  17  -4 3221.33 1070.03   6
  -1  17   4 3120.51 1024.62   0
   1  17  -3 12390.5 1049.80   5
  -1 -17   3 10925.4 1607.94   4
  -1  17   3 10443.1 1430.95   0
   1 -17  -3 11638.3 1276.70   2
   1 -17  -3 12051.8 879.374   7
   1  17  -3 12843.0 1456.79   6
   1  17  -2 19621.3 1286.77   5
   1 -17  -2 20510.5 1222.11   1
  -1 -17   2 19433.5 1792.86   4
  -1  17   2 18245.2 1484.79   0
   1  17  -2 22883.7 1444.13   0
   1 -17  -2 23218.8 1682.34   2
   1  17  -1 13036.7 1155.12   5
  -1  17   1 10989.5 1260.07   0
  -1 -17   1 15134.3 1682.96   4
   1  17  -1 13031.3 1237.36   0
   1 -17  -1 12593.0 1212.16   1
   1 -17  -1 13654.2 1512.57   2
  -1 -17   0 318.849 1044.54   2
   1  17   0 1047.22 1029.38   0
   1 -17   0-324.921 887.011   2
   1 -17   0 284.512 1023.85   1
  -1 -17   0 202.498 1234.64   4
  -1  17   0-147.069 1190.99   0
  -1 -17  -1 18360.0 1611.72   4
   1 -17   1 19787.8 1619.86   1
   1  17   1 18349.1 1491.39   0
  -1 -17  -1 19765.4 1461.27   2
   1 -17   1 18338.7 1648.11   2
   1 -17   2 688.523 940.004   2
  -1 -17  -2-152.175 856.435   2
  -1 -17  -2 154.752 1269.91   4
   1 -17   2 284.414 1296.06   1
  -1  17  -2-123.804 772.365   3
   1  17   2 49.4619 951.063   0
  -1  17  -3 39467.5 1549.60   3
  -1 -17  -3 35052.6 1907.32   4
   1 -17   3 36476.5 2102.94   1
   1  17   3 36792.1 1871.81   0
  -1 -17  -3 39216.3 1804.63   2
   1 -17   3 36263.1 2039.66   2
   1 -17   4 4757.36 1540.36   1
  -1  17  -4 6627.41 1396.88   6
  -1 -17  -4 7376.56 1292.65   4
  -1 -17  -4 5899.09 1031.49   2
   1 -17   4 6778.14 1200.28   8
  -1  17  -4 7254.47 923.961   3
   1  17   4 6566.05 1186.28   0
  -1 -17  -5 18390.1 1454.42   7
  -1 -17  -5 16673.2 1414.94   4
  -1 -17  -5 16739.8 1343.98   2
  -1  17  -5 20279.0 1186.53   3
   1  17   5 17137.3 1665.63   0
  -1  17  -5 18032.8 1671.57   6
   1 -17   5 17726.5 1731.29   8
   1 -17   5 16541.3 1898.46   1
   1 -17   6 679.288 1641.51   1
  -1 -17  -6 106.893 1068.41   4
   1  17   6 486.051 1324.66   0
  -1 -17  -6 738.739 848.075   2
   1 -17   6 583.435 1065.01   8
  -1 -17  -6 385.495 1008.05   7
  -1  17  -6 851.401 1040.59   6
  -1 -17  -7 24033.8 1684.83   7
   1 -17   7 24342.0 1912.90   8
  -1 -17  -7 23580.7 1654.57   4
   1 -17   7 22237.1 2236.57   1
   1  17   7 19627.5 1746.49   0
  -1  17  -7 20806.3 1785.28   6
  -1 -17  -7 23279.5 1504.20   2
   1 -17   8 6739.31 1488.05   8
   1  17   8 5471.92 1279.77   0
  -1 -17  -8 7797.16 1260.70   4
  -1  17  -8 6462.00 1510.29   6
  -1 -17  -8 7011.82 1299.78   7
   1 -17   8 5422.69 1865.25   1
  -1 -17  -9 286.104 1035.58   7
   1  17   9 14.9715 1428.61   0
   1 -17   9 642.277 1654.53   1
   1 -17   9 483.246 1216.37   8
  -1  17  -9 302.685 1144.55   6
   1 -17  10 7238.82 1941.71   1
   1 -17  10 7507.96 1663.21   8
   1  17  10 6978.06 1670.80   0
  -1 -17 -10 6382.78 1446.19   7
  -1  17 -10 6662.24 1648.57   6
   1 -18 -11 479.917 1219.97   2
   1 -18 -11 245.512 1179.10   7
   1 -18 -10 463.467 1103.30   7
  -1 -18  10-521.124 1513.99   8
   1 -18 -10 96.5823 1161.69   2
  -1 -18  10 815.327 1329.14   4
  -1  18  10 1425.22 1595.55   0
   1  18 -10-291.742 1397.10   6
  -1  18   9-313.890 1047.82   0
  -1 -18   9-347.463 1321.02   8
   1 -18  -9-63.9521 989.084   7
   1 -18  -9 341.298 1187.10   2
   1  18  -9-808.707 1198.21   6
   1 -18  -8 377.104 989.692   2
  -1 -18   8 1214.61 1374.65   8
   1  18  -8 396.393 1145.36   6
   1 -18  -8 96.9828 884.194   7
  -1  18   8-49.6572 1120.25   0
   1  18  -7 2802.06 1342.72   6
   1 -18  -7 1885.33 960.123   2
   1 -18  -7 1864.56 1047.59   4
   1 -18  -7 1886.01 952.875   7
  -1  18   7 2080.59 1292.59   0
  -1 -18   7 2093.25 1169.62   8
  -1  18   6 3385.22 1120.78   0
   1  18  -6 4657.54 1302.01   6
   1 -18  -6 4103.28 943.509   7
  -1 -18   6 4711.81 1266.83   8
   1 -18  -6 2939.79 1149.88   2
  -1 -18   6 3718.04 1278.93   4
   1 -18  -6 3396.05 1061.46   4
   1  18  -5 16445.9 1557.28   6
   1 -18  -5 19722.7 1562.52   4
   1  18  -5 19148.5 1174.44   5
  -1 -18   5 18207.3 1667.28   4
   1 -18  -5 17962.6 1207.42   7
  -1 -18   5 18686.3 1756.03   8
  -1  18   5 18148.6 1677.38   0
   1 -18  -5 17125.8 1526.25   2
  -1 -18   4 14308.3 1565.51   8
   1 -18  -4 12492.0 1474.34   4
  -1 -18   4 11279.5 1365.30   4
   1  18  -4 11957.4 1030.64   5
  -1  18   4 12861.5 1560.57   0
   1 -18  -4 12900.0 988.090   7
   1  18  -4 10519.9 1398.73   6
   1 -18  -4 10806.3 1400.93   2
   1  18  -3 12628.6 1095.05   5
  -1 -18   3 13902.8 1683.96   4
   1  18  -3 13076.0 1495.15   6
   1 -18  -3 12383.7 897.637   7
  -1  18   3 10741.7 1416.52   0
   1 -18  -3 13638.4 1365.96   2
   1  18  -2 7041.07 971.930   5
   1 -18  -2 6827.85 961.159   1
  -1  18   2 7178.70 1354.26   0
  -1 -18   2 8697.08 1455.57   4
   1 -18  -2 8233.37 1421.95   2
   1  18  -1 58336.5 2021.80   5
   1  18  -1 57380.1 2123.81   0
  -1 -18   1 56186.2 2490.83   4
   1 -18  -1 58469.9 1984.62   1
   1 -18  -1 61317.7 2474.01   2
  -1  18   1 57317.3 2340.92   0
   1 -18   0 4505.56 1301.98   2
   1  18   0 4405.66 1012.94   0
  -1  18   0 3092.70 1186.14   0
  -1 -18   0 5342.29 1206.99   2
  -1 -18   0 5430.73 1392.93   4
   1 -18   0 3894.95 1092.87   1
  -1 -18  -1-303.368 985.228   2
   1 -18   1 582.593 1230.97   2
   1  18   1-235.933 946.182   0
  -1 -18  -1 724.966 1336.98   4
   1 -18   1-35.6271 1127.67   1
  -1 -18  -2 9511.54 1212.00   2
   1 -18   2 7732.88 1284.35   2
  -1 -18  -2 6665.74 1472.07   4
  -1  18  -2 9138.54 1057.33   3
   1  18   2 8768.69 1196.41   0
   1 -18   2 8915.83 1451.21   1
  -1 -18  -3 16987.0 1504.59   4
  -1  18  -3 17854.5 1213.60   3
   1 -18   3 16805.2 1666.79   1
   1  18   3 17830.8 1607.95   0
  -1  18  -3 16651.9 1502.73   6
   1 -18   3 15491.7 1589.06   2
  -1 -18  -3 16266.3 1399.59   2
   1  18   4 697.605 1162.79   0
  -1 -18  -4 334.164 951.870   2
  -1 -18  -4 290.229 1202.35   4
   1 -18   4 661.345 1016.71   8
  -1  18  -4-436.128 751.038   3
   1 -18   4 341.190 1264.66   1
  -1  18  -4 450.867 1212.56   6
   1 -18   5 8464.17 1535.61   8
  -1 -18  -5 8345.84 1195.97   2
  -1 -18  -5 8931.28 1333.18   4
   1 -18   5 10206.8 1816.09   1
   1  18   5 7831.60 1381.40   0
  -1  18  -5 8594.72 1539.08   6
   1  18   6 9159.45 1432.87   0
   1 -18   6 10362.3 1545.89   8
  -1  18  -6 12069.5 1681.64   6
  -1 -18  -6 9354.91 1304.01   7
   1 -18   6 8447.39 1486.54   1
  -1 -18  -6 8920.71 1252.11   4
  -1 -18  -6 10147.1 1219.86   2
  -1  18  -7 526.089 1273.70   6
   1  18   7 1143.95 1385.73   0
  -1 -18  -7 394.559 927.333   2
  -1 -18  -7 392.288 1013.57   4
  -1 -18  -7 227.426 920.911   7
   1 -18   7 121.916 1549.88   1
   1 -18   7 452.019 1429.32   8
  -1  18  -8 1455.72 1039.35   6
  -1 -18  -8 2893.06 1149.27   4
   1 -18   8 896.989 1155.49   8
  -1 -18  -8 1466.11 1083.96   7
   1 -18   8 1285.68 1550.40   1
   1  18   8 2115.40 1510.83   0
  -1 -18  -9 12462.1 1508.73   7
   1 -18   9 15590.3 1838.01   8
   1  18   9 11316.6 1661.49   0
  -1  18  -9 13025.7 1822.31   6
   1 -18   9 11113.9 1737.82   1
  -1 -18 -10 788.648 1036.95   7
   1 -19 -11 7923.68 1354.46   7
   1 -19 -11 9063.57 1431.65   2
  -1 -19  10 603.401 1365.31   4
   1 -19 -10 120.902 1120.90   7
   1 -19 -10 197.787 1073.59   2
  -1 -19   9 7476.84 1415.05   4
   1 -19  -9 8381.10 1324.77   7
   1 -19  -9 6187.83 1323.01   2
  -1 -19   9 6383.53 1644.38   8
  -1  19   9 8243.32 1469.00   0
   1  19  -9 9229.82 1784.85   6
   1 -19  -8 749.601 1165.03   2
  -1  19   8 161.351 1095.81   0
  -1 -19   8 132.173 1266.68   8
   1 -19  -8 111.217 936.982   7
  -1 -19   8 243.807 1317.06   4
   1  19  -8 537.158 1320.37   6
   1 -19  -7 3644.75 1022.00   7
   1 -19  -7 1998.49 1246.10   2
  -1 -19   7 2738.46 1329.19   4
  -1 -19   7 3024.55 1367.95   8
   1 -19  -7 3328.46 1103.86   4
  -1  19   7 2439.04 1318.01   0
   1  19  -7 2229.10 1087.48   6
   1 -19  -6 2936.04 908.038   7
   1  19  -6 2785.91 1344.34   6
   1 -19  -6 2338.72 1194.40   4
  -1 -19   6 2967.11 1257.32   8
  -1  19   6 2667.44 1180.59   0
  -1 -19   6 3963.51 1351.81   4
   1 -19  -6 2094.92 1179.74   2
   1 -19  -5-139.029 1037.96   2
   1 -19  -5 212.428 709.263   7
  -1 -19   5 905.373 1253.97   8
   1 -19  -5 512.688 1034.64   4
  -1 -19   5 290.542 1157.22   4
  -1  19   5 844.368 1003.22   0
   1  19  -5 683.037 1211.96   6
   1 -19  -4 65.7627 968.874   2
   1  19  -4 50.4877 731.311   5
   1 -19  -4 237.279 606.482   7
   1 -19  -4 1811.91 1205.18   4
  -1  19   4 657.033 1330.09   0
  -1 -19   4 1389.28 1153.48   4
   1  19  -4 407.436 1113.02   6
   1 -19  -3 357.983 908.832   2
   1  19  -3 994.137 801.936   5
  -1  19   3 640.533 1225.82   0
  -1 -19   3 987.968 1301.72   4
   1 -19  -3 1477.76 1223.08   4
   1  19  -3 828.281 1130.27   6
  -1 -19   2 21554.5 1705.83   4
  -1  19   2 22753.0 1796.29   0
   1  19  -2 23524.2 1415.41   5
   1 -19  -2 24882.4 1866.71   2
   1 -19  -1 1854.18 988.053   2
   1  19  -1 2519.91 956.971   5
   1  19  -1 1834.05 1006.99   0
  -1 -19   1 1933.24 1064.61   4
   1 -19  -1 2557.72 943.525   1
  -1  19   1 1778.29 1133.06   0
   1 -19   0-356.830 987.183   1
  -1 -19   0-270.024 1312.66   4
  -1  19   0-230.073 1006.89   0
   1 -19   0 844.495 1180.86   2
   1  19   0-71.3414 1027.77   0
   1  19   1 8064.47 1170.56   0
   1 -19   1 11867.3 1384.84   1
  -1 -19  -1 10192.3 1407.66   4
  -1 -19  -1 10628.0 1332.75   2
   1 -19   1 10331.1 1478.65   2
   1 -19   2 14620.4 1593.98   1
  -1 -19  -2 14413.9 1444.68   2
  -1 -19  -2 14173.2 1564.16   4
   1  19   2 13844.0 1391.66   0
   1 -19   2 11935.3 1506.71   2
  -1  19  -2 14411.2 1208.64   3
   1 -19   3 13227.4 1566.37   1
   1  19   3 16169.6 1656.82   0
  -1 -19  -3 11784.6 1509.06   4
  -1  19  -3 14606.1 1190.90   3
   1 -19   3 16567.5 1553.51   2
  -1  19  -3 15163.4 1654.97   6
  -1 -19  -3 13033.6 1370.11   2
  -1 -19  -4 2993.39 1052.25   2
   1  19   4 2688.23 1318.59   0
  -1 -19  -4 3381.17 1328.34   4
   1 -19   4 2301.69 1294.55   1
  -1  19  -4 2236.17 1374.34   6
  -1 -19  -5 5212.48 1146.43   2
   1 -19   5 5649.99 1489.72   1
  -1 -19  -5 5415.01 1320.05   4
   1 -19   5 4935.26 1470.95   8
   1  19   5 5887.64 1319.25   0
  -1  19  -5 3647.72 1415.44   6
   1 -19   6 6094.90 1796.86   1
  -1 -19  -6 5147.35 1099.50   2
  -1 -19  -6 5667.96 1203.53   7
  -1 -19  -6 5608.65 1291.04   4
   1 -19   6 6960.18 1579.15   8
  -1  19  -6 5875.78 1441.01   6
   1  19   6 5604.17 1454.13   0
   1 -19   7 16847.7 1914.43   8
  -1 -19  -7 16924.7 1566.79   4
  -1 -19  -7 14634.6 1482.98   7
  -1  19  -7 15452.4 1619.14   6
   1 -19   7 18404.3 2159.84   1
   1  19   7 16531.6 1766.74   0
  -1 -19  -7 15837.9 1421.04   2
  -1 -19  -8 5339.49 1184.08   4
   1  19   8 6882.46 1491.15   0
  -1 -19  -8 6175.66 1288.09   7
   1 -19   8 6547.78 1614.15   8
   1 -19   8 5182.91 1766.50   1
  -1  19  -8 6134.27 1596.18   6
   1  19   9 615.829 1451.27   0
   1 -19   9 1698.60 1835.11   1
   1 -19   9 338.524 1482.12   8
  -1 -19  -9 1280.95 1151.11   7
  -1  19  -9 1100.01 1325.03   6
  -1 -19 -10 2942.14 1237.97   7
  -1 -20  10 33473.9 2364.58   4
   1 -20 -10 34436.0 2202.31   7
   1 -20 -10 35334.5 2296.70   2
  -1 -20   9 3379.99 1289.03   4
   1 -20  -9 3566.81 1328.57   2
   1 -20  -9 2021.04 1104.99   7
  -1 -20   9 2494.02 1293.12   8
   1 -20  -8 2469.52 1188.04   2
  -1 -20   8 3086.86 1440.78   4
   1 -20  -8 2274.22 1028.67   7
  -1 -20   8 1537.58 1309.61   8
  -1  20   8 1417.07 1162.22   0
   1  20  -8 1853.14 1228.18   6
   1 -20  -7 59.4770 1016.05   4
   1 -20  -7 192.224 1009.68   2
   1 -20  -7-367.045 840.864   7
  -1  20   7 648.238 1291.18   0
  -1 -20   7 645.608 1232.88   4
  -1 -20   7-262.023 1370.30   8
   1  20  -7 109.526 1337.43   6
   1 -20  -6 16641.7 1546.30   2
   1 -20  -6 16528.1 1559.85   4
  -1 -20   6 16274.3 1789.12   4
  -1 -20   6 19643.6 1934.02   8
  -1  20   6 16736.1 1801.17   0
   1  20  -6 14739.2 1639.85   6
  -1 -20   5 652.024 1166.09   4
   1  20  -5 981.464 1307.23   6
  -1 -20   5 1291.46 1264.30   8
   1 -20  -5 1069.47 1206.56   2
  -1  20   5 654.105 1292.16   0
   1 -20  -5 276.915 1178.41   4
   1 -20  -4 433.364 921.668   2
  -1  20   4 294.967 1117.18   0
   1 -20  -4 516.108 1237.91   4
  -1 -20   4 465.536 1171.41   4
   1  20  -4 356.013 1052.27   6
   1  20  -3 21243.0 1360.85   5
   1  20  -3 18793.7 1569.91   6
  -1 -20   3 22025.9 1907.18   4
   1 -20  -3 19954.2 1686.19   4
  -1  20   3 18926.0 1663.70   0
   1 -20  -3 18875.2 1631.12   2
   1 -20  -2 1973.47 1143.93   2
   1  20  -2 1795.37 877.457   5
  -1  20   2 2037.02 1039.42   0
  -1 -20   2 1603.78 1276.03   4
   1  20  -1 7904.84 1128.13   5
   1 -20  -1 6886.62 1458.35   2
   1  20  -1 7863.94 1302.70   0
  -1  20   1 7090.94 1432.66   0
  -1 -20   1 7470.62 1562.74   4
   1 -20  -1 7210.78 1127.11   1
   1  20   0 3600.69 1104.98   0
  -1  20   0 3767.40 1056.13   0
   1 -20   0 3224.92 1145.75   2
   1 -20   0 3586.82 1098.23   1
  -1 -20   0 3146.70 1201.59   4
  -1 -20  -1 1957.50 1118.05   2
   1 -20   1 2666.03 1211.94   2
  -1 -20  -1 3170.42 1469.41   4
  -1  20  -1 3061.63 937.047   3
   1 -20   1 2456.43 1157.63   1
   1  20   1 2407.96 1161.84   0
   1 -20   2 15065.4 1617.88   1
  -1 -20  -2 13116.4 1693.38   4
  -1  20  -2 13580.3 1219.57   3
   1  20   2 12290.0 1416.25   0
   1 -20   2 13946.3 1658.21   2
  -1 -20  -2 13139.3 1453.66   2
  -1  20  -3 1235.57 1194.81   6
   1  20   3 843.413 1245.38   0
  -1 -20  -3 1301.19 1074.03   2
  -1 -20  -3 388.968 1318.95   4
   1 -20   3 182.338 1188.29   1
   1 -20   4 34025.9 2249.04   1
  -1 -20  -4 33531.4 2118.16   4
  -1  20  -4 33563.7 2162.78   6
   1  20   4 31892.7 2077.75   0
  -1 -20  -4 35863.4 1910.02   2
  -1 -20  -5 1594.66 1271.77   4
  -1 -20  -5 2904.59 1121.24   2
  -1  20  -5 1861.05 1379.24   6
   1  20   5 1428.14 1325.31   0
   1 -20   5 1102.94 1438.50   1
  -1 -20  -6 5083.17 1333.38   4
   1 -20   6 5541.45 1555.89   8
   1 -20   6 4470.29 1586.82   1
  -1 -20  -6 4126.75 1053.49   2
   1  20   6 4752.37 1486.12   0
  -1  20  -6 3744.22 1292.89   6
   1 -20   7 2819.26 1439.29   8
  -1 -20  -7 3110.98 1145.38   4
  -1 -20  -7 2524.61 1025.69   7
   1 -20   7 2079.21 1609.61   1
  -1  20  -7 2235.52 1364.85   6
   1  20   7 1389.75 1306.48   0
  -1  20  -8 1507.29 1236.35   6
   1  20   8 1146.15 1357.41   0
   1 -20   8 1684.43 1502.79   8
  -1 -20  -8 2232.97 1161.80   4
   1 -20   8 2670.15 1855.73   1
  -1 -20  -8 507.000 1161.81   7
  -1 -20  -9 2390.31 1204.18   7
   1 -21 -10 2007.82 1154.78   2
  -1 -21  10 1428.65 1537.16   4
   1 -21  -9 1047.34 1174.74   2
  -1 -21   9 2952.91 1333.58   4
   1 -21  -8-89.4956 1286.50   2
  -1 -21   8 20.7430 1506.39   8
  -1 -21   8-24.0274 1313.16   4
   1  21  -8-56.3571 1488.60   6
  -1 -21   7 1175.65 1231.86   4
   1 -21  -7 385.476 1179.91   2
   1 -21  -7 43.7306 1168.48   4
  -1 -21   7 611.549 1277.96   8
  -1  21   7 857.701 1191.95   0
   1  21  -7 653.597 1406.53   6
   1 -21  -6 15169.3 1589.84   4
  -1  21   6 14873.2 1889.76   0
   1 -21  -6 15799.5 1695.04   2
  -1 -21   6 12996.7 1769.31   4
  -1 -21   6 12815.5 1760.20   8
   1  21  -6 13261.6 1579.95   6
   1  21  -5 44.2147 1322.25   6
   1 -21  -5 644.465 1223.66   2
   1 -21  -5 208.412 1282.29   4
  -1 -21   5 806.864 1178.46   4
  -1  21   5-52.2923 1382.24   0
   1 -21  -4 10837.9 1600.50   4
  -1 -21   4 10046.0 1576.64   4
  -1  21   4 11706.0 1605.25   0
   1 -21  -4 9554.68 1342.20   2
   1  21  -4 6932.88 1289.98   6
   1 -21  -3 2432.28 1218.51   2
  -1  21   3 3328.91 1389.32   0
  -1 -21   3 3895.19 1386.18   4
   1 -21  -3 3329.86 1244.30   4
   1  21  -3 4233.68 1377.55   6
   1  21  -2 9203.69 1110.54   5
   1 -21  -2 8055.38 1427.18   2
  -1  21   2 8029.30 1495.90   0
  -1 -21   2 9636.26 1679.04   4
   1  21  -1 10228.8 1181.45   5
   1  21  -1 7300.31 1341.59   0
   1 -21  -1 9493.80 1340.45   2
  -1  21   1 7141.84 1512.40   0
  -1 -21   1 9050.25 1717.89   4
   1 -21   0 14509.7 1747.76   2
   1  21   0 14261.7 1333.55   5
   1  21   0 15023.6 1526.32   0
   1 -21   0 16595.6 1497.48   1
  -1 -21   0 15620.9 1877.02   4
  -1  21   0 14047.1 1521.91   0
  -1 -21  -1 3771.02 1247.69   4
   1  21   1 2894.86 1169.63   0
   1 -21   1 2903.71 1046.15   2
  -1  21  -1 3830.74 1031.77   3
  -1 -21  -1 3830.11 1146.93   2
   1 -21   1 3259.35 1208.11   1
   1 -21   2-91.3069 1184.56   1
  -1 -21  -2 880.476 1006.64   2
   1  21   2-609.812 1143.37   0
  -1  21  -2 398.836 883.635   3
  -1 -21  -2 722.769 1307.51   4
   1 -21   2 324.584 1283.33   2
  -1  21  -3 8303.50 1520.53   6
  -1 -21  -3 9353.73 1607.93   4
   1  21   3 5728.10 1442.26   0
  -1 -21  -3 9223.72 1315.71   2
   1 -21   3 9695.38 1528.72   1
  -1 -21  -4 1425.54 1127.32   2
  -1  21  -4 1907.89 1108.82   6
  -1 -21  -4 925.621 1131.60   4
   1  21   4 1455.87 1120.98   0
   1 -21   4 1631.14 1495.81   1
   1 -21   5 11973.3 1933.85   1
  -1 -21  -5 10033.2 1327.50   2
   1  21   5 9059.26 1611.23   0
  -1 -21  -5 12815.3 1632.75   4
  -1  21  -5 10906.8 1725.74   6
  -1 -21  -6 452.949 956.210   2
   1 -21   6 856.654 1476.52   8
   1  21   6 341.487 1193.11   0
  -1 -21  -6 1578.45 1273.83   4
  -1  21  -6 468.779 1125.65   6
   1 -21   6 282.048 1511.70   1
  -1 -21  -7 4616.02 1348.82   4
   1 -21   7 6864.86 1573.51   8
   1  21   7 4386.32 1589.50   0
   1 -21   7 7244.45 1974.88   1
  -1  21  -7 5865.13 1592.66   6
  -1 -21  -8 3595.93 1175.26   4
  -1 -21  -8 2810.49 1274.03   7
  -1 -21  -9 657.748 1168.60   7
   1 -22  -9 1183.96 1327.37   2
   1 -22  -8 8751.68 1470.66   2
  -1 -22   8 9473.32 1617.23   4
  -1 -22   7-356.722 1122.03   4
  -1 -22   7-10.6979 1132.88   8
   1 -22  -7 1155.08 1354.92   2
   1  22  -7-522.782 1392.89   6
  -1 -22   6 9349.98 1704.23   8
   1  22  -6 10352.4 1515.48   6
   1 -22  -6 7314.98 1570.61   2
  -1 -22   6 7280.15 1750.88   4
  -1  22   6 7109.89 1712.43   0
   1 -22  -6 6137.76 1448.74   4
  -1  22   5 8964.11 1599.79   0
   1 -22  -5 8268.54 1563.45   2
  -1 -22   5 6987.03 1409.81   4
   1 -22  -5 9057.93 1605.29   4
   1  22  -5 8261.87 1555.24   6
   1 -22  -4 5266.85 1244.14   2
  -1 -22   4 6561.37 1481.87   4
   1 -22  -4 3297.06 1436.09   4
  -1  22   4 4813.74 1483.81   0
   1  22  -4 5180.53 1497.64   6
  -1  22   3 21690.5 1869.17   0
  -1 -22   3 24727.1 2004.89   4
   1 -22  -3 21845.0 1968.73   4
   1  22  -3 23899.5 1848.41   6
   1 -22  -3 24482.5 2024.94   2
   1 -22  -2-589.762 1315.40   2
   1  22  -2 514.538 852.744   5
  -1  22   2 448.532 1341.14   0
   1 -22  -2-91.9532 1345.27   4
  -1 -22   2 783.534 1471.08   4
   1 -22  -1 4069.95 1442.36   2
   1  22  -1 3095.14 993.384   5
   1  22  -1 3799.76 1214.82   0
  -1  22   1 5430.67 1454.98   0
  -1 -22   1 4929.64 1569.19   4
   1  22   0 16549.6 1479.05   5
  -1 -22   0 20374.7 2040.55   4
  -1  22   0 16440.7 1612.67   0
   1  22   0 16695.2 1647.88   0
   1 -22   0 19223.0 1844.92   2
  -1 -22  -1 382.909 1051.23   2
   1 -22   1 341.669 1198.02   2
   1  22   1 1025.93 1035.82   0
  -1 -22  -1 1192.05 1431.65   4
  -1  22  -1 1442.00 955.061   3
   1 -22   1 624.135 1204.18   1
  -1 -22  -2 2310.39 1095.35   2
  -1 -22  -2 2259.65 1442.01   4
   1  22   2 1341.79 1216.67   0
   1 -22   2 2408.41 1363.44   2
   1 -22   2 2233.21 1181.99   1
  -1 -22  -3 3629.21 1249.43   2
   1 -22   3 4048.59 1364.63   1
  -1 -22  -3 3935.07 1403.33   4
   1  22   3 3318.33 1367.16   0
  -1  22  -3 4592.32 1358.15   6
   1 -22   4 16591.3 1963.51   1
  -1 -22  -4 16231.2 1873.34   4
   1  22   4 17127.1 1641.00   0
  -1  22  -4 18313.8 1897.21   6
  -1 -22  -4 17020.2 1561.82   2
  -1 -22  -5 3500.37 1341.55   4
   1  22   5 4398.00 1411.16   0
  -1 -22  -5 3640.66 1140.88   2
   1 -22   5 4248.71 1639.32   1
  -1  22  -5 5141.94 1507.73   6
  -1 -22  -6 2161.57 1333.98   4
   1 -22   6 414.010 1703.33   1
   1  22   6 511.160 1192.61   0
  -1  22  -6 133.832 1245.13   6
  -1 -22  -7 2697.28 1311.81   4
   1 -22   7 2627.98 1694.35   1
   1 -23  -7 4614.66 1448.64   2
   1 -23  -6 6233.19 1578.20   2
  -1 -23   6 5984.52 1860.34   4
   1  23  -6 4423.10 1469.59   6
   1 -23  -6 5562.67 1485.04   4
   1 -23  -5 352.541 1383.56   2
  -1 -23   5 42.4989 1229.99   4
   1 -23  -5 1092.19 1350.08   4
  -1  23   5 1036.53 1188.98   0
   1  23  -5 461.023 1069.05   6
  -1 -23   4 3426.26 1417.46   4
   1 -23  -4 6210.54 1404.69   2
   1 -23  -4 5226.91 1527.88   4
  -1  23   4 4455.06 1237.59   0
   1  23  -4 4109.97 1417.10   6
  -1  23   3 221.924 1341.23   0
   1 -23  -3 301.817 1327.48   2
  -1 -23   3 310.597 1243.47   4
   1 -23  -3 1469.74 1477.98   4
   1  23  -3-167.339 1354.58   6
   1  23  -2 4397.90 1276.15   6
   1 -23  -2 3767.06 1269.06   2
  -1 -23   2 4850.15 1636.94   4
  -1  23   2 5939.39 1300.75   0
   1 -23  -2 4643.95 1591.74   4
   1 -23  -1 5277.45 1353.44   4
  -1 -23   1 3232.96 1414.45   4
   1  23  -1 2836.39 1061.56   5
  -1  23   1 4109.15 1330.17   0
   1 -23  -1 3649.67 1167.23   2
   1  23  -1 3158.18 1100.72   0
   1 -23   0 594.279 1179.13   2
   1  23   0 930.095 1026.40   5
   1  23   0 897.261 986.949   0
  -1 -23   0-489.704 1246.27   4
   1 -23   1 5454.65 1510.32   2
  -1 -23  -1 3124.63 1544.05   4
   1  23   1 3671.94 1293.26   0
   1  23   2 419.237 1174.62   0
  -1 -23  -2-390.395 1238.71   2
  -1 -23  -2 599.738 1247.52   4
   1 -23   2 374.052 1185.49   1
   1 -23   2 381.949 1250.69   2
  -1 -23  -3 24576.5 2173.67   4
  -1 -23  -3 21668.1 1781.58   2
   1  23   3 22835.4 1954.15   0
   1 -23   3 21729.8 1950.53   1
  -1  23  -3 23623.3 2062.78   6
  -1 -23  -4 1671.52 1437.49   4
  -1 -23  -4 1263.98 1227.18   2
   1  23   4 431.812 1061.81   0
   1 -23   4 1893.03 1501.07   1
  -1  23  -4 411.521 1339.44   6
  -1 -23  -5 11080.2 1524.51   4
   1 -23   5 13171.2 1781.88   1
   1  23   5 14584.8 1736.04   0
  -1  23  -5 15264.9 1681.25   6
  -1 -23  -5 15935.6 1679.69   2
  -1 -23  -6 558.013 1318.35   4
   1 -23   6 907.296 1427.77   1
  -1 -23  -7 886.402 1266.99   4
   1 -24  -6 8951.58 1546.10   4
   1 -24  -5 26399.6 2168.67   4
   1 -24  -5 28727.6 2319.46   2
   1 -24  -4 39.8806 1367.65   2
   1 -24  -4 375.133 1367.50   4
  -1 -24   4-601.317 1268.94   4
   1  24  -4 654.586 1292.39   6
   1 -24  -3 5629.62 1445.59   2
  -1  24   3 5767.77 1564.08   0
  -1 -24   3 5406.70 1501.31   4
   1 -24  -3 5233.01 1613.78   4
   1  24  -3 5654.07 1340.56   6
   1  24  -2 237.600 1120.58   6
   1 -24  -2 755.166 1372.75   2
   1 -24  -2 715.086 1293.63   4
  -1 -24   2 945.655 1623.48   4
  -1  24   2 30.5098 1320.72   0
   1 -24  -1 6680.26 1653.03   2
  -1  24   1 5702.85 1277.79   0
  -1 -24   1 6392.18 1446.06   4
   1 -24  -1 5991.20 1735.45   4
   1  24   0 905.475 1238.96   0
   1  24   0 323.399 963.637   5
  -1 -24   0-766.414 1198.37   4
   1 -24   0 685.917 1444.19   2
  -1 -24  -1 1144.70 1299.79   4
   1 -24   1 281.968 1389.06   2
   1  24   1 719.133 1085.17   0
  -1 -24  -2 12354.1 1967.90   4
   1  24   2 12960.7 1522.85   0
  -1 -24  -2 10847.9 1621.06   2
  -1 -24  -3 2097.34 1242.10   2
   1  24   3 2423.70 1337.84   0
  -1 -24  -3 1496.99 1476.87   4
   1 -24   3 1253.07 1364.30   1
  -1  24  -3 1695.25 1144.47   6
  -1 -24  -4 2152.42 1142.05   2
   1  24   4 1563.23 1174.07   0
  -1 -24  -4 1219.68 1392.12   4
   1 -24   4 802.678 1383.68   1
  -1 -24  -5 3839.66 1267.41   2
  -1 -24  -5 4471.02 1505.08   4
   1 -24   5 3872.63 1689.50   1
  -1 -24  -6 583.602 1200.29   4
   1 -25  -6 1782.11 1154.68   4
   1 -25  -5 6098.93 1615.31   4
   1 -25  -4 21244.2 2031.55   4
   1 -25  -3 1644.16 1373.78   4
   1 -25  -2 12703.9 1877.52   4
   1  25  -2 11220.4 1729.24   6
   1 -25  -1 1964.89 1534.68   4
   1  25   0 3396.97 1230.01   0
   1  25   1 2400.00 1099.91   5
   1  25   1 3197.29 1420.05   0
   1  25   2 82.7955 1254.07   0
   1  25   3 1596.90 1283.94   0
  -1 -25  -3-63.9043 1273.18   2
  -1 -25  -4 628.206 1246.14   2
   1 -25   4 33.0400 1376.30   1
   1  26   0 14.7034 1321.44   0
   1  26   1 757.847 1298.83   0
   2   0 -15 223.685 1278.48   2
  -2   0  15 158.848 1198.21   0
  -2   0  14-202.965 1142.44   8
  -2   0  14 615.976 1022.04   0
   2   0 -14 483.406 1284.56   2
   2   0 -14-406.468 1439.50   7
   2   0 -14 474.007 1453.01   6
  -2   0  13 592.631 1052.92   8
  -2   0  13-87.4455 1033.74   0
   2   0 -13-104.925 1162.97   2
   2   0 -13-339.213 1343.08   7
   2   0 -13-47.2084 1135.73   6
   2   0 -12 5583.92 1127.32   2
   2   0 -12 5868.67 1374.17   7
  -2   0  12 5002.50 1159.86   8
  -2   0  12 5087.57 1149.65   0
   2   0 -12 4338.19 1421.34   6
   2   0 -11 104.946 1087.47   2
  -2   0  11-48.7897 939.919   8
  -2   0  11 375.350 886.838   0
   2   0 -11 542.325 1102.40   7
   2   0 -11 56.8925 910.583   6
   2   0 -10 10386.7 1493.81   5
   2   0 -10 10144.6 1545.15   7
   2   0 -10 9517.66 1273.61   2
  -2   0  10 11569.2 1298.22   8
  -2   0  10 8255.74 1055.47   0
   2   0 -10 9433.32 1397.71   6
   2   0  -9-524.802 1264.90   5
   2   0  -9-69.0428 1135.09   2
  -2   0   9 140.796 958.060   8
  -2   0   9 98.4196 814.906   0
   2   0  -9 269.055 1148.34   6
   2   0  -8 341.607 1031.31   2
  -2   0   8 463.642 863.986   8
   2   0  -8 708.878 1118.83   5
  -2   0   8 160.483 715.089   0
   2   0  -8 591.193 1047.77   6
   2   0  -7 232.849 924.909   2
   2   0  -7 14.7772 1047.36   5
  -2   0   7-205.966 746.002   8
  -2   0   7 500.821 600.847   0
   2   0  -7-58.5795 743.831   6
  -2   0   6 76557.5 1543.21   0
   2   0  -6 76875.1 2010.00   2
   2   0  -6 79202.9 2071.59   5
  -2   0   6 78728.9 1916.80   8
   2   0  -6 79808.0 1969.35   6
  -2   0   5 78.5780 459.552   0
   2   0  -5-0.89718 882.582   5
   2   0  -5-326.430 748.181   2
  -2   0   5 75.5184 202.510   4
  -2   0   5-165.261 715.144   8
   2   0  -5 73.7547 239.544   4
   2   0  -5-98.6394 690.720   6
   2   0  -4 2807.13 866.738   5
  -2   0   4 2322.78 642.933   8
  -2   0   4 2229.81 439.254   0
   2   0  -4 2560.01 336.642   4
   2   0  -4 2094.61 833.329   2
  -2   0   4 2016.37 339.850   4
   2   0  -4 2885.20 662.524   6
  -2   0   4 2308.16 567.049   6
  -2   0   3-18.9998 316.428   0
   2   0  -3 70.1533 792.389   2
  -2   0   3-104.333 498.511   8
   2   0  -3 497.132 935.105   5
  -2   0   3-192.566 606.076   5
   2   0  -3 510.247 349.524   4
  -2   0   3 60.2279 376.456   4
   2   0  -3-32.0350 548.757   6
   2   0  -3 182.745 295.590   0
  -2   0   3 245.538 424.602   6
   2   0  -2 74240.6 1548.97   5
  -2   0   2 82834.2 1558.76   5
   2   0  -2 76243.1 1475.12   2
  -2   0   2 79203.8 1439.95   2
  -2   0   2 76553.1 1281.36   4
   2   0  -2 78413.1 1251.23   4
  -2   0   2 76125.5 1351.19   3
  -2   0   2 77391.8 854.802   0
   2   0  -2 74195.7 1114.47   6
   2   0  -2 80455.6 863.611   0
  -2   0   2 75653.5 1080.42   6
  -2   0   1 11.4165 554.107   5
   2   0  -1-187.997 608.085   5
   2   0  -1 151.715 497.436   4
   2   0  -1-127.895 281.870   0
  -2   0   1-54.0626 611.543   4
   2   0  -1-29.3153 524.617   2
  -2   0   1 88.9879 237.605   6
  -2   0   1-8.96986 378.151   2
  -2   0   1-148.090 594.986   3
   2   0  -1 207.271 575.735   3
   2   0   0 327002. 2166.29   2
  -2   0   0 331626. 2696.07   5
  -2   0   0 328060. 2148.32   2
  -2   0   0 315962. 2846.47   4
   2   0   0 333581. 2851.73   4
   2   0   0 329584. 2780.66   3
  -2   0   0 329400. 2819.71   3
   2   0   0 320006. 2686.28   5
  -2   0  -1-18.6535 176.880   8
   2   0   1-37.3607 488.898   4
   2   0   1 64.5487 192.535   8
   2   0   1-233.141 606.977   5
   2   0   1 119.395 304.472   2
  -2   0  -1-24.7764 777.969   4
  -2   0  -1 203.703 724.430   3
  -2   0  -1-81.3164 270.582   2
   2   0   1 777.577 690.320   3
  -2   0  -1 217.177 395.018   5
  -2   0  -1 93.9638 191.375   6
  -2   0  -2 19548.8 416.928   2
  -2   0  -2 19388.6 578.786   6
   2   0   2 21505.2 845.552   5
   2   0   2 22665.9 981.963   4
  -2   0  -2 20726.1 584.158   8
   2   0   2 20540.6 590.977   8
   2   0   2 21545.3 893.108   7
   2   0   2 20199.5 916.124   3
  -2   0  -2 18742.1 1022.57   4
  -2   0  -2 20650.1 1066.22   3
   2   0   2 21139.9 576.741   6
   2   0   2 20276.2 428.881   2
  -2   0  -3-180.643 634.862   7
  -2   0  -3 77.6098 370.204   8
   2   0   3-255.872 721.782   1
  -2   0  -3 12.7580 171.261   2
   2   0   3 80.3621 438.650   8
  -2   0  -3 333.374 867.290   3
   2   0   3-171.058 538.596   7
   2   0   3 56.5026 378.368   6
  -2   0  -3 95.3009 406.252   6
  -2   0  -4 176586. 2139.55   6
   2   0   4 181676. 2176.37   8
   2   0   4 177518. 2617.10   1
  -2   0  -4 177019. 1346.55   2
  -2   0  -4 184214. 2627.09   7
   2   0   5 214.188 569.596   8
  -2   0  -5 282.615 282.618   2
   2   0   5 159.062 658.332   1
  -2   0  -5-195.542 619.040   7
  -2   0  -5 41.4332 575.851   6
  -2   0  -6 11808.0 948.639   6
  -2   0  -6 11445.6 572.097   2
   2   0   6 13422.8 973.569   8
  -2   0  -6 10433.6 957.920   7
   2   0   6 11272.7 1107.72   1
   2   0   7-161.915 978.052   1
   2   0   7 425.911 744.598   8
  -2   0  -7 43.8945 412.397   2
  -2   0  -7-150.754 789.688   7
  -2   0  -7 91.1165 412.622   2
  -2   0  -7 47.0740 791.968   6
  -2   0  -8 98670.5 1760.72   2
   2   0   8 98106.7 2505.19   1
  -2   0  -8 99391.2 2653.24   7
   2   0   8 98802.7 2500.72   8
  -2   0  -8 97861.4 2464.56   6
   2   0   9 185.523 1050.09   1
  -2   0  -9 362.923 825.519   7
  -2   0  -9 310.848 559.782   2
  -2   0  -9 69.4889 989.790   6
   2   0   9 9.90599 1038.92   8
  -2   0 -10 31489.8 1832.68   7
  -2   0 -10 32477.5 1804.37   6
   2   0  10 35638.3 1857.78   1
   2   0  10 33818.7 1840.31   8
   2   0  11-620.908 1223.99   1
  -2   0 -11 319.590 1066.48   6
   2   0  11 153.568 962.896   8
  -2   0 -11 381.692 926.984   7
   2   0  12 6118.40 1364.30   8
  -2   0 -12 4445.96 1312.27   7
  -2   0 -12 6780.25 1318.76   6
   2   0  12 7012.96 1623.09   0
   2   0  12 6177.11 1414.59   1
   2   0  13 248.734 1354.08   0
  -2   0 -13 4.50490 1068.94   7
   2   0  13-523.796 1095.96   8
  -2   0 -13 50.4497 1231.58   6
   2   0  14-188.719 1351.37   8
  -2   0 -14 545.500 1134.06   6
  -2   0 -14 1409.01 1067.32   7
  -2   1  15 448.887 1245.63   0
   2   1 -15-161.163 1167.74   2
   2  -1 -15 167.265 1224.65   2
   2  -1 -14 15714.7 1744.69   2
  -2  -1  14 14467.7 1538.87   0
   2  -1 -14 16685.8 1787.65   6
  -2  -1  14 16835.5 1973.43   8
   2  -1 -14 15247.7 1940.93   7
   2   1 -14 19007.4 2067.59   7
   2   1 -14 16519.9 1816.12   6
  -2   1  14 15015.1 1921.38   8
   2   1 -14 14220.1 1568.81   2
  -2   1  14 15927.6 1567.23   0
  -2   1  13 1073.63 1365.52   8
  -2  -1  13 752.997 992.222   0
  -2   1  13 425.062 933.760   0
  -2  -1  13 879.445 1392.21   8
   2  -1 -13 583.724 1203.91   2
   2  -1 -13 560.787 1373.87   7
   2   1 -13 530.876 1338.69   7
   2   1 -13 626.756 969.349   2
   2  -1 -13 816.110 1425.48   6
   2   1 -13 1068.23 1371.00   6
   2  -1 -12 23123.4 1677.16   2
  -2   1  12 22709.3 1584.42   0
  -2  -1  12 24081.4 1566.91   0
   2   1 -12 21148.0 1772.46   7
  -2   1  12 23348.3 1854.38   8
   2   1 -12 23275.8 1685.34   2
   2  -1 -12 22668.0 1994.06   7
   2  -1 -12 22496.7 1856.47   6
  -2  -1  12 23910.5 1843.06   8
   2   1 -12 25336.2 1952.94   6
   2  -1 -11 851.483 1157.72   7
  -2  -1  11 788.888 867.045   0
   2  -1 -11 1755.39 1139.26   2
  -2  -1  11 440.401 1036.20   8
  -2   1  11 1023.52 940.714   0
   2   1 -11 829.356 964.637   6
   2   1 -11 1146.72 1046.62   2
   2   1 -11 1195.84 1283.62   7
  -2   1  11 756.548 892.930   8
   2  -1 -11 765.377 947.738   6
   2  -1 -10 5779.99 1133.21   6
  -2   1  10 7571.51 1093.90   0
  -2   1  10 8716.32 1358.59   8
   2  -1 -10 8138.40 1432.73   7
   2   1 -10 5351.84 1279.59   2
   2   1 -10 7288.84 1358.99   5
  -2  -1  10 5961.40 1306.52   8
   2  -1 -10 6518.65 1239.64   2
   2   1 -10 6834.47 1356.84   6
  -2  -1  10 6781.10 1007.99   0
   2  -1  -9 52967.5 2206.46   5
   2  -1  -9 52518.4 2104.47   2
   2   1  -9 49053.3 2007.01   2
  -2   1   9 50100.6 1779.93   0
  -2  -1   9 48764.0 2020.43   8
  -2  -1   9 49332.1 1686.19   0
   2  -1  -9 51050.7 2103.83   6
   2   1  -9 51839.5 2050.67   5
  -2   1   9 53550.3 2154.22   8
   2   1  -9 55461.1 2078.68   6
   2   1  -8 27.0561 1024.76   2
   2   1  -8 83.6313 1171.03   5
  -2  -1   8 377.580 994.748   8
   2  -1  -8 756.739 1002.28   5
  -2   1   8 284.485 767.279   0
   2  -1  -8-147.591 1021.50   2
  -2   1   8-239.413 857.229   8
  -2  -1   8-39.1967 688.988   0
   2   1  -8-101.819 1017.77   6
   2  -1  -8 550.962 988.100   6
   2   1  -7 15984.8 1362.40   5
   2  -1  -7 15780.2 1179.03   2
   2   1  -7 16254.6 1248.47   2
  -2  -1   7 15383.0 899.412   0
  -2   1   7 17465.8 1275.87   8
  -2  -1   7 17181.1 1193.53   8
   2   1  -7 16538.2 1244.98   6
   2  -1  -7 16142.6 1330.13   5
   2  -1  -7 17154.9 1283.71   6
  -2   1   7 15843.9 981.419   0
   2  -1  -6 14230.4 1290.57   5
  -2   1   6 14211.1 849.737   0
   2  -1  -6 14276.6 1076.94   2
   2   1  -6 14364.4 1161.46   2
  -2  -1   6 14585.0 786.569   0
  -2   1   6 15002.0 1138.85   8
   2   1  -6 14397.4 1125.62   5
  -2  -1   6 14234.6 397.391   4
  -2  -1   6 15548.2 1134.83   8
   2  -1  -6 14375.2 1032.75   6
   2   1  -6 15503.4 1102.28   6
  -2   1   5 73803.5 1744.68   8
   2   1  -5 70233.9 1772.96   5
  -2  -1   5 73588.4 1727.92   8
   2  -1  -5 74278.0 1906.74   2
  -2  -1   5 71075.6 1261.08   0
   2  -1  -5 73062.0 1961.58   5
  -2  -1   5 74393.8 970.890   4
   2  -1  -5 75909.9 1758.13   6
   2  -1  -5 71891.6 758.743   4
   2   1  -5 70615.1 1718.40   6
   2   1  -5 73783.0 1907.40   2
  -2   1   5 70547.5 1404.54   0
   2  -1  -4 2849.29 457.456   0
   2  -1  -4 2595.46 941.531   5
   2  -1  -4 3323.23 716.523   6
   2   1  -4 3152.23 764.019   5
  -2  -1   4 2712.36 399.840   4
   2  -1  -4 3163.37 322.138   4
  -2   1   4 2954.32 517.500   0
  -2  -1   4 2782.99 636.625   8
   2   1  -4 2728.43 396.345   4
   2  -1  -4 3014.22 775.975   2
   2   1  -4 2734.98 665.804   6
  -2   1   4 2446.55 594.444   6
  -2  -1   4 3251.04 562.397   6
  -2  -1   4 2795.15 390.887   0
   2   1  -4 2831.99 874.493   2
  -2  -1   3 2299.88 521.541   8
   2  -1  -3 2179.54 357.348   4
   2  -1  -3 2333.96 379.493   0
   2  -1  -3 2384.17 871.774   5
   2   1  -3 2290.49 745.663   5
  -2   1   3 2463.52 528.828   5
  -2  -1   3 2078.19 501.140   5
  -2  -1   3 2259.04 482.007   4
   2   1  -3 1936.96 686.739   2
   2   1  -3 2341.33 423.002   4
  -2   1   3 2591.89 502.384   6
  -2   1   3 2878.00 584.998   2
   2  -1  -3 2206.91 776.526   2
  -2  -1   3 2287.87 261.451   0
   2  -1  -3 2872.16 613.778   6
   2   1  -3 2166.98 571.635   6
  -2  -1   3 2280.09 462.288   6
  -2   1   3 2341.09 441.085   0
   2  -1  -2 300916. 2902.21   5
   2   1  -2 297028. 2883.79   5
  -2   1   2 310323. 2820.75   5
   2  -1  -2 295074. 2774.31   2
  -2  -1   2 313217. 2896.50   5
  -2   1   2 310437. 2762.70   2
   2   1  -2 299669. 2699.57   2
  -2   1   2 305075. 2185.33   6
   2  -1  -2 308997. 2373.81   4
  -2  -1   2 298938. 2459.92   4
   2   1  -2 312377. 2467.13   4
  -2   1   2 302200. 2664.56   3
  -2  -1   2 304136. 2393.33   3
  -2  -1   2 307643. 2066.20   8
   2  -1  -2 296562. 2222.74   6
   2   1  -2 299820. 2059.68   6
  -2  -1   2 305320. 2030.06   6
   2  -1  -2 312571. 1994.80   0
  -2   1   1 99684.1 1523.16   5
  -2  -1   1 102090. 1641.21   5
   2  -1  -1 95994.2 1476.63   2
   2   1  -1 96473.9 850.723   6
   2  -1  -1 100333. 1524.06   4
  -2  -1   1 96607.4 1583.08   4
   2   1  -1 102211. 1563.30   4
  -2  -1   1 96886.5 835.076   6
   2  -1  -1 103489. 1206.17   0
   2   1  -1 98518.0 1487.10   3
  -2   1   1 99463.3 1448.05   2
  -2   1   1 96088.1 1608.39   3
  -2  -1   1 97608.7 1457.59   3
   2   1  -1 99207.4 1423.27   2
  -2   1   1 96733.4 1038.11   6
   2   1  -1 100852. 1730.63   5
   2  -1  -1 93159.5 1604.40   5
  -2  -1   1 95478.3 838.821   8
   2  -1   0 34371.7 867.753   2
   2  -1   0 33155.6 1003.03   5
   2   1   0 33611.4 766.787   2
   2   1   0 31821.9 1053.83   5
  -2   1   0 34886.6 932.706   5
  -2  -1   0 34831.2 997.510   5
   2  -1   0 32614.7 1109.61   3
  -2   1   0 33672.0 814.509   2
  -2  -1   0 31109.6 1103.99   4
   2   1   0 35314.2 1005.26   4
  -2   1   0 32663.2 552.006   8
   2   1   0 34019.6 1038.17   3
  -2   1   0 36487.2 1147.42   3
  -2  -1   0 33911.5 1025.24   3
   2  -1   0 34749.9 1023.18   4
   2   1   1 169026. 2057.56   5
   2   1   1 168579. 1181.31   2
  -2   1  -1 166297. 1485.83   2
  -2  -1  -1 174607. 2209.11   3
  -2   1  -1 172931. 1824.83   5
   2  -1   1 166434. 1479.37   2
   2  -1   1 178498. 2219.78   4
  -2  -1  -1 168295. 2274.45   4
   2   1   1 182266. 2247.63   4
   2  -1   1 170458. 1283.61   8
   2  -1   1 171576. 2195.99   3
   2   1   1 170027. 2174.21   3
  -2   1  -1 169374. 2254.76   3
   2  -1   1 166305. 1818.97   5
  -2   1  -1 167111. 1260.09   6
  -2   1  -1 167480. 1266.85   8
  -2   1  -2 22285.9 560.560   2
   2   1   2 22913.0 578.949   8
  -2   1  -2 21715.7 661.040   6
   2  -1   2 21762.7 803.536   5
   2   1   2 22359.9 912.187   5
  -2   1  -2 21846.0 648.495   8
  -2   1  -2 21003.4 1005.12   3
   2  -1   2 22823.6 650.786   6
  -2  -1  -2 24117.9 1157.99   4
   2  -1   2 23461.2 957.231   4
   2   1   2 23975.6 986.849   4
  -2  -1  -2 23519.0 1121.15   3
   2  -1   2 22113.0 665.400   8
   2   1   2 22614.7 939.988   7
   2   1   2 23356.9 1026.22   3
   2  -1   2 23881.8 1059.68   3
   2  -1   2 24404.4 861.875   7
  -2  -1  -2 22379.0 575.336   6
   2   1   2 22167.2 560.631   6
   2  -1   2 22176.3 1160.80   1
   2  -1   2 23089.9 589.585   2
   2  -1   3 11149.6 642.984   5
  -2   1  -3 10239.4 598.456   8
   2  -1   3 11238.4 631.806   8
  -2  -1  -3 11309.2 897.683   4
   2   1   3 11495.8 616.773   8
  -2   1  -3 11222.4 437.848   2
   2   1   3 10886.5 575.120   6
  -2   1  -3 10404.1 768.747   7
  -2  -1  -3 10078.0 864.033   7
   2   1   3 10638.1 879.025   1
   2  -1   3 11752.9 773.575   7
  -2   1  -3 11194.1 906.183   3
  -2  -1  -3 11321.5 610.376   6
  -2   1  -3 11079.5 639.756   6
   2  -1   3 11772.5 611.616   6
   2  -1   3 11214.6 973.749   1
  -2   1  -4 1829.66 335.177   2
   2  -1   4 944.152 677.692   1
  -2  -1  -4 1413.19 160.617   2
   2   1   4 1614.24 710.136   1
  -2  -1  -4 1079.16 769.046   4
   2  -1   4 1688.63 576.801   8
  -2   1  -4 2319.36 519.968   8
  -2   1  -4 1469.28 612.178   7
   2   1   4 1704.48 529.027   8
  -2  -1  -4 1608.66 670.969   7
  -2  -1  -4 1856.02 545.506   6
  -2   1  -4 1598.91 565.829   6
   2   1   4 2172.20 497.331   6
   2  -1   4 1584.16 512.355   6
  -2  -1  -5-25.4669 220.687   2
  -2   1  -5-25.4703 323.678   2
  -2   1  -5 134.781 607.182   7
   2  -1   5-162.367 806.367   1
   2   1   5 223.388 692.108   1
   2   1   5 36.3305 573.004   8
  -2  -1  -5 42.4365 224.485   2
  -2  -1  -5 249.928 725.732   7
   2  -1   5 411.723 617.931   8
  -2  -1  -5 149.861 575.208   6
  -2   1  -5-71.8388 579.420   6
  -2   1  -6 210.299 392.302   2
  -2  -1  -6-32.9581 295.533   2
   2  -1   6-167.197 908.405   1
   2   1   6-575.044 818.371   1
   2   1   6 262.625 699.176   8
  -2  -1  -6 30.1087 302.318   2
   2  -1   6 78.6017 672.296   8
  -2   1  -6 180.384 705.881   6
  -2   1  -6 100.355 727.797   7
  -2  -1  -6 353.505 796.175   7
  -2  -1  -6 198.607 676.855   6
   2   1   7 2022.09 835.474   8
  -2   1  -7 1070.67 476.149   2
  -2   1  -7 876.494 873.316   7
   2  -1   7 1064.94 971.918   1
   2   1   7 678.188 836.992   1
   2  -1   7 1840.80 851.248   8
  -2  -1  -7 1000.01 402.092   2
  -2  -1  -7 1219.21 798.136   6
  -2   1  -7 1115.56 806.664   6
  -2  -1  -7 932.695 952.509   7
  -2  -1  -8 28187.1 1585.58   7
  -2  -1  -8 29091.1 1003.45   2
   2  -1   8 29939.9 1609.26   8
   2   1   8 26185.1 1538.67   8
  -2   1  -8 28537.4 1534.29   6
   2  -1   8 31256.4 1709.61   1
  -2   1  -8 29161.3 1601.17   7
   2   1   8 29594.9 1544.88   1
  -2  -1  -8 27767.8 1480.05   6
  -2   1  -9 8250.90 788.970   2
   2   1   9 8302.66 1135.52   8
  -2  -1  -9 7754.56 1173.54   6
  -2   1  -9 7637.22 1201.41   7
   2  -1   9 8036.96 1174.10   8
  -2  -1  -9 8508.38 733.083   2
   2  -1   9 8427.03 1269.41   1
   2   1   9 10695.2 1267.05   1
  -2   1  -9 7344.66 1181.96   6
  -2  -1  -9 7935.23 1253.63   7
  -2   1 -10 20934.5 1538.16   6
   2   1  10 21924.9 1615.52   8
   2  -1  10 21688.6 1532.33   8
  -2  -1 -10 21970.5 1608.36   7
   2  -1  10 20038.1 1683.72   1
   2   1  10 20385.5 1531.34   1
  -2  -1 -10 24295.5 1599.47   6
  -2   1 -10 21009.6 1605.07   7
   2   1  11 6836.08 1185.44   8
   2  -1  11 7424.51 1206.79   8
   2  -1  11 8167.70 1368.44   1
  -2  -1 -11 8539.92 1328.61   7
  -2   1 -11 7583.56 1319.00   7
   2   1  11 7472.67 1299.13   1
   2   1  11 6254.83 1380.33   0
  -2  -1 -11 6515.57 1178.06   6
  -2   1 -11 8500.95 1364.18   6
   2   1  12 10913.6 1490.81   8
   2   1  12 9465.54 1490.07   0
   2  -1  12 10969.2 1573.68   1
  -2   1 -12 8819.64 1323.78   7
   2  -1  12 10048.0 1388.91   8
   2   1  12 10787.6 1494.90   1
  -2  -1 -12 9949.14 1472.24   7
  -2  -1 -12 9131.43 1415.80   6
  -2   1 -12 8550.55 1348.97   6
  -2   1 -13 8981.87 1413.73   6
   2   1  13 9356.47 1471.79   0
   2  -1  13 8169.42 1701.61   0
  -2   1 -13 8521.28 1336.73   7
   2   1  13 10066.3 1615.89   8
   2  -1  13 9948.56 1639.07   8
  -2  -1 -13 7924.44 1560.19   7
  -2  -1 -13 7935.94 1581.61   6
   2  -1  13 10607.7 1545.15   1
   2   1  14 276.010 1308.03   8
  -2  -1 -14-68.7328 1243.24   7
  -2   1 -14 261.272 1131.43   7
   2  -1  14-107.267 1169.11   8
  -2  -1 -14 409.390 1322.82   6
  -2   1 -14-260.835 1301.34   6
   2  -2 -15 3031.40 1251.86   2
  -2   2  15 3667.51 1383.93   0
   2   2 -15 2296.09 1352.23   2
   2   2 -15 3244.05 1579.23   7
  -2  -2  14 1916.99 1291.74   8
   2  -2 -14 3154.65 1206.95   2
  -2   2  14 1421.20 1204.45   0
   2   2 -14 2192.71 1390.20   2
  -2  -2  14 2776.77 1214.15   0
  -2   2  14 3003.29 1471.77   8
   2  -2 -14 3946.15 1560.38   7
   2   2 -14 1834.70 1485.11   7
   2  -2 -14 3024.80 1487.28   6
   2   2 -14 3517.62 1408.31   6
  -2   2  13 12302.4 1504.57   0
   2   2 -13 11655.0 1579.37   2
   2  -2 -13 13204.2 1599.98   6
  -2  -2  13 13423.7 1446.39   0
  -2   2  13 14443.5 1621.79   8
  -2  -2  13 13435.5 1717.74   8
   2   2 -13 13714.6 1599.78   6
   2   2 -13 12225.8 1750.54   7
   2  -2 -13 13348.4 1883.50   7
   2  -2 -13 15799.9 1690.19   2
   2  -2 -12 423.075 1417.99   7
  -2  -2  12-324.847 886.893   0
   2  -2 -12 43.2758 1003.83   2
  -2  -2  12 674.110 1259.91   8
  -2   2  12 172.181 904.300   0
   2   2 -12 267.425 1038.41   7
   2   2 -12 319.735 983.644   6
  -2   2  12-911.945 1361.88   8
   2   2 -12 508.404 1081.51   2
   2  -2 -12 473.446 987.419   6
  -2  -2  11 6450.43 1327.96   8
  -2  -2  11 7349.95 1080.19   0
  -2   2  11 5799.30 1122.05   0
   2   2 -11 7143.88 1236.04   2
   2  -2 -11 5842.79 1147.39   2
  -2   2  11 6783.01 1183.06   8
   2  -2 -11 7178.25 1516.43   7
   2  -2 -11 5251.16 1168.55   6
   2   2 -11 6704.80 1364.49   5
   2   2 -11 7217.72 1462.86   7
   2   2 -11 6690.32 1276.11   6
   2   2 -10 13422.4 1403.32   5
  -2   2  10 12130.0 1237.08   0
   2  -2 -10 13048.7 1333.74   2
   2   2 -10 12867.5 1400.41   2
  -2   2  10 13574.1 1508.39   8
  -2  -2  10 12104.2 1131.19   0
   2  -2 -10 10612.7 1561.86   7
  -2  -2  10 13560.6 1367.09   8
   2  -2 -10 13389.1 1541.64   6
   2   2 -10 13098.3 1461.19   6
  -2   2   9 6950.43 1245.73   8
   2   2  -9 7467.77 1352.24   5
   2  -2  -9 6929.04 1228.50   7
  -2   2   9 6955.76 1011.78   0
   2  -2  -9 6151.93 1128.21   2
  -2  -2   9 6084.87 920.396   0
  -2  -2   9 6849.15 1301.14   8
   2   2  -9 6756.19 1281.47   2
   2   2  -9 7107.38 1329.53   6
   2  -2  -9 6684.34 1170.11   6
  -2   2   8 23423.6 1292.93   0
   2  -2  -8 25423.4 1515.69   6
   2   2  -8 24852.2 1549.46   2
   2   2  -8 25955.2 1552.07   6
  -2  -2   8 24016.6 1167.57   0
  -2   2   8 25417.7 1446.84   8
  -2  -2   8 24604.0 442.554   4
  -2  -2   8 26457.0 1571.71   8
   2   2  -8 27491.9 1587.99   5
   2  -2  -8 24938.7 1538.81   2
   2  -2  -8 27553.6 1740.62   5
   2  -2  -7 907.183 911.187   5
   2   2  -7 1019.11 1052.50   5
  -2   2   7 603.379 865.712   8
   2  -2  -7 638.643 947.937   2
  -2  -2   7 968.309 874.253   8
   2  -2  -7 407.097 854.265   6
  -2  -2   7 839.190 236.010   4
  -2   2   7 604.643 708.442   0
  -2  -2   7 992.080 582.365   0
   2   2  -7 843.393 723.698   2
   2   2  -7 1131.94 851.853   6
   2  -2  -6 1964.81 865.431   5
   2   2  -6 1581.73 962.671   5
  -2  -2   6 1698.70 805.816   8
   2  -2  -6 989.422 753.964   2
   2   2  -6 1210.78 921.536   2
  -2  -2   6 1392.61 305.097   4
  -2  -2   6 1297.92 531.449   0
  -2   2   6 1499.57 842.944   8
  -2   2   6 1707.38 666.524   0
   2  -2  -6 1356.79 812.288   6
   2   2  -6 1777.24 740.916   6
  -2   2   5 83386.8 1600.76   0
   2  -2  -5 85669.3 2109.69   5
   2   2  -5 84072.0 1940.98   5
   2  -2  -5 85139.0 811.937   4
  -2  -2   5 85315.8 1315.27   0
  -2  -2   5 88741.8 1199.61   4
  -2  -2   5 87899.5 1852.60   8
   2  -2  -5 87560.3 2051.06   2
   2  -2  -5 84489.7 1888.40   6
   2   2  -5 86466.7 1849.30   6
   2   2  -5 88334.0 2051.77   2
   2  -2  -4 17337.8 1229.47   5
   2   2  -4 17048.6 1154.86   5
  -2  -2   4 17797.3 538.828   0
   2  -2  -4 18485.3 759.820   0
   2  -2  -4 17695.7 1144.79   2
  -2  -2   4 16856.0 887.884   8
   2  -2  -4 17724.3 531.190   4
   2   2  -4 18793.7 679.084   4
  -2  -2   4 18751.9 843.536   6
   2   2  -4 17779.0 942.771   6
  -2   2   4 19277.7 897.045   6
   2  -2  -4 18343.6 955.550   6
  -2   2   4 17608.7 792.361   0
  -2  -2   4 16898.5 652.010   4
  -2  -2   3 76.3690 473.835   4
   2  -2  -3-248.435 666.196   5
  -2   2   3 279.020 613.042   5
  -2   2   3 78.7892 475.563   6
   2   2  -3-255.432 793.064   5
  -2  -2   3 197.795 549.338   5
   2   2  -3 115.471 437.178   8
   2  -2  -3 33.5506 332.125   4
   2  -2  -3-100.829 568.597   6
  -2  -2   3 344.912 488.976   8
   2   2  -3-130.589 449.535   4
   2  -2  -3-251.310 671.291   2
  -2  -2   3-20.3769 420.676   3
   2  -2  -3-248.702 410.852   0
  -2   2   3 324.259 426.516   2
   2   2  -3 165.577 516.681   6
  -2   2   3 247.329 448.255   0
  -2  -2   3 219.011 426.981   6
   2  -2  -2 13955.8 998.552   5
  -2   2   2 15317.2 851.262   5
   2   2  -2 14469.6 1016.54   5
   2  -2  -2 15740.5 634.119   0
  -2  -2   2 14892.9 856.705   5
  -2   2   2 15832.8 816.654   2
   2  -2  -2 14446.2 959.837   2
  -2  -2   2 14745.5 638.003   3
   2  -2  -2 14648.7 668.066   4
  -2  -2   2 15352.0 773.697   4
  -2  -2   2 14246.3 572.699   8
   2   2  -2 15777.6 730.336   4
  -2   2   2 14910.8 641.920   0
  -2   2   2 14917.7 647.512   6
   2   2  -2 13918.6 609.630   6
  -2  -2   2 14866.7 567.318   6
   2   2  -2 15453.4 595.726   8
   2  -2  -1 31445.2 1060.99   5
  -2   2   1 34901.6 952.849   2
  -2   2   1 34439.1 981.640   5
  -2   2   1 34723.9 1147.96   3
   2   2  -1 33582.5 928.163   2
  -2  -2   1 33297.6 551.185   8
   2   2  -1 34198.5 1214.03   5
   2   2  -1 33581.2 907.659   3
   2  -2  -1 33980.0 942.633   4
  -2  -2   1 33307.9 1082.48   4
   2   2  -1 34190.9 1033.38   4
  -2  -2   1 32942.1 1100.31   5
   2  -2  -1 35616.9 846.335   0
   2  -2  -1 33216.6 1017.09   2
  -2  -2   1 33527.9 925.995   3
   2   2  -1 33855.3 561.762   8
   2   2  -1 33983.1 563.735   6
  -2  -2   1 33078.0 543.096   6
   2  -2   0 9142.69 643.648   2
  -2  -2   0 10045.0 735.786   3
  -2   2   0 8514.91 549.068   5
   2   2   0 9128.06 869.892   5
  -2  -2   0 9159.63 622.335   5
   2  -2   0 8959.59 670.168   5
  -2   2   0 8529.53 440.136   8
   2  -2   0 8995.88 687.405   4
  -2  -2   0 8128.44 722.588   4
   2   2   0 9119.76 752.475   4
   2  -2   0 9082.04 687.519   3
  -2   2   0 9921.93 835.656   3
   2   2   0 10366.9 733.970   3
   2   2   0 9761.46 526.736   2
  -2   2   0 10003.2 581.197   2
   2  -2   1 152041. 1687.63   5
   2   2   1 155097. 1093.89   2
  -2   2  -1 160916. 1685.61   5
   2   2   1 152578. 2025.77   5
  -2   2  -1 154152. 1450.89   8
   2  -2   1 154294. 1471.60   8
  -2   2  -1 159809. 1615.72   2
   2  -2   1 167874. 2204.55   4
  -2  -2  -1 151954. 2192.36   4
   2   2   1 166383. 2202.51   4
  -2  -2  -1 154588. 2087.28   3
   2  -2   1 157623. 1636.16   2
   2  -2   1 155301. 2144.61   3
  -2   2  -1 158571. 2230.94   3
   2   2   1 157005. 2027.55   3
  -2   2  -1 156754. 1459.28   6
   2   2   2 2963.43 681.534   3
   2  -2   2 2508.81 451.321   7
   2   2   2 2789.95 510.376   7
   2  -2   2 2532.40 429.622   2
  -2   2  -2 2814.16 434.295   8
   2  -2   2 2914.83 460.275   5
   2   2   2 2706.13 349.603   8
   2  -2   2 2765.80 439.321   8
  -2   2  -2 2467.79 362.563   2
  -2  -2  -2 2587.09 811.271   4
   2   2   2 2558.41 526.695   4
   2  -2   2 2496.78 733.570   1
  -2  -2  -2 2517.60 345.306   6
  -2   2  -2 2223.86 694.430   3
   2   2   2 2692.84 327.371   6
  -2   2  -2 2783.30 485.048   6
  -2   2  -3 431.805 519.237   7
   2  -2   3 783.928 438.125   7
  -2  -2  -3 1186.51 768.216   4
  -2   2  -3 936.443 332.429   2
   2  -2   3 767.964 424.402   5
   2  -2   3 1257.01 853.487   1
   2  -2   3 741.472 489.724   8
   2   2   3 965.008 410.619   8
  -2   2  -3 1073.57 462.773   8
  -2  -2  -3 1290.84 698.790   7
   2  -2   3 815.254 372.612   2
  -2   2  -3 1108.88 870.876   3
  -2  -2  -3 1040.28 421.443   6
   2   2   3 788.045 360.022   6
  -2   2  -3 1137.63 497.350   6
   2  -2   3 1040.45 449.396   6
  -2   2  -4 3811.11 641.916   7
   2   2   4 3833.11 574.315   8
   2  -2   4 3806.95 659.514   8
  -2   2  -4 4296.40 570.849   8
   2  -2   4 3951.45 858.062   1
  -2  -2  -4 4445.79 803.805   7
  -2  -2  -4 3375.25 789.014   4
   2   2   4 3729.21 667.963   1
  -2   2  -4 3961.69 436.599   2
  -2  -2  -4 3635.55 583.425   6
   2   2   4 4212.78 529.212   6
   2  -2   4 4196.07 596.597   6
  -2   2  -4 3486.77 785.960   3
  -2   2  -4 4032.11 651.808   6
   2   2   5 2038.56 629.044   8
  -2  -2  -5 2443.13 220.437   2
   2   2   5 2831.26 688.113   1
  -2  -2  -5 2493.59 741.091   4
  -2   2  -5 2769.36 682.964   6
  -2   2  -5 3049.51 657.883   7
  -2  -2  -5 2792.80 720.820   7
  -2  -2  -5 2409.12 223.081   2
  -2  -2  -5 2392.26 618.657   6
   2  -2   5 2404.23 914.897   1
  -2   2  -5 3212.29 445.828   2
   2  -2   5 2488.45 695.478   8
  -2  -2  -6 5434.63 847.854   7
  -2   2  -6 5594.10 845.320   7
  -2  -2  -6 5766.78 391.210   2
   2   2   6 6377.27 811.801   8
   2  -2   6 6138.88 857.539   8
   2  -2   6 4883.64 1050.27   1
   2   2   6 5167.73 860.778   1
  -2   2  -6 6494.33 845.950   6
  -2  -2  -6 5389.92 822.624   6
  -2   2  -6 5913.41 546.862   2
  -2   2  -7 279.937 467.777   2
   2  -2   7 317.815 1051.85   1
   2   2   7-460.788 860.753   1
  -2  -2  -7 250.920 809.056   7
   2  -2   7 320.597 783.351   8
  -2   2  -7 137.567 808.661   7
  -2  -2  -7 122.668 372.532   2
   2   2   7-54.0577 787.072   8
  -2  -2  -7 131.069 743.177   6
  -2   2  -7 100.511 794.573   6
  -2  -2  -8 83623.8 1511.05   2
   2  -2   8 80266.1 2522.44   1
  -2   2  -8 78902.2 2273.55   6
  -2  -2  -8 78792.8 2226.28   6
   2  -2   8 87820.1 2404.15   8
   2   2   8 83572.2 2334.61   8
  -2  -2  -8 83178.1 2540.27   7
  -2   2  -8 79866.6 2297.78   7
   2   2   8 82152.8 2210.38   1
  -2  -2  -9 51268.0 1327.09   2
   2   2   9 55520.9 2082.39   8
   2  -2   9 48412.5 1991.42   8
  -2   2  -9 46279.1 1943.48   7
  -2  -2  -9 48953.5 2077.85   7
   2  -2   9 47917.2 2085.16   1
   2   2   9 49900.6 1870.31   1
  -2  -2  -9 49827.1 1976.39   6
  -2   2  -9 45512.2 1913.87   6
   2   2  10 13544.5 1278.20   1
  -2   2 -10 12508.0 953.693   2
   2  -2  10 13354.0 1393.90   8
   2   2  10 10834.5 1555.10   0
  -2  -2 -10 12827.8 1448.37   7
  -2   2 -10 13123.3 1323.56   7
   2  -2  10 11968.5 1481.99   1
  -2  -2 -10 13077.5 1294.48   6
  -2   2 -10 13247.7 1405.09   6
   2   2  10 13725.7 1383.74   8
   2   2  11 5123.94 1464.90   0
   2  -2  11 5536.98 1396.11   1
   2  -2  11 3934.84 1069.60   8
  -2  -2 -11 4693.47 1205.12   7
   2   2  11 4374.15 1122.16   8
  -2   2 -11 3523.40 1225.78   6
  -2   2 -11 3348.02 1119.49   7
  -2  -2 -11 4531.50 1208.66   6
   2   2  11 4440.25 1180.30   1
   2   2  12 625.386 1110.48   1
  -2   2 -12 600.957 961.862   6
   2   2  12 308.168 1010.38   8
   2  -2  12 458.352 1071.57   8
  -2   2 -12 476.926 929.691   7
  -2  -2 -12 676.258 1100.89   6
  -2  -2 -12 224.821 1121.68   7
   2  -2  12 76.2152 1316.62   1
   2   2  12-208.987 1383.39   0
  -2  -2 -13 19365.6 1887.81   6
   2  -2  13 17707.9 1677.55   8
   2  -2  13 20163.7 1895.38   1
   2   2  13 20758.1 2067.53   0
  -2   2 -13 21800.5 1928.76   6
   2   2  13 21645.2 1790.14   8
  -2   2 -13 23244.9 1861.19   7
  -2  -2 -13 21378.5 1890.52   7
   2   2  14 322.984 1134.18   8
   2  -2  14 51.1108 1310.39   8
  -2  -2 -14 743.687 1289.28   7
  -2   2 -14 660.936 1167.54   7
  -2   2 -14 1121.70 1144.98   6
  -2  -2 -14 254.146 1130.83   6
  -2   3  16 3024.32 1334.23   0
  -2   3  15 614.395 1290.68   0
   2   3 -15 710.115 1350.26   2
   2  -3 -15-573.439 1322.69   2
   2   3 -15 285.209 1280.46   7
  -2   3  14-12.2898 1203.64   0
  -2  -3  14 151.069 1002.78   0
   2  -3 -14 346.386 1068.16   2
   2   3 -14-247.998 1056.02   2
   2  -3 -14-504.070 1512.79   7
   2   3 -14-288.737 1198.12   7
   2  -3 -14 306.983 1336.56   6
  -2  -3  14-717.775 1479.91   8
   2   3 -14-123.034 1462.77   6
  -2   3  14-311.013 1086.80   8
  -2   3  13 17346.8 1561.56   0
  -2  -3  13 19871.7 1749.69   8
   2   3 -13 19483.8 1812.61   2
  -2  -3  13 20073.0 1567.64   0
  -2   3  13 20940.9 2013.12   8
   2  -3 -13 23083.6 2014.17   6
   2  -3 -13 19198.6 1780.24   2
   2  -3 -13 20933.1 2071.36   7
   2   3 -13 21241.3 2013.63   7
   2   3 -13 21024.3 1983.56   6
   2  -3 -12 13137.6 1502.55   2
   2   3 -12 12020.1 1539.12   2
  -2  -3  12 12391.5 1280.35   0
   2   3 -12 11729.9 1627.12   6
  -2   3  12 12172.1 1485.26   8
  -2  -3  12 14969.8 1720.90   8
  -2   3  12 12849.8 1447.01   0
   2  -3 -12 13893.0 1623.19   7
   2   3 -12 11970.1 1526.15   7
   2  -3 -12 13329.4 1568.63   6
  -2   3  11 2554.97 1061.37   0
  -2  -3  11 2286.38 917.065   0
   2   3 -11 1202.36 1089.85   2
   2  -3 -11 1600.00 1086.55   2
   2   3 -11 3931.06 1351.95   7
  -2  -3  11 1722.57 1228.20   8
   2  -3 -11 1795.44 1040.87   7
  -2   3  11 869.088 1110.20   8
   2   3 -11 1693.55 1198.94   5
   2  -3 -11 1482.06 1106.96   6
   2   3 -11 1983.54 1214.09   6
  -2   3  10 4703.25 1303.78   8
   2   3 -10 3938.20 1134.05   5
  -2   3  10 4091.70 1046.94   0
   2  -3 -10 3347.85 1071.56   7
   2  -3 -10 1940.44 1153.43   2
   2  -3 -10 4027.63 1267.31   6
   2   3 -10 3490.42 1064.83   2
  -2  -3  10 3567.41 1212.82   8
  -2  -3  10 3453.63 859.800   0
   2   3 -10 3955.85 1163.77   6
  -2   3   9 30314.6 1582.68   0
  -2  -3   9 32196.3 1831.40   8
   2   3  -9 29479.3 1622.32   2
  -2  -3   9 32455.9 1411.39   0
  -2  -3   9 31174.6 623.444   4
   2  -3  -9 34415.8 1974.77   7
   2  -3  -9 29121.3 1636.69   2
   2   3  -9 32708.7 1775.56   5
   2  -3  -9 32321.5 1880.14   6
  -2   3   9 31562.8 1849.53   8
   2   3  -9 29073.2 1647.65   6
   2  -3  -8 207.065 1335.78   5
   2   3  -8-23.6961 920.528   5
  -2   3   8 383.582 938.321   8
   2  -3  -8 458.792 908.706   2
  -2  -3   8 227.036 276.303   4
   2   3  -8 404.178 808.754   2
  -2  -3   8 501.403 679.406   0
  -2  -3   8-202.811 855.679   8
   2  -3  -8 627.245 906.206   6
   2   3  -8 851.805 974.167   6
  -2   3   8 57.2192 786.206   0
   2   3  -7 43914.7 1715.32   5
   2  -3  -7 45090.8 1762.58   2
  -2   3   7 45024.6 1538.58   0
  -2  -3   7 44132.4 1281.69   0
  -2  -3   7 47442.6 912.884   4
  -2  -3   7 45860.4 1720.59   8
   2  -3  -7 43390.5 1824.52   5
   2  -3  -7 42646.4 1381.79   1
   2  -3  -7 45619.8 1765.09   6
   2   3  -7 48384.2 1782.03   6
   2  -3  -6 15162.9 1382.24   5
   2   3  -6 14597.5 1073.85   5
  -2  -3   6 14581.0 1030.66   8
  -2  -3   6 13626.1 744.491   0
  -2  -3   6 15221.0 615.105   4
   2  -3  -6 14753.0 1155.89   6
   2  -3  -6 14183.9 1111.33   2
  -2   3   6 14887.6 979.878   0
   2   3  -6 13533.1 1011.76   6
   2   3  -5 95973.8 2029.63   5
   2  -3  -5 98858.8 2175.60   2
  -2  -3   5 98930.3 1368.20   0
   2  -3  -5 98953.6 972.016   4
  -2  -3   5 97010.0 1397.04   4
   2   3  -5 100369. 1984.61   6
  -2  -3   5 96210.2 1925.55   8
   2  -3  -5 100375. 2047.90   6
   2  -3  -5 100542. 2266.34   5
  -2   3   5 96468.0 1798.08   0
   2   3  -4 43485.9 1249.08   6
   2  -3  -4 50294.4 1210.80   0
  -2  -3   4 44275.1 750.835   0
   2  -3  -4 43431.4 1530.91   2
   2  -3  -4 46668.0 841.025   4
  -2  -3   4 45480.7 1054.92   4
   2   3  -4 44959.3 1042.65   4
  -2  -3   4 42967.0 1230.66   8
   2  -3  -4 43233.2 1596.33   5
   2   3  -4 42462.9 1378.29   5
   2   3  -4 46630.9 1250.61   8
   2  -3  -4 48038.2 1418.33   6
  -2   3   4 44946.6 1184.11   0
  -2  -3   4 47773.1 1234.70   6
   2  -3  -3 33827.9 1326.35   5
   2  -3  -3 37359.4 1356.61   2
   2   3  -3 34275.4 1228.76   5
   2   3  -3 36760.6 993.762   8
  -2  -3   3 35498.5 1001.50   4
   2   3  -3 37172.5 995.525   4
  -2  -3   3 36918.7 1003.26   8
  -2   3   3 33306.9 984.365   0
   2   3  -3 35512.5 1010.62   6
  -2   3   3 37479.7 1053.34   6
  -2  -3   3 36279.3 775.265   3
  -2  -3   3 37861.9 977.464   6
   2  -3  -3 39166.2 1020.87   0
   2  -3  -2 37185.9 1236.47   2
   2  -3  -2 36195.9 1211.06   5
  -2   3   2 38722.4 1073.70   5
   2   3  -2 35785.6 1299.79   5
   2   3  -2 37297.1 861.718   6
   2   3  -2 37260.2 832.490   3
  -2   3   2 39017.2 1134.03   2
  -2  -3   2 36360.1 817.710   6
   2   3  -2 36240.9 837.544   8
  -2   3   2 38357.6 967.433   6
  -2  -3   2 35795.9 1079.30   4
   2   3  -2 39065.2 1061.38   4
  -2   3   2 36165.7 980.595   0
  -2  -3   2 37944.2 1187.61   5
  -2  -3   2 37322.3 828.467   3
   2  -3  -2 39743.5 1002.86   0
  -2  -3   2 37937.5 856.222   8
   2  -3  -1 86630.3 1582.63   2
   2  -3  -1 88638.2 1559.76   5
  -2   3   1 91176.4 1550.94   2
  -2   3   1 91641.3 1446.17   5
   2   3  -1 88982.4 1715.51   5
  -2  -3   1 94547.4 1655.57   5
   2  -3  -1 96124.8 1462.93   0
  -2   3   1 88776.2 1436.09   0
  -2  -3   1 87269.6 1631.00   4
   2   3  -1 94237.2 1606.44   4
   2   3  -1 91269.0 744.416   0
   2   3  -1 89964.4 981.048   8
  -2  -3   1 90714.6 1338.26   3
   2   3  -1 90508.3 1324.50   3
   2   3  -1 87501.6 974.386   6
  -2  -3   1 89830.0 982.058   8
  -2   3   1 90288.2 1705.29   3
  -2   3   0 24363.5 824.025   2
   2  -3   0 22272.5 844.440   5
  -2   3   0 23229.8 757.474   5
  -2  -3   0 23341.5 950.305   5
   2  -3   0 25010.2 1023.17   3
   2   3   0 23695.6 656.571   0
   2   3   0 24334.2 996.287   4
   2  -3   0 23388.7 826.896   0
   2   3   0 23310.5 422.133   6
   2   3   0 22590.0 1120.04   5
  -2   3   0 22306.0 692.687   8
   2  -3   0 24030.7 905.317   2
  -2   3   0 22606.3 1059.06   3
   2   3   0 22669.5 832.845   3
  -2  -3   0 23589.7 875.467   3
   2   3   0 22310.8 413.567   8
  -2  -3   0 22500.5 1055.78   4
  -2   3  -1 26326.2 806.526   2
   2   3   1 25891.3 860.229   0
   2  -3   1 24146.7 742.849   5
  -2   3  -1 25327.7 716.997   5
   2   3   1 24234.9 1120.39   5
   2   3   1 27272.6 1021.54   3
   2  -3   1 26594.2 1054.14   3
  -2   3  -1 25254.6 747.360   8
  -2  -3  -1 24925.2 1050.84   4
   2   3   1 26441.8 1035.95   4
   2  -3   1 25305.4 779.322   8
   2   3   1 28579.5 1010.86   7
  -2   3  -1 27037.8 1158.76   3
   2  -3   1 23453.5 1117.72   1
   2   3   1 24852.9 480.751   6
   2  -3   1 24373.9 845.831   2
   2  -3   2 15236.2 702.593   8
   2  -3   2 14773.3 579.591   5
  -2  -3  -2 14341.9 1031.63   4
  -2   3  -2 15604.1 683.921   8
  -2   3  -2 15420.5 721.789   6
   2  -3   2 16022.8 671.184   7
  -2   3  -2 15208.1 1045.12   3
   2  -3   2 14602.4 690.943   2
   2   3   2 15358.0 529.054   6
   2  -3   2 13593.2 1090.65   1
  -2   3  -2 15736.2 652.193   2
  -2   3  -3 23477.7 887.209   8
  -2   3  -3 22425.4 761.393   2
   2  -3   3 22647.7 905.234   8
  -2  -3  -3 22354.3 1140.42   4
   2   3   3 22705.8 764.947   8
   2  -3   3 22614.2 789.799   2
   2  -3   3 22579.6 1221.26   1
  -2  -3  -3 22558.8 1194.67   7
   2  -3   3 21945.8 653.459   5
  -2   3  -3 20796.0 877.069   6
  -2  -3  -3 22483.0 773.144   6
   2  -3   3 25012.3 881.963   7
  -2   3  -3 22391.1 1227.09   3
   2   3   3 22798.9 741.240   6
   2  -3   4 10861.0 528.947   5
   2  -3   4 10404.6 814.403   8
  -2  -3  -4 9815.60 900.486   4
   2   3   4 11275.9 681.993   6
  -2   3  -4 10640.1 802.115   6
   2   3   4 10223.5 729.136   8
  -2   3  -4 9855.73 752.752   7
  -2  -3  -4 9605.00 967.674   7
   2  -3   4 12053.4 742.038   7
  -2  -3  -4 9858.11 710.788   6
  -2   3  -4 11384.4 1073.89   3
  -2   3  -4 10063.3 730.178   8
   2  -3   4 10990.2 1077.63   1
   2  -3   4 10726.8 744.822   6
   2   3   4 10176.2 825.564   1
  -2   3  -4 10092.0 592.693   2
   2  -3   5 46382.7 1436.14   8
  -2  -3  -5 45679.1 1539.60   4
   2   3   5 48408.8 1380.96   8
  -2  -3  -5 49730.4 1724.22   7
  -2   3  -5 48903.8 1414.09   7
  -2  -3  -5 48770.9 1376.89   6
   2  -3   5 47018.8 1763.98   1
  -2   3  -5 48774.3 1457.32   6
   2   3   5 46387.7 1399.91   1
  -2   3  -5 51873.4 1195.37   2
  -2   3  -6 924.393 486.492   2
   2  -3   6 516.403 1044.30   1
   2   3   6 704.775 679.202   1
  -2  -3  -6 869.417 272.629   2
  -2  -3  -6 739.144 676.490   4
  -2  -3  -6-101.364 681.509   6
   2   3   6 474.661 689.772   8
  -2   3  -6 448.824 673.339   7
   2  -3   6 953.738 723.331   8
  -2  -3  -6 1324.79 906.328   7
  -2   3  -6 486.820 691.176   6
   2  -3   7 602.959 1176.63   1
  -2  -3  -7 183.432 977.294   7
   2   3   7 318.118 781.096   1
  -2  -3  -7 337.617 348.040   2
  -2   3  -7 662.096 807.237   6
  -2   3  -7 33.6302 757.383   7
   2  -3   7 389.089 892.180   8
   2   3   7 243.312 767.522   8
   2   3   7 208.105 1056.48   0
  -2  -3  -7 499.578 756.654   6
   2  -3   8 1588.18 1273.31   1
   2   3   8 969.596 901.591   1
   2   3   8 869.369 1286.03   0
  -2  -3  -8 1061.19 974.237   6
  -2  -3  -8 913.939 496.152   2
  -2  -3  -8 1322.53 1122.84   7
  -2   3  -8 587.586 830.462   7
   2  -3   8 1388.23 1070.40   8
   2   3   8 757.204 992.180   8
  -2   3  -8 1029.66 926.246   6
   2   3   9 157.571 952.707   8
   2  -3   9 414.040 1134.84   1
   2  -3   9-713.387 1017.56   8
   2   3   9 324.715 852.304   1
   2   3   9 34.3877 985.538   0
  -2   3  -9 615.522 839.920   7
  -2  -3  -9 387.442 1065.42   7
  -2  -3  -9 210.430 913.451   6
  -2   3  -9 202.423 1042.93   6
   2   3  10 9078.29 1497.02   0
  -2  -3 -10 9232.24 1266.96   6
   2   3  10 9114.96 1232.86   8
  -2  -3 -10 8202.23 1360.00   7
   2  -3  10 9442.62 1357.19   8
  -2   3 -10 8021.44 1102.97   7
   2  -3  10 10714.7 1458.96   1
   2   3  10 10069.3 1121.82   1
  -2   3 -10 9081.70 1326.14   6
   2   3  11 2367.92 1054.70   1
   2  -3  11 3156.67 1066.23   8
   2   3  11 2379.61 1241.69   0
   2   3  11 2305.33 1105.60   8
  -2  -3 -11 2744.48 1220.47   7
  -2   3 -11 3581.91 1089.13   7
  -2  -3 -11 1247.88 1085.54   6
  -2   3 -11 2035.30 1215.33   6
   2  -3  11 4234.32 1454.46   1
   2  -3  12 19222.2 1783.77   8
   2   3  12 14191.8 1674.34   0
   2   3  12 18734.3 1723.41   8
  -2  -3 -12 16661.9 1720.63   7
  -2   3 -12 17630.5 1533.51   7
   2  -3  12 18369.9 1945.55   1
  -2  -3 -12 19015.6 1599.46   6
  -2   3 -12 17105.5 1634.05   6
   2  -3  13 9586.30 1726.99   1
   2  -3  13 11480.9 1677.08   8
  -2   3 -13 11042.7 1505.01   6
   2   3  13 11276.6 1815.12   0
  -2  -3 -13 11685.8 1678.22   7
  -2   3 -13 10224.6 1462.17   7
  -2  -3 -13 11742.7 1641.53   6
   2   3  13 12041.8 1679.20   8
  -2  -3 -14 319.070 1212.87   6
   2  -3  14-284.508 1356.05   8
   2   3  14-6.46568 1285.56   8
  -2   3 -14 35.3197 1114.78   7
  -2   3 -14 669.766 1364.69   6
   2  -3  14 75.4981 1379.50   1
   2   4 -15-135.755 1208.13   2
   2   4 -15 509.357 1529.92   7
   2  -4 -15-383.275 1237.46   2
  -2   4  15 1219.52 1303.89   0
   2  -4 -14 2290.75 1271.16   2
  -2  -4  14 2018.80 1250.95   8
   2   4 -14 2163.04 1342.84   2
   2  -4 -14 3271.08 1627.99   7
   2  -4 -14 3122.64 1504.08   6
   2   4 -14 5338.17 1592.09   6
   2   4 -14 2861.13 1441.58   7
  -2   4  14 3232.18 1184.60   0
  -2   4  14 3710.86 1404.16   8
   2   4 -13 4698.63 1334.67   2
  -2  -4  13 5693.14 1156.69   0
   2  -4 -13 3607.13 1278.93   7
  -2   4  13 4314.79 1332.25   8
  -2  -4  13 3702.89 1446.65   8
   2  -4 -13 4457.12 1356.60   2
   2   4 -13 4987.66 1345.50   7
   2  -4 -13 4189.77 1520.40   6
   2   4 -13 5705.93 1432.30   6
  -2   4  13 4095.10 1268.55   0
  -2  -4  12 1201.08 1328.77   8
   2   4 -12-515.564 1063.29   2
  -2   4  12 298.918 1301.85   8
   2  -4 -12-271.564 1183.86   2
   2  -4 -12 95.8978 1367.25   7
   2   4 -12 398.302 1242.14   7
   2  -4 -12 275.931 1304.23   6
  -2  -4  12 14.5289 912.222   0
   2   4 -12-183.279 1084.61   6
  -2   4  12 85.7241 963.127   0
  -2   4  11 1125.27 1252.04   8
   2  -4 -11-171.158 1314.07   7
   2   4 -11 763.033 1025.23   5
  -2  -4  11 937.022 852.503   0
  -2  -4  11 1121.43 1181.01   8
  -2   4  11 983.579 939.776   0
   2   4 -11 534.741 1134.38   2
   2   4 -11 1146.45 1251.80   7
   2  -4 -11 1193.40 1122.89   2
   2  -4 -11 264.062 1140.25   6
   2   4 -11 1015.46 1211.91   6
   2  -4 -10 3641.96 1033.75   2
   2   4 -10 3365.63 1054.94   5
  -2  -4  10 3081.23 1068.26   8
  -2   4  10 3320.36 1252.53   8
   2   4 -10 2941.62 1062.21   2
  -2   4  10 3253.19 1065.66   0
   2  -4 -10 4616.37 1379.28   7
   2  -4 -10 3645.54 1090.91   6
   2   4 -10 3005.57 1147.17   6
  -2  -4  10 3121.85 858.855   0
   2  -4  -9 47329.7 2016.88   2
  -2   4   9 48394.8 2078.80   8
  -2  -4   9 49686.2 1643.13   0
  -2  -4   9 49526.5 997.170   4
   2   4  -9 45792.1 1899.04   5
   2  -4  -9 51149.3 2301.83   7
  -2  -4   9 50176.5 2118.83   8
   2  -4  -9 46320.6 2106.53   6
   2   4  -9 50844.6 2139.00   6
  -2   4   9 46851.0 1872.46   0
   2  -4  -8 25913.1 1465.83   2
  -2  -4   8 26450.3 1563.44   8
  -2  -4   8 25815.8 816.513   4
   2   4  -8 24156.6 1484.01   6
   2  -4  -8 26898.0 1564.61   6
   2  -4  -8 25399.7 1764.17   7
  -2   4   8 25140.2 1438.96   0
   2   4  -8 27644.1 1590.81   5
   2  -4  -7 98.7832 1146.65   5
   2  -4  -7 169.994 854.538   6
   2   4  -7 711.372 970.852   5
  -2  -4   7-54.7225 436.452   4
   2  -4  -7 716.652 622.391   1
  -2  -4   7 570.278 958.205   8
   2  -4  -7-364.624 926.213   2
  -2   4   7 561.673 830.247   0
   2   4  -7-319.884 902.894   6
   2  -4  -6 594.071 952.414   5
  -2   4   6 1233.16 755.720   0
   2   4  -6 1112.94 899.585   5
  -2  -4   6 1122.71 836.318   8
   2  -4  -6 879.754 164.951   4
  -2  -4   6 1119.33 465.967   4
   2  -4  -6 1418.51 757.168   2
   2  -4  -6 898.455 143.636   4
   2  -4  -6 1226.46 846.566   6
   2   4  -6 1429.53 781.631   6
   2  -4  -5 958.444 978.084   5
   2   4  -5 508.805 780.654   5
   2  -4  -5 529.836 831.443   6
  -2   4   5 827.273 647.979   0
   2  -4  -5 160.660 763.747   2
  -2  -4   5 1125.39 463.235   4
  -2  -4   5 646.034 715.623   8
   2   4  -5 492.649 725.439   6
   2  -4  -4 51925.5 1689.11   5
   2  -4  -4 49902.2 1611.30   2
   2  -4  -4 52677.7 1317.17   0
  -2  -4   4 50142.2 1346.81   8
   2   4  -4 50502.5 1340.65   8
  -2  -4   4 48644.0 1177.92   4
  -2  -4   4 52498.4 1312.28   6
  -2  -4   4 47863.1 780.978   3
   2   4  -4 47227.9 1477.08   5
  -2   4   4 51671.1 1352.85   0
   2   4  -4 50327.8 1366.67   6
   2  -4  -3 22098.4 1227.80   5
   2  -4  -3 22089.5 1130.80   2
  -2  -4   3 22373.8 925.210   4
   2   4  -3 23029.6 894.768   4
   2   4  -3 23026.2 851.205   8
  -2  -4   3 21254.1 576.132   3
  -2   4   3 22610.5 932.363   0
  -2   4   3 23194.6 951.851   6
  -2  -4   3 22340.3 874.963   8
   2   4  -3 21499.7 880.061   6
  -2  -4   3 23673.3 844.069   6
   2  -4  -3 24414.2 916.369   0
   2   4  -3 22187.7 1149.77   5
   2  -4  -2 22216.9 1086.03   2
  -2   4   2 27105.8 985.977   5
  -2   4   2 24939.1 948.277   2
   2  -4  -2 24136.9 1050.75   5
   2   4  -2 22929.2 1085.73   5
  -2  -4   2 24707.1 978.222   5
   2   4  -2 22355.5 644.036   3
  -2  -4   2 23668.6 764.125   8
  -2  -4   2 24154.0 978.031   4
   2   4  -2 25249.4 973.829   4
   2   4  -2 23137.2 780.778   6
   2   4  -2 23616.3 752.172   8
  -2   4   2 24366.1 947.213   0
  -2  -4   2 24623.2 668.100   3
   2  -4  -2 24196.1 878.115   0
  -2  -4   2 23521.3 740.069   6
  -2   4   1 13213.4 997.215   3
  -2   4   1 12709.2 778.840   2
  -2   4   1 13850.1 735.133   5
   2   4  -1 12217.5 979.566   5
  -2  -4   1 13454.2 764.145   5
  -2   4   1 11789.4 805.308   0
  -2  -4   1 13011.7 901.364   4
   2   4  -1 13556.4 776.374   4
  -2  -4   1 13188.3 532.954   8
   2   4  -1 13571.4 517.529   8
   2  -4  -1 12811.6 827.117   5
   2   4  -1 12695.8 609.919   3
   2  -4  -1 13552.6 720.464   0
  -2  -4   1 13293.6 637.459   3
   2   4  -1 13336.6 398.625   0
   2   4  -1 12705.6 532.191   6
   2  -4  -1 12880.7 860.579   2
   2   4   0 819.674 452.680   3
   2  -4   0 1237.53 534.763   5
  -2   4   0 935.620 402.189   5
   2   4   0 752.072 713.843   5
   2  -4   0 984.216 588.056   2
   2  -4   0 581.487 618.080   1
   2   4   0 1065.74 407.210   0
  -2   4   0 628.785 467.743   2
   2  -4   0 844.717 558.939   0
   2   4   0 934.689 293.400   8
  -2   4   0 761.988 438.720   8
  -2  -4   0 494.664 820.123   4
  -2   4   0 1013.00 615.899   3
   2   4   0 673.158 627.559   4
   2   4   1 229.399 269.763   2
   2  -4   1 117.595 392.629   5
   2  -4   1 433.785 547.113   2
   2   4   1 245.960 511.329   0
  -2  -4  -1 1527.75 664.292   4
   2   4   1 245.640 736.679   5
  -2   4  -1 317.376 341.114   5
  -2   4  -1 198.749 433.643   2
   2  -4   1 275.782 786.413   1
  -2   4  -1 310.834 427.954   8
   2  -4   1 400.259 480.212   8
  -2   4  -1 471.944 791.366   3
   2   4   1 436.791 587.428   3
   2  -4   2 90426.7 1959.42   1
   2  -4   2 92236.1 1084.91   5
  -2   4  -2 92654.9 1096.33   5
  -2   4  -2 92398.0 1525.22   8
   2   4   2 89768.3 1645.64   0
  -2  -4  -2 89804.8 1901.58   4
   2  -4   2 94248.9 1540.67   2
   2  -4   2 90100.7 1531.79   8
  -2   4  -2 93880.5 1546.35   6
   2  -4   2 96825.4 1384.37   7
  -2   4  -2 94997.0 1952.64   3
   2   4   2 96392.3 1235.39   6
   2   4   2 88771.5 755.149   2
  -2   4  -2 93956.0 1492.97   2
   2  -4   3 169524. 1393.57   5
  -2   4  -3 175908. 2622.87   3
   2   4   3 167556. 2430.35   0
  -2  -4  -3 166966. 2570.96   4
  -2   4  -3 181533. 2266.31   8
   2  -4   3 169776. 2726.32   1
  -2  -4  -3 168379. 2673.93   7
   2   4   3 174944. 1916.58   6
   2  -4   3 171172. 2222.53   8
   2  -4   3 168164. 2062.18   2
  -2   4  -3 170274. 2217.18   6
  -2   4  -3 173640. 2035.26   2
   2  -4   4 38197.9 737.816   5
  -2   4  -4 37372.4 1430.46   3
   2   4   4 38498.7 1448.68   0
   2  -4   4 36614.4 1238.06   8
  -2  -4  -4 38864.8 1375.74   4
   2   4   4 39420.2 1098.92   6
  -2   4  -4 36254.6 1113.17   7
  -2  -4  -4 37550.2 1494.73   7
   2  -4   4 42742.7 1166.45   7
   2  -4   4 35650.9 1541.50   1
  -2   4  -4 38480.9 1250.64   6
  -2   4  -4 40658.0 1092.84   2
  -2  -4  -4 38490.5 1124.74   6
   2   4   4 38644.3 1221.77   1
   2  -4   5 7413.19 446.721   5
  -2   4  -5 8497.14 889.879   6
   2   4   5 7527.24 996.982   0
   2  -4   5 7026.84 841.212   8
  -2  -4  -5 8762.85 945.616   4
   2   4   5 8712.29 802.486   8
  -2  -4  -5 7648.13 300.925   2
  -2  -4  -5 7654.15 1018.62   7
  -2   4  -5 7164.31 718.808   7
   2  -4   5 7759.75 1058.61   1
  -2   4  -5 7633.99 914.439   3
  -2   4  -5 8063.36 648.965   2
  -2  -4  -5 8082.50 780.356   6
   2   4   5 6647.46 738.506   1
   2   4   6 36466.6 1723.37   0
  -2  -4  -6 36778.6 1466.59   4
   2   4   6 37707.0 1383.78   8
  -2  -4  -6 38330.8 1719.34   7
  -2   4  -6 35862.5 1334.02   7
   2  -4   6 38504.2 1817.17   1
   2  -4   6 37313.8 1491.76   8
  -2  -4  -6 37099.3 1383.32   6
  -2   4  -6 35783.4 1452.92   6
   2   4   6 36647.8 1306.55   1
  -2  -4  -6 37528.7 742.675   2
   2  -4   7 1486.16 508.717   5
   2   4   7 1499.73 863.084   8
   2  -4   7 847.520 1040.24   1
   2   4   7 1097.17 752.907   1
  -2  -4  -7 1283.38 830.771   6
  -2  -4  -7 1147.82 355.218   2
  -2  -4  -7 1362.82 772.597   4
   2  -4   7 916.104 924.892   8
  -2  -4  -7 1508.20 1018.36   7
  -2   4  -7 1471.28 770.111   7
   2   4   7 1028.06 1027.09   0
  -2   4  -7 1055.75 835.705   6
  -2  -4  -8 70260.8 1325.72   2
   2   4   8 68282.3 1934.69   1
   2   4   8 68006.7 2385.48   0
   2   4   8 71602.1 2190.65   8
  -2   4  -8 70315.1 2228.71   6
   2  -4   8 66022.5 2381.72   1
  -2  -4  -8 67970.7 2372.93   7
  -2   4  -8 67441.2 2056.67   7
   2  -4   8 72082.2 2263.43   8
  -2  -4  -8 70165.8 2138.39   6
   2  -4   9 18481.8 1478.35   8
   2   4   9 14236.5 1569.20   0
  -2  -4  -9 16229.6 1550.76   7
  -2   4  -9 17030.7 1301.09   7
   2  -4   9 16300.4 1569.15   1
   2   4   9 17065.4 1211.13   1
  -2  -4  -9 14932.6 1293.52   6
   2   4   9 16160.1 1377.85   8
  -2   4  -9 16356.6 1355.75   6
   2   4  10 423.816 1280.75   0
   2  -4  10 1059.47 1376.49   1
   2   4  10 993.388 846.785   1
  -2  -4 -10 712.219 878.894   7
  -2  -4 -10 736.565 1033.31   6
   2   4  10 1165.81 922.264   8
   2  -4  10 271.404 1075.08   8
  -2   4 -10 745.246 836.056   7
  -2   4 -10 1190.05 1100.88   6
   2  -4  11 11551.6 1752.54   1
   2  -4  11 11237.1 1409.14   8
   2   4  11 10442.5 1451.32   0
   2   4  11 12564.0 1487.52   8
   2   4  11 11726.3 1233.54   1
  -2  -4 -11 11705.8 1368.53   7
  -2   4 -11 12550.8 1370.66   7
  -2  -4 -11 11849.0 1329.17   6
  -2   4 -11 11259.1 1491.57   6
   2  -4  12-541.288 1294.05   1
   2   4  12-309.913 1065.47   8
   2   4  12-86.3126 1390.70   0
   2  -4  12 182.066 1200.75   8
  -2  -4 -12-118.153 1232.79   7
  -2   4 -12-461.503 901.857   7
  -2  -4 -12-60.1000 1013.21   6
  -2   4 -12 88.3870 1211.06   6
   2  -4  13-389.474 1586.22   1
   2   4  13 944.501 1075.81   0
   2   4  13 895.658 1264.41   8
   2  -4  13-130.052 1084.23   8
  -2  -4 -13 746.443 1130.47   7
  -2   4 -13 384.767 1043.13   7
  -2  -4 -13 86.4258 1224.65   6
  -2   4 -13-91.0855 1348.23   6
  -2   4 -14 975.537 1333.58   6
   2   4  14 523.760 1370.57   8
   2  -4  14 433.511 1091.67   8
  -2   4 -14-66.4980 1085.24   7
  -2  -4 -14-77.8138 1335.31   6
   2  -4  14-178.944 1387.70   1
   2   5 -15-204.971 1213.04   7
   2   5 -15-106.964 1073.69   2
   2  -5 -15 810.140 1080.88   2
  -2   5  15 402.586 1294.39   0
   2   5 -14 13624.5 1759.35   2
  -2   5  14 13096.8 1768.03   8
   2  -5 -14 15357.2 1897.04   6
  -2  -5  14 12454.5 1897.04   8
   2  -5 -14 12039.9 1874.95   7
   2   5 -14 13058.2 1803.76   7
   2  -5 -14 13403.5 1712.84   2
   2   5 -14 13940.2 1866.63   6
  -2   5  14 11496.9 1486.07   0
   2   5 -13 2006.30 1184.81   2
  -2   5  13 1938.60 1227.24   8
   2  -5 -13 434.507 1223.11   2
  -2  -5  13 1891.44 1468.23   8
  -2   5  13 1138.22 1282.31   0
   2   5 -13 1067.97 1178.11   7
   2  -5 -13 1121.89 1399.08   7
  -2  -5  13 968.019 1015.18   0
   2  -5 -13 2100.32 1156.73   6
   2   5 -13 2377.20 1171.87   6
   2  -5 -12 21669.8 1752.72   2
   2  -5 -12 23932.5 2016.89   6
   2   5 -12 24634.3 1899.27   2
  -2   5  12 22675.0 1751.38   8
  -2  -5  12 23562.1 1523.65   0
  -2  -5  12 23606.8 1961.23   8
   2  -5 -12 23713.5 2016.19   7
   2   5 -12 24261.2 1936.61   7
   2   5 -12 24309.9 1975.20   6
  -2   5  12 22739.8 1771.74   0
   2   5 -12 24378.3 1718.08   5
   2   5 -11 518.914 1023.88   5
  -2  -5  11 1067.43 840.355   0
   2  -5 -11 1329.61 1185.11   7
   2   5 -11 752.184 1020.47   2
  -2   5  11-353.214 1065.25   8
  -2  -5  11 866.135 1113.91   8
  -2   5  11 944.934 1028.88   0
   2  -5 -11 375.423 891.593   2
   2  -5 -11 1337.35 1192.28   6
   2   5 -11 661.465 954.297   6
  -2   5  10 3068.78 1280.70   8
   2  -5 -10 3328.77 1246.45   6
   2  -5 -10 1784.63 1116.18   2
  -2  -5  10 2563.62 1214.58   8
   2   5 -10 2961.38 1063.24   5
   2  -5 -10 2718.62 1382.91   7
  -2   5  10 3212.40 1133.91   0
   2   5 -10 2696.53 1245.84   6
   2   5  -9 7681.01 1247.29   5
  -2   5   9 8362.77 1216.58   8
  -2  -5   9 7600.45 1297.69   8
  -2  -5   9 8270.32 652.783   4
   2  -5  -9 6622.34 1267.34   2
  -2   5   9 7982.60 1219.68   0
   2  -5  -9 7820.35 1483.05   7
   2  -5  -9 8476.07 1330.92   6
   2   5  -9 9275.60 1411.25   6
   2   5  -8-109.009 935.959   5
  -2  -5   8-43.1438 1046.87   8
   2  -5  -8-38.2269 968.917   2
  -2  -5   8-104.311 529.736   4
   2  -5  -8 832.494 1181.36   7
  -2   5   8 19.0321 931.926   0
   2  -5  -8-111.131 1054.94   6
   2   5  -8 145.798 1043.02   6
   2  -5  -8 39.0685 604.714   1
   2   5  -7 5957.09 1080.44   5
   2  -5  -7 6691.62 1163.81   6
  -2  -5   7 6372.61 668.856   4
   2  -5  -7 6432.54 1251.67   7
  -2  -5   7 5899.39 1014.01   8
   2   5  -7 6083.34 1075.08   6
  -2   5   7 5841.99 1008.04   0
   2  -5  -7 6523.28 746.501   1
   2  -5  -7 4958.58 983.218   2
   2   5  -6 45560.5 1605.42   5
   2  -5  -6 43992.7 1711.48   2
  -2  -5   6 44934.6 1200.37   4
  -2  -5   6 46091.8 1615.03   8
   2  -5  -6 47380.5 1936.40   5
   2   5  -6 46652.9 1617.09   6
  -2   5   6 43110.3 1508.26   0
   2  -5  -5 404.829 982.769   5
   2   5  -5 912.683 861.678   5
  -2   5   5 1303.50 765.081   0
   2  -5  -5 1015.68 851.575   2
  -2  -5   5 591.324 550.573   4
  -2  -5   5 750.670 737.684   8
  -2  -5   5 719.625 224.142   3
   2   5  -5 539.138 743.239   6
   2  -5  -4 3044.72 854.238   5
   2   5  -4 2785.31 717.454   5
   2  -5  -4 3082.73 914.232   2
  -2  -5   4 2349.71 686.111   8
  -2  -5   4 2384.84 227.861   3
  -2   5   4 3016.84 707.974   0
   2   5  -4 2586.92 720.950   6
  -2  -5   4 2213.97 618.772   4
   2  -5  -3 91658.9 1878.01   5
   2  -5  -3 87135.2 1953.42   2
  -2  -5   3 88657.8 897.371   0
   2   5  -3 93852.3 1607.52   8
   2   5  -3 92395.6 1614.74   6
   2  -5  -3 98668.5 1777.25   0
  -2  -5   3 90910.4 1694.16   4
   2   5  -3 95294.6 1705.49   4
   2   5  -3 86064.4 1835.03   5
  -2  -5   3 87064.9 1576.11   8
  -2  -5   3 92938.7 1595.15   6
  -2  -5   3 88780.9 932.926   3
  -2   5   3 90965.1 1734.31   0
  -2   5   3 92670.2 1761.61   6
   2  -5  -2 9677.29 862.204   2
   2  -5  -2 9899.84 928.928   5
  -2   5   2 11087.0 716.897   5
   2   5  -2 8831.77 890.364   5
   2  -5  -2 10851.3 731.552   0
   2   5  -2 9690.20 609.026   8
  -2  -5   2 8877.79 635.232   8
  -2  -5   2 8981.27 781.815   4
  -2  -5   2 9090.25 330.065   0
   2   5  -2 10864.2 836.131   4
  -2   5   2 9407.18 826.526   0
   2   5  -2 8744.54 448.476   3
   2   5  -2 8907.05 637.788   6
   2  -5  -1 23248.7 966.767   5
  -2   5   1 23285.4 928.215   2
  -2   5   1 23237.3 839.473   5
   2   5  -1 22554.6 1180.77   5
   2   5  -1 23297.8 707.363   8
  -2   5   1 23191.9 1026.07   0
  -2  -5   1 24699.7 1048.10   4
   2   5  -1 24430.4 995.564   4
  -2  -5   1 22902.0 730.005   8
   2   5  -1 22572.7 716.966   3
   2  -5  -1 24155.0 947.837   0
   2   5  -1 22791.7 570.681   0
  -2  -5   1 22832.1 565.318   0
   2   5  -1 23593.6 737.616   6
   2  -5  -1 23996.0 1017.22   1
   2  -5  -1 23469.5 1087.21   2
  -2   5   0 79211.0 1531.91   2
   2  -5   0 72973.4 1267.61   5
  -2   5   0 74550.2 1222.28   5
   2   5   0 68746.4 1634.83   5
   2  -5   0 83602.6 1629.16   0
  -2  -5   0 74391.1 1723.29   4
  -2   5   0 74889.5 1388.30   8
   2  -5   0 72447.5 1629.17   1
   2   5   0 72417.7 1056.33   8
   2   5   0 76369.7 1351.73   3
  -2   5   0 72054.3 1655.13   3
   2   5   0 75654.9 1169.83   0
   2  -5   0 72867.2 1560.33   2
   2  -5   1 9537.65 710.315   8
  -2  -5  -1 10297.1 946.808   4
   2  -5   1 11018.3 542.835   5
  -2   5  -1 10010.9 499.202   5
   2   5   1 10804.3 716.234   0
   2   5   1 10029.9 987.285   5
   2   5   1 10399.2 500.013   8
  -2   5  -1 10312.8 661.561   8
   2   5   1 9781.95 730.268   3
  -2   5  -1 10284.2 871.072   3
   2  -5   1 9392.17 906.758   1
   2   5   1 10805.7 494.403   2
   2  -5   1 9353.55 797.523   2
  -2   5  -1 10913.9 714.989   2
   2  -5   2 28583.8 615.322   5
  -2   5  -2 29365.1 605.665   5
   2   5   2 29648.3 1096.52   0
   2  -5   2 29157.0 1054.15   8
   2  -5   2 29220.6 1058.89   2
  -2  -5  -2 28513.4 1312.66   4
   2   5   2 31499.4 599.825   2
  -2   5  -2 32035.0 1059.96   8
  -2   5  -2 30240.9 1064.60   6
   2   5   2 29983.9 810.072   6
   2  -5   2 33490.0 804.234   7
  -2   5  -2 28738.2 1201.93   3
   2  -5   2 30922.4 1292.32   1
  -2   5  -2 30618.7 1011.30   2
   2  -5   3 11863.2 369.371   5
   2   5   3 11283.5 889.223   0
   2   5   3 12454.7 342.554   2
  -2  -5  -3 11421.4 993.482   4
  -2   5  -3 11926.8 855.449   6
  -2   5  -3 11587.8 752.883   8
  -2  -5  -3 12250.4 1074.39   7
   2  -5   3 13148.6 629.075   7
  -2   5  -3 10764.5 973.993   3
   2  -5   3 12661.8 878.139   8
   2   5   3 12066.5 662.371   6
   2  -5   3 12711.6 1150.66   1
   2  -5   3 12599.1 811.546   2
  -2   5  -3 13355.8 739.884   2
   2  -5   4 3960.41 254.780   5
   2   5   4 4181.69 235.925   2
   2   5   4 3342.64 790.122   0
  -2   5  -4 3860.42 518.072   7
   2  -5   4 3683.74 922.613   1
  -2  -5  -4 3588.75 772.084   4
   2  -5   4 4541.79 554.706   7
  -2  -5  -4 4084.61 854.818   7
  -2   5  -4 3830.82 913.157   3
   2  -5   4 4739.23 746.823   8
  -2  -5  -4 4520.87 243.338   2
   2   5   4 4255.64 572.181   6
  -2   5  -4 4584.62 588.462   2
  -2   5  -4 4873.76 751.846   6
   2  -5   5 39849.7 1245.96   7
   2   5   5 35199.8 1509.64   0
  -2  -5  -5 33779.2 1388.01   4
   2  -5   5 35905.4 1391.46   8
  -2  -5  -5 35083.5 1563.12   7
  -2   5  -5 35784.9 1163.55   7
   2  -5   5 33449.4 1691.12   1
   2  -5   5 34918.1 632.250   5
  -2   5  -5 37053.4 1390.09   6
   2   5   5 35605.7 1201.88   1
  -2  -5  -5 33890.1 615.459   2
  -2   5  -5 35136.9 1436.48   3
   2  -5   6 8120.21 456.751   5
  -2   5  -6 7053.32 938.894   6
   2  -5   6 7944.72 1347.93   1
   2  -5   6 6874.01 942.625   8
  -2  -5  -6 8299.29 933.656   4
   2   5   6 7170.68 1106.73   0
  -2  -5  -6 7627.91 424.658   2
  -2   5  -6 8613.43 791.613   7
  -2  -5  -6 6608.01 1122.55   7
  -2  -5  -6 7741.14 906.993   6
   2   5   6 7988.76 782.732   1
   2   5   6 6594.84 862.540   8
   2  -5   7 43772.1 959.664   5
   2   5   7 42267.1 1445.79   1
   2   5   7 40762.1 1847.58   0
   2  -5   7 41256.7 1745.42   8
  -2  -5  -7 43823.1 1641.90   4
  -2  -5  -7 40544.4 1617.96   6
  -2   5  -7 37119.3 1647.34   6
   2   5   7 41694.9 1625.15   8
   2  -5   7 40405.2 2073.64   1
  -2  -5  -7 42369.6 1922.67   7
  -2   5  -7 40462.4 1489.82   7
  -2  -5  -7 40013.2 921.077   2
  -2  -5  -8 3024.48 1056.88   6
   2  -5   8 5134.06 1464.26   1
   2   5   8 4201.68 868.776   1
  -2  -5  -8 3963.46 928.739   4
   2   5   8 5321.21 1055.31   8
  -2  -5  -8 4881.64 1012.15   7
   2   5   8 4318.22 1356.34   0
  -2   5  -8 3582.60 872.695   7
  -2   5  -8 3847.47 1078.75   6
   2  -5   8 3940.09 1014.52   8
  -2  -5  -8 3964.60 528.017   2
   2  -5   9 52202.5 2317.84   1
   2   5   9 52976.7 2383.77   0
   2   5   9 55269.4 2071.18   8
  -2  -5  -9 51750.8 2010.16   6
  -2  -5  -9 51327.3 2240.65   7
  -2   5  -9 49453.0 1872.77   7
   2   5   9 54534.9 1744.91   1
   2  -5   9 53751.8 2129.70   8
  -2   5  -9 52672.6 2102.13   6
   2  -5  10 1201.22 1474.45   1
   2   5  10 930.409 820.900   1
   2   5  10 1440.10 1332.18   0
   2  -5  10 1709.52 1080.53   8
   2   5  10 1731.92 932.185   8
  -2  -5 -10 1667.18 968.089   6
  -2  -5 -10 1735.69 1123.84   7
  -2   5 -10 1297.38 858.863   7
  -2   5 -10 2401.74 1150.20   6
   2  -5  11 1196.89 1232.24   1
   2   5  11 318.615 1120.90   8
   2   5  11 1558.21 1333.78   0
   2  -5  11 357.844 1133.46   8
  -2  -5 -11 317.898 1126.29   7
  -2   5 -11 1489.98 963.054   7
  -2  -5 -11 39.6597 1097.24   6
  -2   5 -11 1775.91 1096.96   6
   2  -5  12 1692.47 1602.80   1
   2   5  12 751.169 1112.97   0
  -2   5 -12 1173.33 972.545   7
  -2  -5 -12 1023.49 1120.90   6
   2   5  12 989.486 1192.85   8
  -2   5 -12 619.101 1013.99   6
   2  -5  12 673.214 1013.06   8
  -2  -5 -12 516.534 973.870   7
   2  -5  13 1574.53 1379.71   1
   2   5  13 2907.40 1559.65   0
   2   5  13 2081.42 1185.14   8
   2  -5  13 3078.75 1421.04   8
  -2  -5 -13 1865.60 1401.00   7
  -2   5 -13 1395.61 1027.59   7
  -2  -5 -13 1686.40 1163.44   6
  -2   5 -13 2692.86 1242.40   6
   2   5  14 1766.38 1448.99   8
   2  -5  14 2854.44 1726.03   1
  -2  -5 -14 1943.75 1279.88   6
   2  -5  14 2130.11 1444.32   8
  -2   5 -14 3354.11 1244.57   6
   2  -6 -15-6.12267 1219.60   2
  -2   6  15 293.298 1281.58   0
   2   6 -15-6.08353 1450.26   7
   2  -6 -14 1267.39 1218.87   7
   2  -6 -14 1443.27 1301.69   2
  -2  -6  14 978.564 1191.98   8
   2  -6 -14 2387.54 1508.10   6
  -2   6  14 1597.21 1369.56   8
   2   6 -14 2629.07 1530.66   6
   2   6 -14 856.322 1317.78   2
  -2   6  14 2692.76 1329.70   0
   2   6 -14 1454.38 1318.55   7
  -2  -6  13 7762.49 1499.58   8
  -2   6  13 4755.66 1457.21   8
   2  -6 -13 6005.89 1411.90   2
   2  -6 -13 8902.49 1634.89   6
   2   6 -13 8653.36 1522.55   2
   2  -6 -13 7721.05 1674.96   7
  -2   6  13 6823.91 1282.84   0
   2   6 -13 7824.83 1554.47   7
   2   6 -13 7543.16 1490.61   6
  -2  -6  13 6014.81 1121.54   0
   2   6 -12 9335.29 1391.08   5
   2   6 -12 9047.88 1271.37   2
  -2  -6  12 8052.29 1546.46   8
   2   6 -12 10479.6 1431.83   7
  -2  -6  12 8158.60 1158.46   0
  -2   6  12 6854.56 1230.75   0
   2  -6 -12 8752.29 1321.10   2
   2  -6 -12 10622.6 1652.00   6
  -2   6  12 10287.6 1619.36   8
   2  -6 -12 10645.7 1707.89   7
   2   6 -12 9799.15 1487.91   6
   2   6 -11 386.435 1083.92   5
   2  -6 -11 891.732 1122.07   2
  -2  -6  11 1164.53 950.989   8
   2  -6 -11 646.804 1245.80   6
   2  -6 -11 968.942 1140.46   7
  -2   6  11 915.748 1109.87   0
  -2   6  11 2964.63 1387.76   8
   2   6 -11 902.899 1267.06   6
   2   6 -10 3316.90 1101.20   5
   2  -6 -10 2782.67 1367.59   7
   2  -6 -10 2921.47 1142.77   2
  -2   6  10 2505.70 1040.68   8
  -2  -6  10 2288.67 1110.57   8
  -2   6  10 3427.83 1079.51   0
   2  -6 -10 3271.91 1267.85   6
   2   6 -10 2043.23 1226.89   6
   2   6  -9 10714.3 1326.75   5
   2  -6  -9 9908.83 1456.68   7
  -2  -6   9 10245.6 797.476   4
   2  -6  -9 9278.74 1392.11   2
  -2  -6   9 9870.36 1227.74   8
  -2   6   9 8666.34 1302.25   0
   2  -6  -9 10804.8 1490.48   6
   2   6  -9 9958.44 1408.68   6
   2  -6  -8 2709.38 634.266   1
   2   6  -8 3067.02 1059.75   5
   2  -6  -8 2453.28 1064.92   2
  -2  -6   8 2860.51 661.235   4
   2   6  -8 3556.16 1151.90   6
   2  -6  -8 2694.80 1105.51   7
  -2   6   8 3526.13 1078.65   0
  -2  -6   8 1842.08 1111.78   8
   2  -6  -7 879.593 1076.55   7
   2   6  -7 688.954 933.382   5
  -2  -6   7 454.660 887.468   8
  -2  -6   7 948.075 593.804   4
   2  -6  -7 322.930 1009.04   2
   2  -6  -7 491.462 239.996   4
  -2   6   7 398.664 902.501   0
   2  -6  -7 479.556 523.873   1
   2   6  -7 601.640 914.281   6
   2  -6  -6 68101.9 2078.54   2
   2   6  -6 63448.3 1841.39   5
  -2  -6   6 65200.7 1888.79   8
  -2  -6   6 65289.7 1529.31   4
   2  -6  -6 64633.3 1993.69   7
   2   6  -6 67546.9 1921.96   6
  -2   6   6 66296.6 1861.74   0
   2   6  -5 26847.0 1282.36   5
  -2   6   5 26207.4 1242.31   0
   2  -6  -5 25360.0 1306.51   2
  -2  -6   5 27706.0 1104.93   4
  -2  -6   5 27782.2 1241.01   8
   2   6  -5 26691.5 1217.64   6
   2  -6  -4 76832.8 2034.39   5
   2  -6  -4 73788.7 1934.92   2
   2   6  -4 75468.4 1804.01   5
  -2  -6   4 77751.0 1116.70   0
  -2  -6   4 74215.0 1653.51   4
  -2  -6   4 77333.5 1722.51   8
  -2   6   4 73709.5 1750.55   0
   2   6  -4 78908.6 1740.20   6
   2  -6  -3 7789.84 987.541   2
   2  -6  -3 7140.70 1007.62   5
   2   6  -3 7147.90 913.026   5
  -2  -6   3 6357.60 847.000   4
  -2  -6   3 8103.57 738.712   8
   2   6  -3 6700.37 633.463   8
  -2   6   3 6336.92 834.177   0
  -2  -6   3 6933.63 401.629   0
   2   6  -3 6712.62 727.918   6
   2  -6  -2 2317.34 756.602   5
   2   6  -2 1179.29 666.881   5
  -2   6   2 1824.49 744.225   0
   2  -6  -2 1459.49 671.380   2
   2   6  -2 1900.89 334.753   0
  -2  -6   2 2497.03 701.695   4
  -2  -6   2 2063.25 327.189   0
   2   6  -2 2328.17 494.199   8
  -2  -6   2 2245.90 545.079   8
  -2   6   2 2349.03 562.746   5
   2   6  -2 1895.98 325.003   3
   2  -6  -2 1903.83 584.696   1
   2   6  -2 2527.95 568.823   6
   2  -6  -1 95992.2 1646.83   5
  -2   6   1 101771. 1616.58   5
  -2  -6   1 99429.2 1229.79   0
   2   6  -1 96509.2 1961.49   5
   2   6  -1 96867.9 1425.85   8
  -2  -6   1 96552.7 1461.02   8
   2   6  -1 98626.7 1218.61   0
  -2  -6   1 97734.1 1945.24   4
  -2   6   1 94044.3 1862.28   0
   2   6  -1 95071.4 1331.05   3
   2   6  -1 95748.1 1444.08   6
   2  -6  -1 99018.1 1793.81   1
   2  -6  -1 92129.6 1853.28   2
   2   6   0 44.4021 419.670   2
   2  -6   0 60.6563 536.457   5
  -2   6   0 31.9779 417.222   5
   2  -6   0-139.554 703.676   2
   2   6   0-392.694 699.603   5
  -2  -6   0 136.595 372.324   0
   2  -6   0-81.2671 695.163   1
   2   6   0 213.538 419.533   0
  -2  -6   0 111.989 647.408   4
   2   6   0 79.3015 401.850   8
  -2   6   0 187.618 552.436   8
   2   6   0-50.4122 444.930   3
  -2   6   0-172.025 839.504   3
   2   6   1 100565. 1631.21   0
   2  -6   1 104962. 1292.78   5
  -2   6  -1 99504.1 1970.04   3
  -2  -6  -1 102147. 1636.42   0
  -2  -6  -1 99251.5 2096.52   4
   2   6   1 101665. 1411.67   8
  -2   6  -1 101581. 1232.58   5
  -2   6  -1 102249. 1768.23   8
   2   6   1 104334. 1755.65   3
   2  -6   1 100778. 2038.22   1
   2   6   1 105816. 1392.98   2
   2  -6   1 96590.6 1799.84   2
  -2   6  -1 106192. 1848.45   2
   2   6   2 17389.9 942.538   0
  -2   6  -2 17260.3 464.603   5
   2   6   2 18746.1 734.158   6
  -2  -6  -2 16410.5 1112.46   4
  -2   6  -2 17329.5 880.084   8
   2  -6   2 16975.9 490.352   5
   2  -6   2 19244.2 596.396   7
  -2   6  -2 17519.0 1092.68   3
   2  -6   2 18337.3 1175.72   1
  -2   6  -2 16901.4 932.253   6
   2  -6   2 18655.7 998.485   8
   2  -6   2 18229.0 965.090   2
   2   6   2 19116.6 589.279   2
  -2   6  -2 18409.5 916.939   2
   2   6   3 17340.4 1024.80   0
   2   6   3 20019.9 804.283   6
  -2  -6  -3 16491.9 1042.05   4
   2  -6   3 17398.0 1008.65   8
  -2   6  -3 16767.9 956.078   6
  -2  -6  -3 17004.3 1138.24   7
   2   6   3 18008.8 514.565   2
   2  -6   3 18518.1 663.605   7
  -2   6  -3 17214.4 1061.06   3
   2  -6   3 18632.9 1338.91   1
   2  -6   3 18076.0 975.252   2
   2   6   4 23357.2 555.783   2
  -2   6  -4 22776.9 1142.19   6
   2   6   4 21622.5 1248.10   0
  -2  -6  -4 21512.5 1165.05   4
   2  -6   4 23996.6 1165.78   8
  -2   6  -4 21978.8 819.671   7
  -2  -6  -4 22971.0 1265.44   7
   2  -6   4 25474.8 889.602   7
  -2   6  -4 22889.0 1264.88   3
  -2  -6  -4 21950.1 558.491   2
   2  -6   4 23506.1 1504.91   1
   2   6   4 24478.5 969.174   6
   2   6   5 1631.26 861.178   0
   2   6   5 2625.29 298.625   2
  -2   6  -5 2823.54 779.458   6
  -2  -6  -5 2004.81 773.680   4
   2  -6   5 2746.54 1156.71   1
   2   6   5 2863.40 598.536   1
  -2  -6  -5 2069.99 890.623   7
  -2   6  -5 2732.93 534.102   7
   2  -6   5 2717.10 571.093   7
  -2   6  -5 2371.42 889.020   3
  -2  -6  -5 2250.15 303.927   2
   2  -6   5 2141.65 778.572   8
   2  -6   6 27609.6 482.728   5
   2   6   6 26983.5 1548.96   0
   2  -6   6 29343.6 1432.19   8
  -2  -6  -6 25596.3 1324.59   4
  -2   6  -6 27315.1 1418.06   6
   2  -6   6 28163.3 483.900   5
  -2  -6  -6 30009.9 1638.16   7
  -2   6  -6 26742.9 1097.19   7
  -2   6  -6 29661.0 1472.14   3
   2  -6   6 30083.6 1845.46   1
   2   6   6 28920.8 1119.83   1
  -2  -6  -6 27784.8 732.629   2
   2  -6   7 46932.8 785.871   5
   2  -6   7 45987.3 767.410   5
   2   6   7 43820.0 1916.96   0
   2   6   7 47919.1 1756.03   8
   2  -6   7 47432.5 1898.33   8
  -2  -6  -7 45800.3 1691.78   4
  -2  -6  -7 47685.8 2042.93   7
  -2   6  -7 45660.1 1518.95   7
  -2   6  -7 45860.2 1844.72   6
   2   6   7 45216.3 1458.11   1
   2  -6   7 46432.6 2132.96   1
  -2  -6  -7 47317.8 1027.25   2
   2   6   8 48181.7 2144.33   0
  -2  -6  -8 49273.9 2110.96   7
  -2  -6  -8 50194.7 1792.16   4
   2  -6   8 52311.9 2094.03   8
  -2   6  -8 47429.2 1683.72   7
   2  -6   8 48285.9 2351.81   1
   2   6   8 51029.3 1937.25   8
  -2  -6  -8 49334.7 1895.17   6
   2   6   8 49964.3 1569.14   1
  -2   6  -8 49533.5 2022.94   6
  -2  -6  -8 53145.7 1206.69   2
   2  -6   9-129.632 1304.66   1
   2   6   9 656.874 691.018   1
   2   6   9 267.663 1241.92   0
   2   6   9 208.677 945.580   8
   2  -6   9 132.195 1057.01   8
  -2  -6  -9 220.436 763.450   4
  -2  -6  -9-220.656 894.470   6
  -2  -6  -9-357.639 916.950   7
  -2   6  -9 431.925 743.888   7
  -2   6  -9-151.937 957.103   6
   2   6  10 5630.91 1470.81   0
   2  -6  10 3525.64 1587.61   1
   2  -6  10 4672.05 1173.13   8
   2   6  10 4224.44 1072.81   8
  -2  -6 -10 5294.30 1150.71   6
  -2  -6 -10 4654.48 1287.12   7
  -2   6 -10 3952.12 886.273   7
  -2   6 -10 4813.74 1209.13   6
   2   6  11 14787.8 1765.81   0
   2  -6  11 17806.5 1697.18   8
  -2  -6 -11 13261.4 1635.78   7
   2   6  11 15555.8 1458.23   8
  -2   6 -11 14836.2 1329.85   7
  -2   6 -11 17398.7 1657.12   6
  -2  -6 -11 17270.5 1515.30   6
   2  -6  11 15635.0 1895.82   1
   2  -6  12 1710.80 1398.55   1
   2  -6  12 55.1163 1215.38   8
  -2  -6 -12 400.634 1171.13   7
   2   6  12-1.08707 1023.12   8
  -2   6 -12-213.981 958.086   7
   2   6  12 1417.10 1447.10   0
  -2  -6 -12-318.938 1178.64   6
  -2   6 -12 532.362 1230.09   6
   2   6  13 14959.1 1724.47   8
   2  -6  13 13330.5 1619.11   8
  -2  -6 -13 13077.6 1730.43   7
   2  -6  13 14667.0 2092.85   1
   2   6  13 12515.0 1829.16   0
  -2  -6 -13 12292.1 1550.04   6
  -2   6 -13 15440.1 1724.32   6
   2  -6  14 3579.93 1807.29   1
   2   6  14 2376.46 1451.48   8
   2  -7 -15 9615.13 1637.19   2
   2   7 -15 10839.8 1827.18   7
  -2   7  15 9564.76 1648.04   0
  -2  -7  14 459.873 1456.05   8
   2  -7 -14-184.103 1276.47   2
   2  -7 -14 206.310 1578.62   7
   2   7 -14 728.665 1204.81   7
  -2   7  14 209.524 1309.07   0
   2   7 -14 939.914 1325.25   2
  -2   7  14 591.693 1297.46   8
   2   7 -14 1253.49 1504.15   6
   2  -7 -13 2539.70 1367.38   7
   2  -7 -13 2235.73 1238.41   2
   2   7 -13 676.073 1334.31   2
   2   7 -13 2337.06 1320.34   7
  -2   7  13 1481.87 1174.78   0
  -2   7  13 2873.92 1402.34   8
  -2  -7  13 1267.42 1166.98   8
   2   7 -13 1956.04 1305.17   6
   2   7 -12 822.750 1118.58   5
   2   7 -12 3147.67 1317.09   7
   2  -7 -12 877.346 1035.16   2
  -2  -7  12 1726.60 1334.76   8
  -2   7  12 6647.27 1351.91   0
  -2   7  12 1912.43 1454.29   8
   2   7 -12 1805.09 1015.35   6
   2  -7 -12 1519.58 1208.45   7
   2   7 -11 9662.70 1249.26   5
   2  -7 -11 9698.99 1353.30   2
  -2   7  11 9181.09 1392.51   8
   2  -7 -11 9590.27 1616.17   7
  -2  -7  11 8867.75 1370.18   8
   2   7 -11 11300.9 1426.05   6
  -2   7  11 10018.7 1345.55   0
   2   7 -10 27893.9 1623.05   5
   2  -7 -10 30809.4 1800.13   2
  -2  -7  10 28988.5 1128.12   4
   2   7 -10 30540.7 1818.69   6
  -2  -7  10 27808.6 1803.06   8
   2  -7 -10 31938.8 2045.95   7
  -2   7  10 29135.4 1740.47   0
   2   7  -9 127332. 2829.47   5
   2  -7  -9 128303. 3168.99   2
   2   7  -9 128336. 3152.99   6
  -2  -7   9 128514. 2178.13   4
   2  -7  -9 124317. 3248.40   7
  -2   7   9 126437. 3038.41   0
  -2  -7   9 132058. 3219.80   8
   2  -7  -8 16975.4 1444.26   2
   2   7  -8 16560.6 1306.48   5
  -2  -7   8 16555.9 513.280   3
   2  -7  -8 14725.4 402.215   4
  -2  -7   8 15813.5 993.768   4
  -2  -7   8 15590.3 1446.34   8
   2   7  -8 17083.1 1462.93   6
   2  -7  -8 16271.1 1619.71   7
  -2   7   8 16050.3 1435.77   0
   2   7  -7 426.566 859.257   5
  -2  -7   7-481.026 908.141   8
  -2  -7   7-0.20629 691.428   4
  -2   7   7 619.747 985.924   0
   2  -7  -7 1316.03 1027.14   2
   2  -7  -7 66.4225 347.615   4
  -2  -7   7 218.678 130.635   3
   2  -7  -7 853.116 923.793   7
   2  -7  -7 443.924 506.703   1
   2   7  -7 239.196 981.744   6
   2  -7  -6 26455.3 1476.16   2
  -2  -7   6 27494.1 1190.36   4
   2   7  -6 25337.4 1341.83   5
   2  -7  -6 26211.3 1479.69   7
  -2  -7   6 27263.5 1433.32   8
   2   7  -6 26301.5 1337.78   6
  -2   7   6 26683.9 1426.11   0
   2  -7  -5 61651.9 1935.37   2
   2   7  -5 60273.0 1709.41   5
  -2  -7   5 62954.9 1632.84   4
  -2  -7   5 62397.4 1775.49   8
  -2  -7   5 63689.8 1228.26   0
   2  -7  -5 67135.8 1895.83   7
  -2   7   5 62023.8 1795.73   0
   2   7  -5 61612.4 1746.03   6
   2   7  -4 191.496 758.467   5
  -2   7   4 64.1220 767.858   0
   2  -7  -4-8.14410 887.375   2
  -2  -7   4 427.146 684.916   8
  -2  -7   4 246.441 351.522   0
  -2  -7   4 281.136 708.969   4
   2   7  -4 385.281 662.932   6
   2   7  -3 12270.0 1025.23   5
  -2  -7   3 13225.3 1030.34   4
  -2   7   3 12798.1 965.951   0
  -2  -7   3 14026.2 564.946   0
  -2  -7   3 13539.8 885.003   8
   2   7  -3 13651.3 875.797   6
   2  -7  -3 13730.9 734.020   1
   2  -7  -3 13138.2 1130.59   2
   2   7  -2 21588.0 1151.22   5
   2   7  -2 21193.4 664.281   0
  -2  -7   2 22272.5 1195.12   4
   2   7  -2 23199.5 905.836   8
  -2  -7   2 22380.0 949.826   8
  -2   7   2 21300.2 1077.98   0
   2   7  -2 23469.5 951.064   6
   2   7  -2 21914.4 592.229   3
   2  -7  -2 21131.2 918.049   1
  -2  -7   2 22616.3 682.192   0
   2  -7  -2 23340.1 1261.48   2
   2  -7  -1 30706.7 1089.02   5
  -2  -7   1 31398.3 833.642   0
  -2   7   1 33287.6 1033.96   5
   2   7  -1 31216.4 1340.83   5
  -2  -7   1 30193.1 983.576   8
   2   7  -1 31008.7 961.300   8
  -2  -7   1 33132.3 1384.87   4
   2   7  -1 30476.6 816.363   3
  -2   7   1 31258.8 1291.74   0
   2   7  -1 31389.5 848.532   0
   2   7  -1 31728.7 1055.24   2
   2  -7  -1 31592.0 1154.71   1
   2  -7  -1 31360.6 1275.53   2
   2  -7   0-141.605 557.466   5
   2   7   0 346.711 466.170   2
  -2   7   0 145.424 425.170   5
  -2  -7   0-21.4057 425.943   0
   2   7   0-99.4970 493.069   0
   2  -7   0 156.210 792.060   2
   2   7   0-105.826 812.545   5
   2  -7   0 81.2531 727.126   1
  -2  -7   0 256.478 911.235   4
   2   7   0-148.178 426.291   8
  -2   7   0 454.990 887.138   3
   2   7   0 272.820 446.401   3
  -2   7  -1 27828.5 717.839   5
  -2   7  -1 27528.2 1282.03   3
   2   7   1 28253.6 890.202   8
  -2  -7  -1 24189.3 1261.00   4
  -2  -7  -1 27806.8 973.757   0
   2  -7   1 27421.0 590.404   7
   2  -7   1 25929.5 1235.43   1
   2   7   1 26922.8 843.152   2
   2  -7   1 27401.4 1148.47   2
   2   7   1 27526.0 1032.22   0
   2   7   2 1847.97 686.635   0
  -2   7  -2 2356.28 243.166   5
   2  -7   2 2442.64 690.703   2
  -2  -7  -2 2666.94 936.026   4
   2   7   2 2827.51 403.302   2
   2  -7   2 1908.56 1011.98   1
   2  -7   2 2571.93 743.310   8
  -2   7  -2 2216.66 731.580   3
   2  -7   2 2533.10 301.860   7
   2   7   3 16695.7 1030.92   0
   2  -7   3 17009.1 1369.02   1
   2  -7   3 18480.9 1076.19   8
  -2  -7  -3 18950.6 1176.97   4
  -2   7  -3 16724.4 1012.62   6
  -2   7  -3 17394.1 1110.65   3
   2  -7   3 19004.4 633.833   7
   2   7   3 18992.0 846.393   6
  -2  -7  -3 17432.1 616.877   2
   2  -7   3 16241.8 976.782   2
   2   7   3 17989.9 605.545   2
  -2  -7  -4 366.919 321.904   2
   2  -7   4 500.377 1055.10   1
  -2  -7  -4 30.3757 657.459   4
   2  -7   4 402.041 693.802   8
   2   7   4 168.109 287.086   2
   2   7   4 644.089 879.671   0
  -2  -7  -4-20.7564 718.461   7
   2  -7   4 450.374 419.854   7
  -2   7  -4 63.1575 664.418   6
  -2   7  -4 179.930 788.900   3
   2   7   5 11673.6 520.650   2
   2   7   5 9705.73 1195.22   0
  -2   7  -5 10184.6 667.566   7
  -2  -7  -5 10045.6 963.086   4
   2  -7   5 12612.4 735.617   7
   2  -7   5 11015.4 1070.90   8
  -2   7  -5 12194.6 1105.43   6
  -2   7  -5 11650.6 1110.43   3
  -2  -7  -5 10361.0 1160.02   7
   2  -7   5 9734.68 1238.78   1
   2   7   5 12212.1 798.026   1
  -2  -7  -5 10992.7 534.184   2
   2   7   6 26970.0 1635.62   0
  -2   7  -6 27491.9 1091.03   7
   2  -7   6 25439.7 1430.25   8
  -2  -7  -6 26108.1 1374.22   4
  -2  -7  -6 26404.2 1616.42   7
  -2   7  -6 27941.6 1409.38   3
   2  -7   6 28994.6 1866.94   1
  -2   7  -6 26059.8 1413.06   6
   2   7   6 25017.5 1039.34   1
  -2  -7  -6 26317.8 779.195   2
   2   7   7 13457.3 1466.48   0
   2  -7   7 12207.6 1218.74   8
  -2  -7  -7 12606.4 1117.25   4
  -2  -7  -7 11300.8 1366.34   7
  -2   7  -7 12513.4 916.393   7
   2  -7   7 11662.4 1594.90   1
   2   7   7 12517.1 903.071   1
  -2   7  -7 12538.4 1301.53   6
  -2  -7  -7 12135.0 640.372   2
   2  -7   8 3863.42 1250.74   1
   2   7   8 4701.16 795.695   1
   2   7   8 3849.72 987.864   8
  -2  -7  -8 3684.76 879.898   4
  -2  -7  -8 3674.77 544.362   2
   2  -7   8 4325.53 1044.35   8
  -2  -7  -8 2684.74 974.261   7
  -2   7  -8 3644.29 762.678   7
  -2   7  -8 3295.71 1122.21   6
   2   7   8 4794.12 1357.92   0
  -2   7  -9 5571.96 1058.31   6
   2  -7   9 4133.11 1530.03   1
   2   7   9 5698.60 1109.76   8
   2   7   9 6367.20 799.056   1
  -2  -7  -9 6223.84 1120.66   7
  -2  -7  -9 6296.10 991.950   4
  -2   7  -9 5453.21 855.115   7
   2   7   9 6826.91 1323.76   0
   2  -7   9 5914.54 1254.06   8
   2  -7  10 7421.45 1769.08   1
   2  -7  10 9518.57 1342.62   8
  -2  -7 -10 7830.60 1033.20   4
  -2  -7 -10 10137.0 1528.53   7
   2   7  10 8094.52 1248.43   8
   2   7  10 5688.69 1455.61   0
  -2   7 -10 7065.99 1015.12   7
  -2   7 -10 7062.07 1197.61   6
   2  -7  11 340.818 1646.34   1
   2   7  11 854.815 1116.76   8
  -2  -7 -11 904.171 1251.54   7
   2   7  11 674.152 1166.39   0
  -2   7 -11 719.737 872.826   7
  -2   7 -11 1500.62 1068.94   6
   2  -7  11 626.417 1205.97   8
   2  -7  12-205.018 1583.57   1
   2   7  12 600.849 1184.00   8
   2  -7  12 982.649 1220.29   8
   2   7  12 820.493 1080.71   0
  -2  -7 -12 825.916 1298.15   7
  -2   7 -12 844.235 1273.70   6
   2  -7  13 2507.01 1444.21   8
   2   7  13 1046.94 1311.78   8
   2   7  13 629.552 1305.15   0
  -2  -7 -13 231.860 1020.53   7
  -2   7 -13 1697.68 1351.18   6
   2  -7  13 1593.99 1510.80   1
   2   7  14 217.362 1384.68   8
   2  -7  14-465.397 1449.17   1
   2  -8 -15 643.771 1334.00   2
   2   8 -15 7.52081 1296.43   7
   2  -8 -14 1215.36 1265.39   2
  -2  -8  14 1096.82 1352.14   8
  -2   8  14 1829.30 1442.01   0
   2   8 -14 665.655 1416.66   2
   2   8 -14 818.772 1350.72   7
   2   8 -14 2055.89 1552.77   6
  -2   8  13 2419.75 1335.41   0
  -2  -8  13 1734.99 1403.59   8
   2  -8 -13 2214.19 1240.00   2
   2   8 -13 2647.04 1174.74   7
   2   8 -13 1405.83 1338.02   2
   2  -8 -13 1887.19 1443.62   7
  -2   8  13 1851.09 1299.70   8
   2   8 -13 2125.93 1326.23   6
   2   8 -12 10175.4 1345.24   5
  -2   8  12 5754.19 1559.82   8
   2  -8 -12 6131.69 1357.27   2
   2  -8 -12 8718.06 1701.58   7
  -2   8  12 7390.15 1460.20   0
   2   8 -12 7966.63 1332.45   7
  -2  -8  12 9079.05 1607.79   8
   2   8 -12 9012.07 1454.07   6
   2   8 -11 432.914 1040.63   5
   2  -8 -11 179.302 1006.40   2
  -2   8  11 465.958 1138.78   0
  -2  -8  11 380.536 1216.77   8
   2  -8 -11-519.548 1363.16   7
   2   8 -11-423.114 1074.65   6
   2   8 -10 5725.56 1100.29   5
  -2  -8  10 4672.85 1349.16   8
  -2  -8  10 5792.28 780.053   4
   2  -8 -10 4806.80 1218.13   2
   2  -8 -10 4989.91 1390.02   7
  -2   8  10 4508.07 1266.71   0
   2   8 -10 6319.48 1344.46   6
   2   8  -9 6469.52 1131.42   5
  -2  -8   9 8910.56 878.372   4
   2  -8  -9 8151.86 1159.66   2
   2  -8  -9 7160.25 1359.92   7
  -2   8   9 7583.30 1175.58   0
  -2  -8   9 9638.70 1386.91   8
   2   8  -9 8732.90 1326.72   6
   2  -8  -8 43649.7 1917.90   2
   2  -8  -8 47445.0 908.272   4
  -2  -8   8 46635.6 1543.15   4
  -2   8   8 44451.2 1959.39   0
   2  -8  -8 42130.8 1975.47   7
   2   8  -8 45959.5 1776.68   5
  -2  -8   8 43874.3 2003.32   8
   2   8  -8 44395.7 2034.71   6
   2  -8  -7 27146.0 1617.15   2
   2   8  -7 24501.6 1417.75   5
  -2  -8   7 29367.7 1612.77   8
   2  -8  -7 26665.6 1643.22   7
   2  -8  -7 26679.0 875.531   4
  -2  -8   7 25524.7 1232.75   4
   2  -8  -7 26695.5 847.689   1
   2   8  -7 26199.5 1567.33   6
  -2   8   7 25435.9 1539.29   0
  -2   8   6 1569.51 940.430   0
  -2  -8   6 2283.89 871.284   8
   2   8  -6 1814.61 865.181   5
  -2  -8   6 2158.07 787.811   4
   2  -8  -6 1963.22 866.497   2
   2  -8  -6 2945.34 1045.91   7
   2   8  -6 2096.97 922.540   6
   2  -8  -5 7826.02 998.922   2
   2   8  -5 7517.90 956.444   5
  -2  -8   5 8148.62 955.665   4
  -2  -8   5 7712.35 923.802   8
  -2  -8   5 8469.56 634.554   0
   2  -8  -5 9178.14 993.094   7
  -2   8   5 7635.54 1011.99   0
   2   8  -5 7880.43 998.316   6
   2  -8  -4 19089.8 1250.56   2
  -2  -8   4 19252.1 1132.69   8
   2   8  -4 19593.9 1128.23   5
  -2  -8   4 18235.9 1152.72   4
  -2  -8   4 20987.8 763.993   0
   2  -8  -4 18726.9 1100.46   7
  -2   8   4 18393.0 1182.57   0
   2   8  -4 18673.8 1060.53   6
   2  -8  -4 19927.1 775.709   1
  -2  -8   3 1403.51 818.225   4
   2   8  -3 2045.90 721.903   5
   2  -8  -3 1827.06 902.642   2
   2  -8  -3 1931.60 513.610   1
  -2  -8   3 2184.93 677.070   8
  -2   8   3 3038.21 889.309   0
   2   8  -3 2736.42 719.997   6
  -2  -8   3 2488.47 422.039   0
  -2   8   2 1705.05 844.418   0
   2   8  -2 1587.63 315.826   3
   2   8  -2 1359.90 676.500   5
   2  -8  -2 1463.45 885.577   2
  -2  -8   2 800.933 874.940   4
  -2  -8   2 1435.66 608.623   8
   2   8  -2 1608.47 442.034   0
   2  -8  -2 2019.31 565.552   1
  -2  -8   2 969.161 409.980   0
   2   8  -2 2017.44 550.694   8
   2   8  -2 1218.53 605.596   6
  -2  -8   1 5152.31 532.968   0
  -2   8   1 4940.70 644.142   5
   2   8  -1 5311.86 918.058   5
   2  -8  -1 4687.28 918.669   2
  -2   8   1 4427.56 903.233   0
  -2  -8   1 5283.21 941.583   4
   2   8  -1 5034.66 579.973   8
  -2  -8   1 4686.92 628.065   8
   2   8  -1 5161.16 578.571   0
   2   8  -1 5223.79 493.457   3
   2  -8  -1 4927.56 716.178   1
  -2   8   0 57997.4 1182.43   5
  -2  -8   0 57976.9 1283.46   0
   2   8   0 54920.5 1597.55   5
  -2   8   0 54361.2 1655.59   3
   2   8   0 52811.7 1259.46   0
  -2  -8   0 59176.8 1775.41   4
   2   8   0 57312.1 1299.94   8
   2  -8   0 57972.5 1612.83   1
   2   8   0 61684.0 1385.84   2
   2  -8   0 56761.0 1649.97   2
  -2   8  -1 199574. 1794.75   5
  -2  -8  -1 209755. 2522.24   0
  -2  -8  -1 183589. 2914.82   4
   2   8   1 201660. 2326.78   8
  -2   8  -1 196215. 2843.91   3
   2  -8   1 193751. 2937.97   1
   2  -8   1 191765. 2779.72   2
   2   8   1 191794. 2430.12   0
   2  -8   1 192184. 1288.15   7
   2   8   1 204374. 2261.37   2
  -2   8  -2 110943. 1038.27   5
   2   8   2 114851. 2099.77   0
  -2  -8  -2 110480. 2353.25   4
   2  -8   2 115402. 2225.50   8
  -2   8  -2 113382. 2240.94   3
   2  -8   2 118159. 1015.81   7
   2   8   2 119835. 1642.16   2
   2  -8   2 106844. 2343.82   1
   2  -8   2 109939. 2161.00   2
   2   8   3 990.366 740.271   0
   2  -8   3 1445.24 751.998   8
   2  -8   3 928.253 674.697   2
   2  -8   3 1638.93 1103.16   1
  -2   8  -3 1306.85 770.337   6
   2   8   3 1140.28 379.792   2
  -2  -8  -3 1075.51 737.792   4
   2  -8   3 1426.62 294.247   7
  -2   8  -3 1438.01 817.386   3
  -2  -8  -3 1310.19 419.533   2
   2   8   4 31278.6 837.791   2
   2   8   4 29319.9 1452.17   0
  -2  -8  -4 27473.4 1445.70   7
  -2  -8  -4 27862.0 1395.46   4
   2  -8   4 31166.1 1432.13   8
  -2   8  -4 29257.0 1364.93   3
   2  -8   4 31942.8 840.516   7
   2  -8   4 28387.6 1618.41   1
  -2   8  -4 27962.2 1348.41   6
   2  -8   4 28620.8 1274.03   2
  -2  -8  -4 29121.9 833.669   2
   2  -8   5 2542.43 1141.46   1
  -2  -8  -5 2746.85 447.242   2
  -2  -8  -5 2696.64 1029.11   7
   2   8   5 2764.47 410.709   2
   2   8   5 1429.54 875.644   0
   2  -8   5 2026.41 925.962   8
  -2  -8  -5 2709.69 889.894   4
  -2   8  -5 2556.45 476.830   7
  -2   8  -5 2954.29 902.068   3
  -2   8  -5 2422.33 928.305   6
   2   8   6 35418.3 1808.73   0
   2   8   6 36498.2 943.716   2
  -2  -8  -6 37082.7 1620.42   4
   2  -8   6 37786.6 1739.26   8
   2   8   6 36999.8 1175.86   1
  -2  -8  -6 38844.2 1866.92   7
  -2   8  -6 33965.4 1123.40   7
  -2   8  -6 37289.6 1616.59   3
   2  -8   6 36138.0 2042.76   1
  -2   8  -6 34011.2 1620.03   6
  -2  -8  -6 37875.7 984.567   2
   2  -8   7 2127.91 1506.12   1
  -2  -8  -7 1891.19 886.258   4
  -2  -8  -7 1257.12 472.649   2
   2   8   7 2053.48 613.973   1
   2  -8   7 1590.60 1099.83   8
   2   8   7 2799.41 1295.23   0
  -2  -8  -7 2561.43 1213.52   7
  -2   8  -7 1668.18 618.385   7
  -2   8  -7 1570.80 960.811   6
   2  -8   8 183.561 1563.21   1
   2   8   8 25.1056 623.723   1
   2  -8   8 254.938 1019.40   8
   2   8   8-72.6932 961.057   0
  -2  -8  -8-68.6657 768.792   4
  -2  -8  -8 222.211 841.711   7
  -2   8  -8 432.633 615.754   7
  -2   8  -8 249.922 878.831   6
   2  -8   9 10533.4 1835.84   1
   2   8   9 9770.92 1275.88   0
  -2  -8  -9 9090.98 1031.25   4
   2   8   9 8423.68 1143.77   8
  -2  -8  -9 9660.96 1276.76   7
  -2   8  -9 11109.6 1010.52   7
   2  -8   9 10557.8 1381.53   8
  -2   8  -9 7776.75 1312.21   6
   2  -8  10 4545.93 1765.76   1
   2  -8  10 5661.17 1331.05   8
  -2  -8 -10 5303.17 962.828   4
   2   8  10 4540.77 1180.43   8
   2   8  10 4197.47 1408.47   0
  -2  -8 -10 5222.60 1367.07   7
  -2   8 -10 5159.27 903.659   7
  -2   8 -10 4889.88 1241.03   6
   2  -8  11 3957.26 1807.50   1
   2  -8  11 4870.86 1214.18   8
   2   8  11 4898.88 1195.58   8
   2   8  11 3307.62 1305.99   0
  -2  -8 -11 4862.30 1418.43   7
  -2   8 -11 4515.50 1304.68   6
   2  -8  12 2686.51 1813.34   1
   2   8  12 1814.91 1238.56   8
   2   8  12 3079.22 1473.41   0
   2  -8  12 1127.22 1076.47   8
  -2  -8 -12 2466.37 1399.46   7
  -2   8 -12 891.877 1257.71   6
   2  -8  13 9417.19 1469.69   8
   2   8  13 6481.00 1515.81   8
  -2   8 -13 5126.04 1484.37   6
   2  -8  13 8163.24 2044.82   1
   2   9 -15 1462.66 1183.46   7
  -2   9  14 7952.86 1673.48   0
   2   9 -14 7871.65 1634.08   7
   2  -9 -14 6835.71 1472.97   2
   2   9 -14 10402.3 1767.99   2
  -2  -9  13 424.618 1390.86   8
  -2   9  13 917.475 1101.85   8
   2  -9 -13 933.525 1190.35   2
  -2   9  13 1297.51 1380.66   0
   2   9 -13 2560.63 1334.04   7
   2  -9 -13 234.690 1385.72   7
   2   9 -13 948.350 1063.22   6
   2  -9 -12 20351.9 1776.90   2
  -2  -9  12 20748.3 1893.90   8
  -2   9  12 20140.7 1992.41   8
   2  -9 -12 22125.1 2004.81   7
   2   9 -12 19362.7 1731.77   6
   2   9 -12 22515.9 1864.47   7
  -2   9  12 18753.2 1700.08   0
   2   9 -11 316.693 994.108   5
   2  -9 -11 105.316 1164.45   2
  -2  -9  11 947.399 1266.90   8
   2  -9 -11 241.536 1346.40   7
  -2   9  11 114.942 1185.43   0
   2   9 -11 293.837 1154.15   6
   2   9 -10 1573.08 972.704   5
   2  -9 -10 1593.61 1035.18   2
  -2   9  10 1055.30 1055.90   0
  -2  -9  10 1755.99 1151.25   8
  -2  -9  10 2353.44 749.061   4
   2  -9 -10 1264.28 1296.13   7
   2   9 -10 1312.14 1210.24   6
   2  -9  -9 10089.6 1387.03   2
   2   9  -9 10435.3 1192.59   5
  -2  -9   9 11784.9 1000.44   4
   2  -9  -9 11304.0 1568.88   7
   2   9  -9 11270.5 1326.50   6
  -2  -9   9 12008.8 1437.99   8
  -2   9   9 12594.5 1472.06   0
   2   9  -8 3028.14 1019.35   5
  -2   9   8 3033.41 1148.17   0
   2  -9  -8 2856.52 1164.20   2
   2  -9  -8 3441.95 492.973   4
  -2  -9   8 3069.07 1171.25   8
  -2  -9   8 2214.29 875.660   4
   2  -9  -8 2368.44 1282.07   7
   2   9  -8 2851.13 1010.83   6
   2  -9  -7 113434. 2875.45   2
   2   9  -7 111474. 2466.53   5
  -2  -9   7 114345. 2369.14   4
   2  -9  -7 114970. 1799.23   4
  -2  -9   7 113519. 2773.74   8
   2  -9  -7 114505. 2863.72   7
   2   9  -7 115208. 2786.26   6
  -2   9   7 117723. 2814.20   0
   2  -9  -7 118227. 1377.53   1
   2  -9  -6 24556.6 1496.33   2
   2   9  -6 23555.4 1357.32   5
  -2  -9   6 23089.0 1287.55   4
   2  -9  -6 24731.0 1475.95   7
   2   9  -6 26299.2 1447.62   6
   2  -9  -6 23801.5 722.014   1
  -2   9   6 24523.9 1541.38   0
  -2  -9   6 26160.6 1484.02   8
  -2  -9   5 1017.25 895.982   8
   2   9  -5 1460.09 770.006   5
  -2  -9   5 562.131 838.643   4
   2  -9  -5 614.990 809.690   2
   2  -9  -5 868.944 397.743   1
   2  -9  -5 1282.76 820.312   7
  -2  -9   5 906.756 474.486   0
   2   9  -5 1509.74 882.221   6
  -2   9   5 1533.29 999.579   0
  -2  -9   4 41916.9 1503.62   8
  -2  -9   4 41169.8 1558.90   4
   2  -9  -4 42724.7 1451.61   7
  -2  -9   4 44088.8 1115.92   0
  -2   9   4 39828.8 1556.53   0
   2   9  -4 39361.7 1488.37   5
   2   9  -4 39834.6 1464.81   6
   2  -9  -4 42110.7 1061.49   1
   2  -9  -4 39581.9 1655.91   2
  -2  -9   3 523.864 436.000   0
  -2  -9   3 396.376 900.688   4
   2   9  -3 439.549 764.745   5
   2  -9  -3 432.934 900.038   2
   2  -9  -3 703.308 483.529   1
   2  -9  -3 534.452 612.535   7
  -2  -9   3 641.265 662.165   8
  -2   9   3 35.6239 885.544   0
   2   9  -3 317.748 689.733   6
  -2   9   2 11473.6 1008.22   0
   2   9  -2 10878.9 988.297   5
  -2  -9   2 11979.6 1162.40   4
   2   9  -2 11002.6 663.374   0
  -2  -9   2 12252.3 899.378   8
   2  -9  -2 11665.5 710.697   7
   2   9  -2 11798.3 874.385   6
   2  -9  -2 10981.7 783.982   1
   2   9  -2 12236.8 499.250   3
  -2  -9   2 12040.3 685.522   0
   2  -9  -2 9842.53 962.124   2
  -2   9   1 422.371 537.422   5
   2  -9  -1-86.0294 876.064   2
   2   9  -1 488.110 783.423   5
   2  -9  -1 200.818 670.026   1
  -2   9   1 518.677 757.718   0
   2   9  -1 114.548 509.001   0
  -2  -9   1 583.411 470.065   0
  -2  -9   1-6.61561 940.097   4
  -2   9   0 9089.32 651.095   5
  -2  -9   0 9199.93 712.270   0
   2   9   0 9499.14 901.676   5
   2  -9   0 8807.07 924.316   1
  -2  -9   0 10093.7 1130.65   4
  -2   9   0 9379.21 1074.43   3
   2   9   0 8885.14 736.591   0
   2   9   0 9922.46 723.214   8
   2  -9   0 8534.31 979.391   2
  -2   9  -1 3324.90 439.417   5
   2  -9   1 3495.63 904.955   2
   2   9   1 3482.44 555.809   2
   2  -9   1 2676.96 904.707   1
   2   9   1 3561.91 719.164   0
   2   9   1 3104.96 607.933   8
  -2  -9  -1 3900.43 1012.26   4
  -2   9  -1 2491.66 777.500   3
   2  -9   2 17796.0 1124.06   8
  -2   9  -2 17454.7 469.860   5
  -2  -9  -2 19004.5 1298.85   4
  -2   9  -2 18049.1 1161.80   3
   2  -9   2 17852.7 1337.15   1
   2  -9   2 16659.7 1113.00   2
   2   9   2 19233.6 1117.63   0
   2   9   2 19286.8 806.946   2
   2  -9   3 5074.70 962.165   8
   2  -9   3 4421.40 815.952   2
   2  -9   3 4074.54 1169.32   1
   2   9   3 4249.42 883.880   0
  -2  -9  -3 4270.67 914.206   4
  -2   9  -3 4137.54 921.055   3
  -2  -9  -3 4223.02 534.554   2
   2   9   3 4971.47 507.187   2
  -2   9  -3 5526.20 878.247   6
   2   9   4 12054.5 644.410   2
   2   9   4 9041.83 1044.52   0
   2  -9   4 11833.3 1168.19   8
  -2  -9  -4 10932.9 1088.45   4
  -2  -9  -4 10557.1 1155.12   7
  -2   9  -4 10825.9 1031.31   3
   2  -9   4 10766.4 1413.27   1
  -2   9  -4 10281.3 1021.58   6
   2  -9   4 10089.9 1031.18   2
  -2  -9  -4 10110.0 646.352   2
   2   9   5 6011.50 523.420   2
   2   9   5 6398.45 1111.39   0
   2  -9   5 6101.77 1407.33   1
   2  -9   5 6722.50 1124.16   8
  -2   9  -5 6412.05 1014.39   6
  -2   9  -5 6193.97 500.063   7
  -2  -9  -5 6705.73 1136.18   7
  -2   9  -5 6617.79 948.650   3
  -2  -9  -5 6227.06 1058.34   4
  -2  -9  -5 6058.51 563.441   2
   2   9   6 9623.04 1317.53   0
   2   9   6 10901.9 654.327   2
  -2  -9  -6 10534.4 1165.96   4
  -2   9  -6 10196.0 1138.95   3
  -2   9  -6 10375.9 697.536   7
  -2  -9  -6 10581.4 1294.86   7
   2  -9   6 10784.4 1526.44   1
   2  -9   6 10188.7 1269.76   8
  -2   9  -6 9931.78 1233.89   6
   2   9   6 11088.9 754.035   1
  -2  -9  -6 11116.1 688.559   2
   2   9   7 8281.64 1199.03   0
  -2  -9  -7 6676.91 1047.03   4
   2  -9   7 9464.16 1331.88   8
  -2   9  -7 8045.28 1237.30   6
  -2   9  -7 8437.09 741.904   7
  -2  -9  -7 7492.45 1277.22   7
  -2   9  -7 8714.90 1137.23   3
   2  -9   7 9211.37 1403.59   1
   2   9   7 8751.66 725.046   1
  -2  -9  -7 9064.14 674.099   2
   2  -9   8 5236.44 1557.31   1
   2   9   8 6164.92 707.298   1
   2   9   8 5745.85 1321.59   0
  -2  -9  -8 5749.61 930.757   4
  -2   9  -8 6484.77 773.699   7
  -2  -9  -8 5496.45 1198.34   7
   2  -9   8 6018.45 1232.75   8
  -2   9  -8 6359.71 1243.94   6
   2  -9   9 583.253 1556.60   1
   2   9   9 1398.71 997.521   8
   2  -9   9 1155.03 1155.30   8
   2   9   9 704.568 1055.46   0
  -2  -9  -9 536.493 762.393   4
  -2  -9  -9 972.523 1049.31   7
  -2   9  -9 216.239 658.206   7
  -2   9  -9 1034.80 1105.31   6
   2  -9  10 9842.36 1939.56   1
   2  -9  10 9313.77 1480.92   8
  -2  -9 -10 10322.5 1149.20   4
   2   9  10 9938.97 1534.20   0
   2   9  10 10579.4 1360.33   8
  -2  -9 -10 10730.3 1563.16   7
  -2   9 -10 9310.85 1445.87   6
   2  -9  11 3561.80 1733.92   1
   2   9  11 4434.56 1541.84   0
   2   9  11 4049.86 1129.74   8
   2  -9  11 3325.72 1272.93   8
  -2  -9 -11 3649.17 1367.96   7
  -2   9 -11 4985.13 1389.64   6
   2  -9  12 3580.76 1679.54   1
   2   9  12 5344.93 1325.52   8
   2   9  12 4223.11 1405.31   0
  -2  -9 -12 5648.23 1514.82   7
   2  -9  12 5246.93 1529.50   8
  -2   9 -12 4163.01 1437.14   6
   2   9  13 5693.04 1471.96   8
   2  -9  13 6915.08 1640.62   8
  -2   9 -13 4916.20 1388.68   6
   2  -9  13 5366.35 1719.77   1
   2 -10 -14 2989.92 1321.73   2
  -2  10  14 2352.70 1494.62   0
   2  10 -14 916.460 1333.18   7
   2 -10 -13 1462.38 1201.80   2
  -2  10  13 388.735 1365.98   0
  -2  10  13 927.512 1397.47   8
  -2 -10  13 780.547 1137.18   8
   2 -10 -13 1826.41 1168.73   7
   2  10 -13 1887.80 1266.86   7
   2  10 -13 397.386 1300.40   6
   2 -10 -12-543.900 1215.52   2
  -2  10  12 150.066 1128.64   0
  -2 -10  12 262.359 1051.97   8
   2 -10 -12 320.909 1104.09   7
   2  10 -12 1163.23 1209.58   7
   2  10 -12 314.739 1129.92   6
   2  10 -11 1756.47 1034.40   5
   2 -10 -11 1933.27 1332.27   7
   2 -10 -11 2182.09 1211.93   2
  -2  10  11 2169.84 1120.80   0
  -2 -10  11 2598.53 1360.52   8
   2  10 -11 1606.90 1191.90   6
  -2 -10  10 420.618 966.945   8
   2  10 -10-201.357 953.121   5
  -2 -10  10 609.500 751.397   4
  -2  10  10-87.1151 1097.79   0
   2 -10 -10 97.8560 1009.28   2
   2 -10 -10-85.3512 1329.13   7
   2  10 -10-96.8951 1237.23   6
   2  10  -9 1065.33 857.039   5
  -2  10   9 1055.42 984.087   0
   2 -10  -9 798.806 882.629   2
  -2 -10   9 1352.97 798.575   4
  -2 -10   9 989.561 1031.61   8
   2 -10  -9 350.626 1110.22   7
   2  10  -9 720.723 1126.33   6
   2 -10  -8 14460.5 1487.39   2
   2  10  -8 15992.3 1262.08   5
  -2 -10   8 15950.5 1483.35   8
   2 -10  -8 14286.5 812.435   4
  -2 -10   8 15739.1 1215.29   4
   2 -10  -8 12827.8 1445.67   7
   2  10  -8 16548.3 1532.89   6
  -2  10   8 14166.5 1470.76   0
  -2  10   7 1070.09 1099.04   0
   2  10  -7 690.929 932.749   5
   2 -10  -7 808.934 248.355   1
   2 -10  -7 718.454 1045.30   2
  -2 -10   7 875.586 978.491   8
  -2 -10   7 1111.64 946.547   4
   2 -10  -7 1007.94 1165.60   7
   2 -10  -7 664.858 644.562   4
   2  10  -7 843.731 1086.30   6
   2  10  -6 34235.1 1520.74   5
  -2 -10   6 34976.7 1550.36   4
  -2 -10   6 36604.8 1708.03   8
   2 -10  -6 35187.8 1642.86   7
  -2  10   6 36744.9 1734.46   0
   2 -10  -6 35776.2 1795.78   2
   2 -10  -6 37213.3 814.949   1
   2  10  -6 37183.9 1733.21   6
   2  10  -5 1683.68 784.568   5
   2 -10  -5 1944.77 421.966   1
   2 -10  -5 1883.88 1016.90   2
  -2 -10   5 1914.61 966.195   4
  -2 -10   5 1252.27 932.875   8
   2 -10  -5 2757.72 894.429   7
  -2 -10   5 1530.79 531.364   0
  -2  10   5 1507.70 1058.69   0
   2  10  -5 1955.91 884.598   6
   2 -10  -4 5388.21 1134.87   2
  -2 -10   4 4695.26 846.898   8
  -2 -10   4 5566.00 609.350   0
  -2 -10   4 5455.75 965.447   4
   2 -10  -4 4974.42 831.904   7
  -2  10   4 5221.45 1060.96   0
   2 -10  -4 6042.58 564.328   1
   2  10  -4 4402.99 901.203   5
   2  10  -4 5190.60 944.129   6
   2  10  -3 38448.6 1433.71   5
  -2 -10   3 40696.4 1683.49   4
  -2 -10   3 40043.1 1458.13   8
   2 -10  -3 41476.7 1290.50   7
   2  10  -3 38237.6 523.695   3
  -2  10   3 39092.6 1587.92   0
  -2 -10   3 40914.1 1156.32   0
   2 -10  -3 41049.6 1188.37   1
   2  10  -3 40951.1 1459.67   6
   2 -10  -3 39459.5 1569.04   2
  -2 -10   2 2189.28 761.389   8
   2  10  -2 1572.88 791.423   5
   2 -10  -2 1901.80 652.331   1
   2 -10  -2 1664.89 925.715   2
   2  10  -2 1835.76 529.828   0
  -2 -10   2 2275.09 529.439   0
   2  10  -2 2062.21 353.551   3
  -2  10   2 2557.52 887.894   0
  -2 -10   2 1143.35 785.954   4
   2 -10  -2 2212.82 524.868   7
   2  10  -2 2524.75 703.698   6
   2  10  -1 32780.7 1404.67   5
   2 -10  -1 34864.5 1317.50   1
  -2 -10   1 33874.8 1549.12   4
   2 -10  -1 36595.6 880.297   7
  -2  10   1 32967.9 1494.47   0
   2  10  -1 33243.8 1102.32   0
  -2 -10   1 37305.6 1143.07   0
   2 -10  -1 33185.7 1516.78   2
  -2  10   0 41576.8 1119.92   5
   2 -10   0 35711.0 1453.84   2
   2  10   0 40140.3 1572.45   5
  -2 -10   0 40822.9 1710.45   4
  -2  10   0 41716.6 1600.33   3
   2 -10   0 39697.2 654.210   7
   2  10   0 37534.6 1231.51   0
  -2  10   0 38749.1 1579.04   0
   2 -10   0 41543.6 1520.60   1
  -2  10  -1 2156.25 448.818   5
   2  10   1 1662.52 695.193   0
   2 -10   1 2084.89 873.869   2
   2 -10   1 1664.98 877.426   1
  -2 -10  -1 2380.18 1026.12   4
  -2  10  -1 2204.20 902.304   3
  -2  10  -2 76555.5 979.138   5
  -2 -10  -2 73395.2 2155.24   4
   2 -10   2 78158.3 2056.33   8
  -2  10  -2 72070.2 1910.98   3
   2 -10   2 74979.3 2215.70   1
   2  10   2 72925.4 1862.95   0
   2 -10   2 76143.1 2048.00   2
  -2 -10  -3 2962.10 564.145   2
   2 -10   3 2801.00 928.498   2
   2 -10   3 2110.32 1045.90   1
   2  10   3 2795.87 519.743   2
  -2 -10  -3 3569.36 984.845   4
   2  10   3 3328.70 968.613   0
   2 -10   3 2345.78 859.100   8
  -2  10  -3 2967.64 891.830   3
  -2  10  -3 2625.94 937.435   6
   2  10   4 5942.60 565.396   2
   2 -10   4 5399.69 1044.54   8
   2 -10   4 5301.70 933.436   2
   2 -10   4 5812.46 1361.55   1
  -2 -10  -4 6325.64 1104.40   7
   2  10   4 6168.37 1073.38   0
  -2 -10  -4 5926.16 1092.78   4
  -2  10  -4 5436.68 915.484   3
  -2 -10  -4 6065.00 649.539   2
  -2  10  -4 5786.26 1000.05   6
   2  10   5 10579.2 682.435   2
   2 -10   5 9481.03 1590.52   1
   2  10   5 9307.58 1206.98   0
  -2 -10  -5 9035.33 1063.91   4
  -2 -10  -5 9194.21 1133.80   7
   2 -10   5 9748.74 1243.29   8
  -2  10  -5 9531.78 1046.64   3
  -2  10  -5 8203.42 1109.37   6
  -2 -10  -5 9985.35 706.937   2
   2  10   6 44855.1 1949.56   0
   2  10   6 50258.5 1257.44   2
  -2 -10  -6 49692.9 1870.95   4
  -2  10  -6 49327.7 1804.25   3
   2 -10   6 51203.6 2057.30   8
  -2  10  -6 49026.5 1181.93   7
  -2 -10  -6 46695.8 2015.50   7
   2 -10   6 50566.4 2251.68   1
  -2  10  -6 46909.9 1986.89   6
   2  10   6 49385.3 1276.78   1
  -2 -10  -6 48380.8 1270.97   2
   2 -10   7 4569.69 1720.59   1
   2  10   7 4588.28 1363.45   0
  -2 -10  -7 3894.73 907.046   4
  -2  10  -7 3764.06 565.392   7
  -2 -10  -7 3447.05 985.134   7
   2  10   7 4291.54 581.726   1
  -2  10  -7 3981.82 947.515   3
  -2 -10  -7 4046.88 579.038   2
   2 -10   7 4367.14 1186.52   8
  -2  10  -7 3859.38 1078.73   6
   2  10   8 5904.72 1398.58   0
  -2  10  -8 5395.66 699.818   7
  -2 -10  -8 6265.77 996.063   4
  -2 -10  -8 5857.23 1289.94   7
   2 -10   8 5388.34 1667.15   1
   2 -10   8 6695.28 1236.54   8
  -2  10  -8 6997.49 1288.14   6
   2 -10   9 6245.60 1562.44   1
   2  10   9 5621.48 1356.86   0
  -2 -10  -9 6372.13 1037.32   4
   2 -10   9 7823.83 1419.54   8
  -2 -10  -9 7112.34 1392.28   7
  -2  10  -9 7308.03 1224.91   6
   2  10  10 6318.53 1205.63   8
   2 -10  10 6142.90 1903.90   1
   2  10  10 5176.42 1252.48   0
  -2 -10 -10 4798.12 968.373   4
   2 -10  10 7542.40 1383.57   8
  -2 -10 -10 6728.94 1361.56   7
  -2  10 -10 5861.77 1386.28   6
   2 -10  11 4816.90 1847.70   1
   2  10  11 5047.50 1487.51   0
   2 -10  11 4602.32 1403.63   8
  -2 -10 -11 5865.42 1467.78   7
   2  10  11 4312.68 1251.92   8
  -2  10 -11 4642.61 1383.57   6
   2 -10  12 3305.43 1484.97   1
   2  10  12 1661.87 1521.09   0
   2 -10  12 1076.34 1112.70   8
   2  10  12 2629.14 1279.74   8
  -2 -10 -12 2778.23 1435.28   7
  -2  10 -12 2939.64 1444.29   6
   2  10  13 419.455 1254.12   8
   2 -11 -14-3.37333 1136.96   2
  -2  11  13 3322.80 1530.76   8
  -2  11  13 1128.14 1288.14   0
   2 -11 -13 2370.18 1296.80   2
  -2 -11  13 879.220 1395.95   8
   2  11 -13 1783.10 1489.71   6
   2 -11 -13 2390.71 1416.60   7
   2  11 -13 3483.76 1344.47   7
  -2  11  12 2319.57 1304.59   0
   2 -11 -12 1169.02 1233.83   2
  -2 -11  12 3701.94 1286.59   8
   2 -11 -12 2725.91 1175.41   7
   2  11 -12 2871.44 1230.37   7
   2  11 -12 3771.55 1417.18   6
   2 -11 -11 40717.4 2165.30   2
  -2 -11  11 43757.8 2379.45   8
   2 -11 -11 36835.7 2280.89   7
   2  11 -11 36622.6 2146.57   6
  -2  11  11 37964.5 2163.51   0
   2  11 -10 46397.1 1901.85   5
  -2 -11  10 47351.8 1803.18   4
   2 -11 -10 45388.5 2257.80   2
  -2  11  10 43584.0 2278.91   0
  -2 -11  10 47308.2 2311.97   8
   2  11 -10 49584.3 2428.80   6
   2 -11 -10 43911.0 2324.98   7
   2  11  -9 2465.99 905.063   5
  -2  11   9 3427.95 1213.90   0
   2 -11  -9 2100.29 1169.63   2
  -2 -11   9 1836.30 1227.84   8
   2 -11  -9 1686.54 1167.90   7
  -2 -11   9 3384.51 931.854   4
   2  11  -9 2773.63 1212.97   6
   2  11  -8 44327.7 1741.81   5
  -2 -11   8 45242.3 2091.88   8
  -2 -11   8 45097.8 1770.74   4
   2  11  -8 44578.9 2117.14   6
   2 -11  -8 41962.6 2024.88   7
   2 -11  -8 41466.4 2005.39   2
  -2  11   8 42923.0 2094.32   0
   2  11  -7 103631. 2433.81   5
  -2  11   7 100678. 2852.29   0
  -2 -11   7 107102. 2856.36   8
  -2 -11   7 98767.8 2463.46   4
   2 -11  -7 104623. 2010.53   4
   2 -11  -7 103649. 2783.04   7
   2  11  -7 105648. 2790.90   6
   2 -11  -7 108204. 2905.62   2
  -2  11   6 7749.27 1149.44   0
   2  11  -6 7746.31 997.076   5
  -2 -11   6 8195.57 1135.58   8
   2 -11  -6 6134.36 1176.52   2
  -2 -11   6 6412.96 1164.26   4
   2 -11  -6 7393.20 448.114   1
   2 -11  -6 6947.31 1152.09   7
   2  11  -6 6818.03 1101.85   6
   2  11  -5-346.991 770.279   5
   2 -11  -5-94.1049 420.361   1
   2 -11  -5 272.193 980.623   2
  -2 -11   5 327.073 997.347   4
  -2 -11   5 125.775 898.888   8
   2 -11  -5 225.474 839.186   7
  -2  11   5-335.908 1082.66   0
   2  11  -5-161.192 961.525   6
   2  11  -4 5235.18 947.306   5
   2 -11  -4 3665.14 985.074   2
  -2 -11   4 5793.66 1156.64   4
  -2 -11   4 5230.52 1039.69   8
   2 -11  -4 5354.30 849.294   7
   2 -11  -4 5143.73 606.922   1
  -2  11   4 4888.23 1183.48   0
   2  11  -4 5107.30 982.971   6
  -2 -11   3 2279.59 567.168   0
   2 -11  -3 1744.18 614.111   1
   2  11  -3 2512.48 889.373   5
   2 -11  -3 2388.68 1020.37   2
  -2 -11   3 1588.91 1121.53   4
  -2  11   3 1673.20 949.312   0
   2 -11  -3 1668.97 633.014   7
  -2 -11   3 2320.50 832.290   8
   2  11  -3 2040.11 219.418   3
   2  11  -3 2021.61 830.160   6
  -2  11   2 4933.85 1081.36   0
   2 -11  -2 4572.08 741.238   1
  -2 -11   2 3746.30 913.111   4
   2  11  -2 4353.55 933.158   5
   2 -11  -2 3857.40 1047.91   2
  -2 -11   2 5411.55 866.330   8
   2  11  -2 4681.51 662.928   0
   2 -11  -2 5115.93 610.172   7
  -2 -11   2 4473.74 637.830   0
   2  11  -2 4111.30 845.266   6
   2 -11  -1 421.488 761.460   1
   2 -11  -1 363.168 738.483   2
   2  11  -1 363.958 857.300   5
  -2  11   1 822.882 976.214   0
  -2 -11   1 397.092 944.636   4
   2  11  -1 578.235 626.806   0
   2 -11  -1 329.803 356.896   7
  -2  11   0 9793.95 730.143   5
   2  11   0 8975.19 964.093   5
  -2  11   0 8883.72 1199.64   0
  -2 -11   0 9019.43 1169.00   4
  -2  11   0 9513.33 1022.56   3
   2 -11   0 8552.12 290.502   7
   2  11   0 7667.08 835.142   0
   2 -11   0 8626.10 1051.24   1
   2 -11   0 8916.77 1059.77   2
  -2  11  -1 15085.9 705.026   5
  -2 -11  -1 15970.7 1330.34   4
  -2  11  -1 15142.6 1211.46   3
   2 -11   1 14686.9 1288.12   1
   2  11   1 14436.1 1057.15   0
   2 -11   1 14993.0 1212.02   2
  -2  11  -2 30821.7 707.859   5
  -2 -11  -2 30323.7 1631.29   4
   2 -11   2 32353.3 1560.22   8
  -2  11  -2 32442.8 1450.21   3
   2 -11   2 32871.8 1741.79   1
   2  11   2 29804.7 1370.79   0
   2 -11   2 31646.1 1546.03   2
  -2 -11  -3 1762.38 589.933   2
   2 -11   3 2099.33 965.749   2
   2 -11   3 2552.82 1212.76   1
  -2 -11  -3 2502.30 989.821   4
   2  11   3 1521.99 974.917   0
   2 -11   3 2059.88 1005.51   8
  -2  11  -3 1439.16 819.509   3
  -2  11  -3 1987.97 1003.74   6
   2 -11   4 159.785 939.038   2
   2 -11   4 449.254 1133.74   1
  -2 -11  -4 280.318 577.698   2
  -2 -11  -4 305.630 933.317   4
   2 -11   4-57.9546 857.787   8
   2  11   4 95.4749 947.259   0
  -2 -11  -4 621.801 794.613   7
  -2  11  -4 290.140 854.658   3
  -2  11  -4 156.861 941.592   6
   2 -11   5 8324.30 1637.70   1
  -2 -11  -5 8197.16 1144.30   4
   2 -11   5 8176.01 1237.50   8
  -2 -11  -5 6696.88 1173.72   7
   2  11   5 7626.38 1164.88   0
  -2  11  -5 7242.43 1065.52   3
  -2 -11  -5 7388.82 693.901   2
  -2  11  -5 7002.91 1221.62   6
  -2 -11  -6 12551.6 1299.66   4
  -2  11  -6 13912.2 1408.98   6
   2 -11   6 12682.6 1428.99   8
  -2  11  -6 13280.2 637.094   7
  -2 -11  -6 13365.4 1448.90   7
  -2  11  -6 14518.3 1212.99   3
   2 -11   6 12942.6 1768.84   1
   2  11   6 13361.1 766.671   1
  -2 -11  -6 13711.0 845.925   2
   2  11   6 14654.6 1581.28   0
   2 -11   7 1328.58 1495.79   1
  -2 -11  -7 3036.23 608.988   2
  -2 -11  -7 3053.34 980.612   4
   2 -11   7 2707.81 1169.25   8
  -2 -11  -7 2834.66 1090.17   7
  -2  11  -7 4389.31 969.886   3
   2  11   7 3473.05 1152.26   0
  -2  11  -7 3487.48 1156.42   6
   2  11   8 16465.3 1615.93   0
  -2 -11  -8 18625.3 1650.69   7
  -2  11  -8 19290.4 1651.89   6
   2 -11   8 21354.5 1588.63   8
  -2 -11  -8 18518.1 1383.75   4
   2 -11   8 19665.6 2064.33   1
   2  11   9 10193.9 1482.24   0
   2 -11   9 10218.9 1802.00   1
  -2 -11  -9 11132.2 1169.53   4
  -2 -11  -9 9607.74 1498.38   7
  -2  11  -9 10975.5 1445.44   6
   2 -11   9 10256.5 1432.35   8
   2 -11  10-754.081 1696.82   1
   2  11  10-308.534 1201.69   0
  -2 -11 -10-133.324 1039.62   7
  -2 -11 -10 89.1619 817.932   4
   2  11  10-23.9547 1038.01   8
   2 -11  10 439.336 1096.16   8
  -2  11 -10 287.325 1164.68   6
   2 -11  11 3173.41 1817.05   1
   2  11  11 2829.05 1289.58   0
   2  11  11 2582.39 1202.03   8
   2 -11  11 3151.04 1145.31   8
  -2 -11 -11 1753.13 1290.63   7
  -2  11 -11 1833.43 1199.54   6
   2 -11  12-757.280 1596.84   1
   2  11  12-178.949 1377.09   0
   2 -11  12 508.456 1400.99   8
  -2 -11 -12 5.98343 1421.91   7
  -2  11 -12-280.605 1302.02   6
   2  11  12 458.016 1295.58   8
   2  11  13-19.6255 1103.92   8
   2 -12 -14-730.544 1088.02   2
  -2  12  13 3170.17 1406.03   0
   2 -12 -13 2204.14 1328.87   2
  -2 -12  13 4180.83 1543.14   8
   2 -12 -13 4162.17 1515.23   7
   2  12 -13 2660.42 1345.59   6
  -2  12  12 1546.44 1370.46   0
   2 -12 -12 1712.99 1301.33   2
  -2 -12  12 1082.62 1373.62   8
   2 -12 -12 1385.89 1186.38   7
   2  12 -12 2750.02 1192.61   7
   2  12 -12 905.668 1255.68   6
  -2 -12  11-264.814 1204.08   8
  -2  12  11 759.569 1308.70   0
   2 -12 -11 257.993 993.970   2
   2 -12 -11 87.8322 1176.61   7
   2  12 -11 220.121 1320.60   6
   2  12 -10 57522.0 2043.84   5
  -2  12  10 51431.0 2446.45   0
   2 -12 -10 56261.0 2484.79   2
  -2 -12  10 54839.2 2498.88   8
  -2 -12  10 57816.2 2047.13   4
   2 -12 -10 51751.1 2392.25   7
   2  12 -10 57586.2 2555.96   6
   2  12  -9 32291.3 1578.20   5
  -2 -12   9 31615.8 1616.24   4
  -2 -12   9 31036.8 1990.21   8
   2 -12  -9 29826.5 1912.71   7
  -2  12   9 28838.7 1933.93   0
   2  12  -9 31189.9 1893.57   6
   2 -12  -9 32658.5 1943.99   2
  -2  12   8 673.880 1148.29   0
   2  12  -8 870.227 852.217   5
   2  12  -8-59.0800 1097.70   6
  -2 -12   8 1132.16 911.958   4
   2 -12  -8 401.433 980.456   2
  -2 -12   8 769.421 1165.70   8
   2 -12  -8-81.6108 1136.93   7
  -2  12   7 7037.95 1363.09   0
   2  12  -7 7311.95 1085.86   5
  -2 -12   7 5995.50 1159.98   8
   2 -12  -7 7397.96 1179.92   2
  -2 -12   7 8491.44 1210.27   4
   2 -12  -7 7540.55 873.550   4
   2 -12  -7 5638.44 1185.14   7
   2  12  -7 6287.79 1207.02   6
  -2  12   6 2145.01 1008.97   0
   2  12  -6 3111.75 930.007   5
   2 -12  -6 2623.58 1230.41   2
  -2 -12   6 2575.94 1082.89   4
  -2 -12   6 2664.38 1169.02   8
   2 -12  -6 2199.79 949.854   7
   2  12  -6 2767.34 1056.46   6
   2 -12  -5 536.705 423.654   1
   2  12  -5 600.717 849.595   5
   2 -12  -5 724.309 1109.00   2
   2 -12  -5 873.578 852.490   7
  -2  12   5 264.247 1035.24   0
  -2 -12   5 1266.98 1157.18   4
  -2 -12   5-352.379 1015.04   8
   2  12  -5 186.314 958.984   6
   2  12  -4 67843.2 1942.67   5
  -2  12   4 70678.6 2231.93   0
  -2 -12   4 73012.5 2134.94   8
  -2 -12   4 71207.0 2231.68   4
   2 -12  -4 73419.2 1480.31   1
   2  12  -4 72001.8 2134.67   6
   2 -12  -4 71961.8 1856.18   7
   2 -12  -4 69396.4 2243.72   2
   2  12  -3 102792. 2333.67   5
  -2 -12   3 105854. 2645.87   4
  -2  12   3 108151. 2669.38   0
   2 -12  -3 109599. 1989.20   7
  -2 -12   3 107970. 2457.77   8
   2 -12  -3 105448. 1920.76   1
   2 -12  -3 108346. 2695.51   2
   2  12  -3 102981. 1045.71   3
   2  12  -3 102635. 2356.53   6
   2  12  -2 1198.29 838.651   6
  -2 -12   2 989.489 842.699   8
   2 -12  -2 509.616 714.710   1
   2 -12  -2 106.921 838.386   2
   2  12  -2 536.482 824.265   5
   2  12  -2 941.309 638.920   0
  -2  12   2 545.531 1028.23   0
   2 -12  -2 813.522 509.285   7
  -2 -12   2 418.144 1070.31   4
   2  12  -1 10643.4 1041.09   5
  -2 -12   1 9729.47 1179.50   4
  -2  12   1 9217.78 1211.52   0
   2  12  -1 10515.6 861.245   0
   2 -12  -1 9970.21 503.076   7
   2 -12  -1 9945.22 993.246   1
   2 -12  -1 10447.8 1230.91   2
  -2  12   0 6231.17 696.259   5
  -2 -12   0 6551.52 1055.59   4
   2 -12   0 6098.02 1000.76   1
   2 -12   0 5993.71 1054.32   2
   2  12   0 4818.63 1001.95   5
  -2  12   0 4976.17 1163.53   0
   2  12   0 5424.74 865.863   0
  -2  12  -1 134761. 1813.66   5
  -2 -12  -1 133552. 2986.12   4
   2  12   1 128763. 2450.70   0
   2 -12   1 135663. 2828.10   1
  -2  12  -1 132005. 2664.29   3
   2 -12   1 130803. 2838.42   2
  -2  12  -2 15938.4 591.915   5
  -2 -12  -2 16051.0 1374.22   4
  -2  12  -2 14571.9 1163.40   3
   2 -12   2 14143.8 1471.68   1
   2  12   2 14265.9 1143.23   0
   2 -12   2 16353.6 1350.62   2
  -2  12  -3 2501.43 1056.77   6
   2 -12   3 1303.23 1064.71   8
  -2 -12  -3 1056.11 638.893   2
   2 -12   3 1608.71 1282.32   1
   2 -12   3 1145.32 943.807   2
  -2 -12  -3 1612.93 973.826   4
   2  12   3 1426.77 963.099   0
  -2  12  -3 1248.10 856.111   3
   2 -12   4 11102.9 1619.25   1
   2 -12   4 10920.1 1304.82   8
  -2 -12  -4 11356.8 1306.16   4
  -2  12  -4 11269.3 1107.78   3
   2  12   4 10670.8 1238.06   0
  -2  12  -4 12557.6 1333.94   6
   2 -12   4 11579.0 1271.32   2
  -2 -12  -4 10999.9 873.505   2
   2 -12   5 1454.48 1552.52   1
  -2 -12  -5 121.431 594.085   2
  -2 -12  -5 554.154 912.693   4
   2  12   5-38.1172 1192.40   0
   2 -12   5 657.159 918.832   8
  -2 -12  -5-358.220 1034.41   7
  -2  12  -5 192.711 851.067   3
  -2  12  -5 118.681 923.896   6
   2 -12   6 875.153 1602.39   1
  -2 -12  -6 563.040 575.211   2
  -2 -12  -6 479.463 982.464   4
   2 -12   6 841.684 1056.94   8
  -2 -12  -6 149.682 973.897   7
   2  12   6 277.474 448.937   1
   2  12   6 758.738 968.964   0
  -2  12  -6 868.920 903.598   3
  -2  12  -6 22.8815 942.144   6
   2 -12   7 4964.43 1514.87   1
  -2 -12  -7 4880.67 1044.25   4
   2 -12   7 4756.76 1168.47   8
  -2 -12  -7 3894.21 1198.58   7
   2  12   7 4206.80 1197.32   0
  -2  12  -7 4011.93 957.680   3
  -2  12  -7 3433.09 1151.89   6
   2 -12   8 141.890 1435.63   1
  -2 -12  -8 80.0303 871.871   4
  -2  12  -8 420.045 1029.77   6
  -2 -12  -8 399.858 854.222   7
   2 -12   8 893.896 1087.85   8
   2  12   8 1448.89 1125.32   0
   2 -12   9 3314.87 1804.81   1
  -2 -12  -9 4741.04 1053.08   4
   2 -12   9 5477.73 1237.85   8
   2  12   9 5511.54 1308.14   0
  -2 -12  -9 5645.29 1235.14   7
  -2  12  -9 5438.20 1351.82   6
   2 -12  10 860.165 1500.27   1
   2 -12  10 1125.83 1297.41   8
  -2 -12 -10 1413.16 884.055   4
  -2 -12 -10 1086.57 1049.21   7
   2  12  10 2253.79 1496.58   0
  -2  12 -10 1599.69 1014.11   6
   2 -12  11 7769.95 2044.18   1
   2 -12  11 7134.31 1574.01   8
   2  12  11 6842.80 1274.87   8
  -2 -12 -11 6928.81 1502.91   7
   2  12  11 7859.87 1742.47   0
  -2  12 -11 6794.22 1481.16   6
   2 -12  12-501.668 1758.20   1
   2 -12  12 272.850 1259.76   8
  -2  12 -12 215.245 1280.50   6
   2  12  12-396.858 1230.21   8
   2  12  13 3422.23 1385.90   8
  -2  13  13 686.974 1306.09   0
   2 -13 -13 272.446 1323.71   2
  -2  13  12 2763.66 1479.23   0
   2 -13 -12 1771.57 1329.10   2
  -2 -13  12 2599.70 1469.58   8
   2 -13 -12 2852.81 1319.52   7
   2  13 -12 2390.58 1530.30   6
  -2 -13  11 16071.5 1615.49   8
   2 -13 -11 16282.4 1733.80   7
   2  13 -11 17566.5 1724.76   6
  -2  13  11 17592.4 1870.38   0
   2 -13 -11 15332.3 1555.40   2
  -2  13  10 9408.96 1483.04   0
   2 -13 -10 9950.80 1486.30   2
  -2 -13  10 9422.60 1211.60   4
   2 -13 -10 8699.37 1347.42   7
   2  13 -10 8815.26 1482.51   6
  -2 -13  10 10032.2 1425.12   8
   2  13  -9 7785.39 1059.23   5
  -2  13   9 7158.69 1462.13   0
   2  13  -9 6785.47 1385.14   6
   2 -13  -9 8451.45 1354.70   2
  -2 -13   9 7645.07 1170.94   4
   2 -13  -9 7599.89 1225.81   7
  -2 -13   9 6809.73 1440.67   8
   2  13  -8 7766.46 1045.06   5
  -2  13   8 8312.32 1323.58   0
   2 -13  -8 7975.55 1336.97   2
  -2 -13   8 7763.65 1191.14   4
  -2 -13   8 7234.68 1372.81   8
   2 -13  -8 9182.32 1286.98   7
   2  13  -8 7964.20 1242.42   6
   2  13  -7 5161.75 997.567   5
   2 -13  -7 5415.26 1230.45   2
   2  13  -7 6465.15 1313.42   6
   2 -13  -7 5464.51 845.558   4
  -2 -13   7 6384.12 1275.43   8
   2 -13  -7 4568.60 1105.42   7
  -2 -13   7 5131.31 1163.07   4
  -2  13   7 6848.55 1371.55   0
   2  13  -6-36.1231 783.658   5
   2 -13  -6-52.9520 1133.76   2
  -2 -13   6 54.1694 1051.43   8
  -2  13   6 80.2224 944.718   0
  -2 -13   6 556.225 1001.28   4
   2 -13  -6-108.155 960.063   7
   2  13  -6-205.892 1112.48   6
   2 -13  -5 6693.52 589.056   1
   2  13  -5 6309.87 981.687   5
   2 -13  -5 6068.52 1266.72   2
  -2 -13   5 6527.52 1216.63   4
  -2 -13   5 5617.57 1072.55   8
   2 -13  -5 6814.93 994.277   7
  -2  13   5 5325.39 1123.34   0
   2  13  -5 6321.85 1119.77   6
   2  13  -4 54491.9 1826.95   5
  -2  13   4 58263.3 2258.52   0
  -2 -13   4 55084.0 1975.79   8
  -2 -13   4 61002.5 2246.46   4
   2 -13  -4 58426.0 1398.92   1
   2 -13  -4 57258.9 2142.79   2
   2 -13  -4 57249.2 1656.72   7
   2  13  -4 57459.2 2010.86   6
   2  13  -3 7843.45 1064.64   5
   2  13  -3 8847.44 1095.24   6
  -2 -13   3 8887.15 1073.52   8
  -2 -13   3 6773.79 1370.04   4
  -2  13   3 8175.21 1302.17   0
   2 -13  -3 8871.05 759.365   7
   2  13  -3 8549.95 403.239   3
   2 -13  -3 8066.45 859.709   1
   2 -13  -3 8203.23 1191.49   2
   2  13  -2 56479.4 1896.98   5
  -2 -13   2 57269.5 2208.69   4
   2  13  -2 54881.5 1586.35   0
  -2  13   2 57543.5 2091.76   0
   2 -13  -2 58589.1 1273.38   7
   2 -13  -2 57016.4 1656.36   1
   2  13  -2 56396.4 1852.65   6
   2 -13  -2 56247.8 2106.92   2
   2 -13  -1 3982.61 942.017   1
   2 -13  -1 3408.63 1125.34   2
   2  13  -1 5086.61 1058.42   5
  -2  13   1 4313.32 1109.83   0
   2  13  -1 3495.86 769.599   0
  -2 -13   1 3635.43 1224.81   4
   2 -13  -1 4486.58 393.637   7
   2 -13   0 3394.79 999.155   1
   2 -13   0 2925.36 907.010   2
   2  13   0 2097.47 1006.04   5
  -2 -13   0 1566.46 1152.47   4
  -2  13   0 2063.38 1140.14   0
   2  13   0 1456.93 787.062   0
  -2  13  -1 7003.38 665.690   5
   2 -13   1 5625.65 1111.23   1
   2 -13   1 6179.98 1183.04   2
  -2  13  -1 7281.90 1127.77   3
  -2 -13  -1 5619.23 1332.06   4
   2  13   1 5801.92 929.802   0
  -2  13  -2 6511.36 489.593   5
   2  13   2 5967.70 1020.96   0
   2 -13   2 6287.88 1335.32   1
   2 -13   2 6324.77 1190.67   2
  -2 -13  -2 6444.94 1059.70   4
  -2  13  -2 5408.29 983.014   3
   2 -13   3 6944.95 1289.04   1
   2 -13   3 6907.13 1195.80   2
  -2 -13  -3 7164.94 1186.18   4
   2 -13   3 7962.31 1270.75   8
  -2  13  -3 7984.27 1063.67   3
   2  13   3 8397.63 1202.53   0
  -2  13  -3 8979.15 1115.55   6
  -2 -13  -3 8012.11 859.646   2
   2 -13   4 593.480 1511.05   1
   2 -13   4 760.531 934.122   2
  -2 -13  -4 566.925 688.664   2
   2  13   4 373.299 1117.83   0
  -2 -13  -4 597.151 924.886   4
   2 -13   4 635.529 1110.25   8
  -2  13  -4 406.307 862.120   3
  -2  13  -4 1106.50 1073.62   6
   2  13   5 884.667 1025.41   0
   2 -13   5-327.054 1610.20   1
  -2 -13  -5 1132.83 612.070   2
   2 -13   5 212.596 1141.82   8
  -2  13  -5 441.815 883.048   3
  -2 -13  -5 13.5863 981.743   4
  -2  13  -5 157.560 882.645   6
  -2 -13  -5 133.158 887.721   7
   2 -13   6 5004.42 1708.90   1
   2 -13   6 7524.46 1268.29   8
  -2 -13  -6 5965.25 1195.19   7
   2  13   6 5550.70 1289.91   0
  -2 -13  -6 6513.99 1136.72   4
  -2  13  -6 6162.13 1011.85   3
  -2 -13  -6 6163.06 761.777   2
  -2  13  -6 5984.13 1183.20   6
   2 -13   7 3699.83 1727.98   1
   2 -13   7 4964.94 1256.33   8
  -2 -13  -7 2978.00 1046.58   4
  -2  13  -7 3830.39 970.378   3
   2  13   7 2341.02 1235.12   0
  -2 -13  -7 3234.63 990.735   7
  -2  13  -7 4025.87 1186.84   6
   2 -13   8 1867.14 1759.57   1
   2 -13   8 1080.29 1202.35   8
  -2 -13  -8 2058.96 968.130   4
  -2 -13  -8 1415.71 1184.48   7
   2  13   8 2351.24 1159.59   0
  -2  13  -8 1815.14 1162.46   6
   2 -13   9-206.295 1614.23   1
  -2 -13  -9 446.431 922.772   4
   2 -13   9 232.495 1298.61   8
  -2 -13  -9-191.952 1103.36   7
   2  13   9 45.6616 1136.68   0
  -2  13  -9-163.977 1072.45   6
   2 -13  10 4746.19 1571.53   1
  -2 -13 -10 4852.02 1066.81   4
   2 -13  10 5645.47 1251.43   8
  -2 -13 -10 5373.47 1431.64   7
   2  13  10 5685.09 1561.84   0
  -2  13 -10 5286.80 1409.28   6
   2 -13  11 907.394 1912.24   1
   2  13  11 311.360 1279.59   0
   2  13  11 622.818 1126.86   8
  -2 -13 -11 204.312 1017.93   7
   2 -13  11 1018.56 1199.05   8
  -2  13 -11 386.170 1300.16   6
   2  13  12 1221.01 1123.24   8
   2 -14 -13 401.231 1315.02   2
  -2  14  12 3266.06 1514.64   0
  -2 -14  12 4115.62 1298.23   8
   2 -14 -12 3311.81 1416.67   2
   2 -14 -12 3163.80 1387.71   7
   2  14 -12 5301.12 1387.84   6
  -2  14  11 1706.10 1423.28   0
   2 -14 -11 1523.31 1098.10   2
  -2 -14  11 2308.66 1374.46   8
   2 -14 -11 1797.59 1298.28   7
   2  14 -11 1666.57 1429.24   6
  -2  14  10 2809.04 1204.32   0
   2 -14 -10 2947.09 1240.65   2
  -2 -14  10 3980.30 1113.94   4
  -2 -14  10 3048.91 1186.91   8
   2 -14 -10 3476.11 1262.25   7
   2  14 -10 2538.37 1268.27   6
  -2  14   9 556.063 1249.08   0
   2 -14  -9-274.639 1083.24   2
  -2 -14   9 970.474 1307.29   8
  -2 -14   9 666.153 1000.39   4
   2 -14  -9 250.075 1012.40   7
   2  14  -9 730.126 1121.26   6
  -2  14   8 4892.09 1187.99   0
   2  14  -8 5562.28 1361.51   6
   2  14  -8 4325.99 979.388   5
   2 -14  -8 3787.16 1268.14   2
  -2 -14   8 4658.17 1159.75   4
  -2 -14   8 4527.61 1331.12   8
   2 -14  -8 5706.84 1062.40   7
   2  14  -7 1039.11 840.693   5
   2 -14  -7 3444.72 905.064   7
   2 -14  -7 1580.17 1153.21   2
  -2 -14   7 1682.79 1073.48   4
   2 -14  -7 2087.87 811.448   4
  -2 -14   7 2319.81 1151.74   8
  -2  14   7 1634.51 1246.20   0
   2  14  -7 1557.15 982.593   6
   2  14  -6 51051.3 1789.18   5
  -2 -14   6 56267.3 2247.96   8
  -2 -14   6 51234.2 2118.72   4
   2 -14  -6 53708.5 1908.15   7
  -2  14   6 50496.0 2182.63   0
   2  14  -6 53574.7 2164.18   6
   2 -14  -6 49333.9 2183.98   2
  -2 -14   5 5034.48 1214.86   4
   2  14  -5 4541.97 941.636   5
   2 -14  -5 4465.04 1307.49   2
  -2 -14   5 4100.58 1089.95   8
  -2  14   5 5490.07 1342.04   0
   2 -14  -5 6000.67 892.308   7
   2  14  -5 4260.37 1050.25   6
   2  14  -4 4397.27 930.059   5
   2 -14  -4 4939.03 1095.57   2
  -2 -14   4 6401.54 1140.89   8
  -2 -14   4 7285.40 1408.71   4
  -2  14   4 4284.83 1087.21   0
   2 -14  -4 5438.79 751.813   1
   2 -14  -4 5596.41 797.241   7
   2  14  -4 5690.08 1102.26   6
   2  14  -3 9234.10 1090.98   5
   2 -14  -3 9756.49 918.602   1
  -2 -14   3 9448.36 1225.90   8
  -2 -14   3 8664.11 1410.58   4
  -2  14   3 9144.82 1308.03   0
   2 -14  -3 9978.04 781.043   7
   2  14  -3 8103.53 1095.56   6
   2 -14  -3 10522.5 1338.39   2
   2  14  -2 10260.2 1139.25   5
  -2  14   2 10818.9 1264.67   0
  -2 -14   2 11771.5 1514.18   4
   2  14  -2 10604.2 986.437   0
   2 -14  -2 10791.6 669.814   7
   2 -14  -2 12281.2 1080.35   1
   2  14  -2 10678.2 1182.57   6
   2 -14  -2 11349.5 1214.73   2
   2 -14  -1 1432.90 912.076   1
  -2 -14   1 898.292 1196.79   4
   2 -14  -1 1418.73 1093.29   2
   2  14  -1 1160.81 995.210   5
  -2  14   1 369.351 1090.99   0
   2  14  -1 809.676 748.607   0
   2 -14  -1 830.749 281.182   7
   2  14   0 6841.26 1077.80   5
  -2  14   0 5862.27 1279.46   0
   2 -14   0 6124.05 1168.16   2
  -2 -14   0 5995.39 1418.69   4
   2  14   0 7270.65 999.253   0
   2 -14   0 7450.06 1133.44   1
  -2  14  -1 17836.7 887.994   5
  -2  14  -1 17394.2 1325.22   3
  -2 -14  -1 18168.1 1681.20   4
   2 -14   1 18638.3 1463.31   1
   2  14   1 17338.9 1262.75   0
   2 -14   1 18463.7 1463.11   2
  -2  14  -2 22068.2 1423.95   3
  -2 -14  -2 22219.3 1558.40   4
   2 -14   2 19380.3 1539.63   1
   2  14   2 21112.3 1425.53   0
   2 -14   2 21094.1 1577.42   2
  -2 -14  -3 462.489 729.294   2
  -2  14  -3 347.384 1038.49   6
   2 -14   3 17.2590 1464.67   1
   2 -14   3 475.268 1129.30   2
   2  14   3 608.103 923.010   0
  -2 -14  -3 335.541 1100.68   4
   2 -14   3 646.870 1148.24   8
  -2  14  -3 13.3949 833.752   3
   2 -14   4 28120.6 1762.64   8
  -2 -14  -4 27929.5 1730.51   4
  -2  14  -4 26552.6 1449.32   3
   2 -14   4 26263.5 1962.28   1
   2  14   4 26198.2 1705.84   0
  -2  14  -4 25876.9 1600.13   6
   2 -14   4 24950.7 1612.97   2
  -2 -14  -4 27433.3 1289.36   2
   2 -14   5 1587.39 1582.27   1
  -2 -14  -5 892.759 681.102   2
   2  14   5 1262.20 1030.28   0
   2 -14   5 1185.41 1185.36   8
  -2 -14  -5 914.459 954.770   4
  -2  14  -5 258.165 882.097   3
  -2  14  -5 570.564 937.543   6
  -2 -14  -6 35174.1 1862.50   4
   2 -14   6 33628.7 2329.87   1
   2 -14   6 36141.7 1986.09   8
  -2 -14  -6 36343.7 1961.20   7
  -2  14  -6 37526.3 1671.06   3
  -2  14  -6 36394.4 1984.28   6
  -2 -14  -6 37660.5 1412.98   2
   2  14   6 34244.0 2012.82   0
   2 -14   7 6210.19 1631.36   1
  -2 -14  -7 5380.25 1138.08   4
   2  14   7 5138.05 1373.14   0
   2 -14   7 6471.31 1365.47   8
  -2 -14  -7 4563.12 1246.27   7
  -2  14  -7 5774.66 1023.85   3
  -2  14  -7 6051.53 1172.24   6
   2 -14   8 6074.76 1598.34   1
  -2 -14  -8 6322.94 1182.36   4
   2  14   8 6362.61 1432.23   0
   2 -14   8 8362.56 1418.82   8
  -2 -14  -8 6345.89 1270.79   7
  -2  14  -8 6431.97 1079.55   3
  -2  14  -8 6176.31 1270.93   6
   2 -14   9 1227.46 1550.33   1
   2 -14   9 1009.20 1112.62   8
   2  14   9 146.952 1337.39   0
  -2 -14  -9 971.995 1241.41   7
  -2 -14  -9 291.452 952.105   4
  -2  14  -9 421.391 1138.34   6
   2 -14  10 3709.61 1887.42   1
   2 -14  10 3925.31 1503.97   8
   2  14  10 4938.54 1319.22   0
  -2 -14 -10 6910.02 1466.05   7
  -2  14 -10 3799.70 1358.24   6
   2 -14  11 460.570 1425.10   8
   2  14  11 32.2818 1500.32   0
  -2 -14 -11 639.201 1272.74   7
  -2  14 -11-252.077 1439.42   6
   2 -14  11-295.954 2075.14   1
   2  14  12 212.846 1302.52   8
  -2  15  12 3644.13 1620.42   0
   2 -15 -12 3759.47 1358.35   2
   2 -15 -12 4614.92 1351.87   7
  -2 -15  11 18180.4 1951.35   8
   2 -15 -11 16435.3 1717.03   2
   2 -15 -11 17769.7 1752.22   7
  -2  15  11 19089.1 1951.58   0
   2  15 -11 14113.3 1781.20   6
  -2  15  10 471.066 1141.62   0
   2 -15 -10 309.634 1199.98   2
  -2 -15  10 1042.61 1072.60   4
  -2 -15  10 1380.92 1304.06   8
   2 -15 -10 948.509 1045.30   7
   2  15 -10 935.856 1339.41   6
  -2  15   9 2816.14 1324.94   0
   2 -15  -9 2572.41 1201.95   2
  -2 -15   9 3134.52 1042.39   4
  -2 -15   9 3363.47 1347.68   8
   2 -15  -9 3310.90 1103.12   7
   2  15  -9 1793.93 1317.98   6
   2  15  -8 244.678 856.274   5
  -2 -15   8 990.784 1061.14   4
   2 -15  -8 1063.70 1166.58   2
  -2 -15   8 516.983 1213.63   8
   2 -15  -8-52.7223 844.495   7
   2  15  -8 840.469 1201.33   6
  -2  15   8-622.027 1068.99   0
   2  15  -7 18296.8 1301.64   5
  -2 -15   7 19592.9 1671.77   8
  -2 -15   7 20387.7 1587.69   4
   2 -15  -7 18576.3 1271.17   4
   2 -15  -7 18331.2 1352.07   7
  -2  15   7 18297.0 1727.73   0
   2  15  -7 18809.5 1573.89   6
   2 -15  -7 20662.2 1681.16   2
   2  15  -6 7414.37 990.812   5
  -2 -15   6 7799.83 1349.25   4
   2 -15  -6 7586.45 1380.57   2
  -2 -15   6 7599.10 1312.24   8
   2  15  -6 5936.48 1093.94   6
   2 -15  -6 7246.24 1056.01   4
   2 -15  -6 7520.63 1003.41   7
  -2  15   6 8263.01 1432.59   0
   2  15  -5-147.981 797.883   5
   2 -15  -5 55.5218 1168.06   2
  -2 -15   5 333.084 1170.44   4
  -2 -15   5-157.799 1082.91   8
  -2  15   5 528.891 1186.72   0
   2 -15  -5 314.587 692.456   7
   2  15  -5 410.543 926.304   6
   2 -15  -4 70.2719 656.534   1
   2  15  -4 109.596 885.099   5
   2 -15  -4-510.586 1196.99   2
  -2 -15   4 79.9298 1262.96   4
  -2 -15   4 208.862 1060.88   8
  -2  15   4 344.439 1248.53   0
   2 -15  -4 379.390 634.055   7
   2  15  -4 677.744 1054.14   6
   2 -15  -3 1829.28 839.342   1
   2 -15  -3 2609.40 1184.03   2
   2  15  -3 1940.76 917.199   5
  -2 -15   3 1456.32 957.971   8
  -2 -15   3 1582.86 1198.35   4
   2 -15  -3 1789.63 609.045   7
  -2  15   3 2110.90 957.474   0
   2  15  -3 1314.97 1056.15   6
   2  15  -2 2297.94 974.887   6
   2 -15  -2 1898.24 926.496   1
   2 -15  -2 2240.89 1171.60   2
   2  15  -2 1798.21 1007.91   5
   2  15  -2 2033.53 808.081   0
  -2 -15   2 2448.59 1275.50   4
   2 -15  -2 2201.08 482.325   7
  -2  15   2 1874.16 964.023   0
   2  15  -1 1679.52 858.133   0
   2 -15  -1 1264.99 1122.61   2
   2  15  -1 405.704 1010.21   5
  -2  15   1 1400.88 1207.76   0
  -2 -15   1 1210.24 1364.17   4
   2 -15  -1 1461.25 281.027   7
   2 -15  -1 456.602 989.602   1
  -2  15   0 7710.37 1210.92   0
   2 -15   0 7848.33 1296.22   1
   2 -15   0 7244.17 1370.88   2
   2  15   0 6870.25 1070.28   5
  -2 -15   0 7565.33 1357.78   4
   2  15   0 6642.05 1058.60   0
  -2 -15  -1 30058.3 1829.52   4
   2 -15   1 29909.9 1786.13   1
   2  15   1 32895.4 1604.53   0
  -2  15  -1 33677.1 1658.64   3
   2 -15   1 31730.1 1881.54   2
   2 -15   2 155.317 1338.61   1
   2 -15   2 572.130 1126.07   2
  -2 -15  -2 409.395 1208.60   4
   2  15   2 760.943 881.585   0
[truncated: 421,871 more chars]
