# Supplementary material for: Crystal structure of di­benzyl­dimethyl­silane
Source: Acta Crystallogr E Crystallogr Commun. 2015 May 9;71(Pt 6):o391–2. doi: 10.1107/S2056989015008713 (PMC4459354; doi:10.1107/S2056989015008713)
Supplement: Supplementary file 2 [file e-71-0o391-Isup2.hkl]

data_I                                                                          
_shelx_title ' 1369 in P2(1)/n'                                                 
_shelx_refln_list_code          4                                               
_shelx_F_calc_maximum      118.03                                               
_exptl_crystal_F_000       520.00                                               
_reflns_d_resolution_high  0.8107                                               
                                                                                
loop_                                                                           
 _space_group_symop_operation_xyz                                               
 'x, y, z'                                                                      
 '-x+1/2, y+1/2, -z+1/2'                                                        
 '-x, -y, -z'                                                                   
 'x-1/2, -y-1/2, z-1/2'                                                         
                                                                                
_cell_length_a     6.1045                                                       
_cell_length_b    19.8512                                                       
_cell_length_c    11.8396                                                       
_cell_angle_alpha  90.000                                                       
_cell_angle_beta   98.069                                                       
_cell_angle_gamma  90.000                                                       
                                                                                
_shelx_F_squared_multiplier     1.000                                           
                                                                                
loop_                                                                           
 _refln_index_h                                                                 
 _refln_index_k                                                                 
 _refln_index_l                                                                 
 _refln_F_squared_calc                                                          
 _refln_F_squared_meas                                                          
 _refln_F_squared_sigma                                                         
 _refln_observed_status                                                         
   2   0   0       4258.93       4472.42        22.71 o                         
   4   0   0         75.07         75.07         6.27 o                         
   6   0   0        134.91        107.36        11.89 o                         
   1   1   0       5407.72       5068.77        17.84 o                         
   2   1   0        455.72        461.25         3.95 o                         
   3   1   0       1627.96       1670.21         9.68 o                         
   4   1   0          5.13          9.82         3.06 o                         
   5   1   0         39.38         30.74         4.74 o                         
   6   1   0        312.74        326.64         9.61 o                         
   7   1   0        234.39        242.84        11.77 o                         
   1   2   0      13931.93      12669.01        72.80 o                         
   2   2   0        140.05        126.25         2.26 o                         
   3   2   0         54.52         44.59         2.51 o                         
   4   2   0         37.84         34.41         1.99 o                         
   5   2   0         68.68         51.68         4.79 o                         
   6   2   0         67.22         62.15         6.65 o                         
   7   2   0         89.55         84.87         9.67 o                         
   1   3   0        384.55        384.40         2.58 o                         
   2   3   0        291.00        316.52         2.43 o                         
   3   3   0       2226.74       2264.15        11.68 o                         
   4   3   0         47.41         58.84         3.41 o                         
   5   3   0        152.02        143.31         5.90 o                         
   6   3   0        143.80        159.26         7.27 o                         
   7   3   0        144.16        160.82         9.43 o                         
   0   4   0       7549.15       7162.21        41.68 o                         
   1   4   0       4314.35       4341.94        19.28 o                         
   2   4   0         11.02         11.74         1.78 o                         
   3   4   0        700.00        758.04         5.60 o                         
   4   4   0       1670.17       1603.91        12.14 o                         
   5   4   0         11.32         10.80         3.07 o                         
   6   4   0         41.50         49.40         6.22 o                         
   7   4   0          0.16          1.24         8.44 o                         
   1   5   0        293.23        301.91         3.01 o                         
   2   5   0        995.54       1020.98        10.10 o                         
   3   5   0        637.75        604.43         5.68 o                         
   4   5   0        398.22        392.59         5.60 o                         
   5   5   0         63.19         61.27         3.82 o                         
   6   5   0        193.54        203.44         8.27 o                         
   7   5   0         58.25         65.91         8.86 o                         
   0   6   0      10216.49      10202.99        91.51 o                         
   1   6   0       1184.77       1297.66        11.18 o                         
   2   6   0          0.05          0.37         1.89 o                         
   3   6   0        972.32       1012.67         6.49 o                         
   4   6   0          0.21         -0.70         3.49 o                         
   5   6   0       1118.09       1091.77        11.58 o                         
   6   6   0         18.21         17.69         5.85 o                         
   7   6   0         28.93         19.84         9.19 o                         
   1   7   0        144.46        162.61         2.36 o                         
   2   7   0          0.00          1.16         2.14 o                         
   3   7   0       2150.24       2066.42        16.17 o                         
   4   7   0         15.52         16.21         1.69 o                         
   5   7   0        180.34        177.37         5.34 o                         
   6   7   0          9.46         12.90         5.90 o                         
   7   7   0        169.19        172.19        11.27 o                         
   0   8   0          1.86         11.15         2.50 o                         
   1   8   0       1061.31       1079.56        10.60 o                         
   2   8   0        658.96        782.27         8.59 o                         
   3   8   0         63.48         75.85         3.21 o                         
   4   8   0       1070.68       1036.46         9.05 o                         
   5   8   0          5.60         10.47         4.64 o                         
   6   8   0        360.18        355.91        10.03 o                         
   7   8   0          2.52         -0.80         8.92 o                         
   1   9   0       1489.90       1590.23        20.45 o                         
   2   9   0        141.81        126.73         3.77 o                         
   3   9   0         47.40         53.99         3.45 o                         
   4   9   0        517.29        508.78         6.17 o                         
   5   9   0         34.70         32.14         4.69 o                         
   6   9   0        142.58        161.16         8.95 o                         
   0  10   0        712.85        707.45         8.27 o                         
   1  10   0         94.05        102.24         2.81 o                         
   2  10   0        553.19        543.70         7.71 o                         
   3  10   0         94.15         98.25         4.36 o                         
   4  10   0        165.13        170.27         5.25 o                         
   5  10   0        210.47        213.98         6.72 o                         
   6  10   0        177.03        171.15         9.42 o                         
   1  11   0         21.54         29.18         3.87 o                         
   2  11   0        114.54        119.60         3.03 o                         
   3  11   0        881.46        809.11        10.82 o                         
   4  11   0        145.36        149.34         5.61 o                         
   5  11   0         22.67         28.47         5.85 o                         
   6  11   0         20.71         22.28         6.78 o                         
   0  12   0        407.45        368.93         7.92 o                         
   1  12   0        439.26        405.34         7.95 o                         
   2  12   0         84.51         80.02         4.86 o                         
   3  12   0         45.36         48.15         3.72 o                         
   4  12   0        157.81        163.95         5.91 o                         
   5  12   0          2.05          3.20         6.59 o                         
   6  12   0         13.58         14.62         7.67 o                         
   1  13   0        154.88        157.28         6.54 o                         
   2  13   0         38.44         31.16         5.43 o                         
   3  13   0        132.58        135.66         4.02 o                         
   4  13   0        215.22        211.80         6.59 o                         
   5  13   0        205.10        183.88         8.92 o                         
   6  13   0        228.71        252.19        10.91 o                         
   0  14   0       1804.63       1753.91        17.53 o                         
   1  14   0         36.06         38.69         5.77 o                         
   2  14   0         92.56         92.37         6.46 o                         
   3  14   0          0.95          0.20         5.20 o                         
   4  14   0          6.06         10.31         4.65 o                         
   5  14   0         99.58         93.61         8.71 o                         
   6  14   0         37.45         46.03         8.28 o                         
   1  15   0        339.77        332.85         8.73 o                         
   2  15   0         97.66         99.42         6.74 o                         
   3  15   0         29.91         24.51         5.44 o                         
   4  15   0        235.66        235.29         7.39 o                         
   5  15   0         24.79         28.02         7.52 o                         
   0  16   0        171.13        158.31        13.05 o                         
   1  16   0        429.28        422.99         9.72 o                         
   2  16   0         58.24         56.76         6.90 o                         
   3  16   0        129.98        132.29         7.22 o                         
   4  16   0         35.50         40.29         6.13 o                         
   5  16   0         19.27         18.79         7.28 o                         
   1  17   0          0.65          3.07         5.86 o                         
   2  17   0        189.41        187.92         7.68 o                         
   3  17   0        128.83        130.93         7.23 o                         
   4  17   0         71.14         80.88         6.96 o                         
   5  17   0         15.71         15.07         7.78 o                         
   0  18   0          1.92          1.17         9.57 o                         
   1  18   0         58.27         61.37         6.58 o                         
   2  18   0         11.89         17.77         5.92 o                         
   3  18   0          4.74          3.74         5.94 o                         
   4  18   0        212.49        228.58        10.77 o                         
   5  18   0         12.77         18.50         7.67 o                         
   1  19   0          0.00         -0.45         6.63 o                         
   2  19   0        114.89        109.79         7.18 o                         
   3  19   0          6.90          8.66         5.91 o                         
   4  19   0          6.06          5.39         6.97 o                         
   0  20   0       1155.48       1148.32        22.86 o                         
   1  20   0         44.14         47.72         6.84 o                         
   2  20   0         23.04         29.17         6.24 o                         
   3  20   0        245.01        245.98         9.24 o                         
   4  20   0          1.45          0.88         7.32 o                         
   1  21   0        210.86        205.37         8.68 o                         
   2  21   0         13.72         16.08         6.39 o                         
   3  21   0         72.16         79.61         7.17 o                         
   0  22   0         11.46         14.46        10.03 o                         
   1  22   0        233.30        241.52        10.36 o                         
   2  22   0         11.41         13.38         7.11 o                         
   3  22   0         17.88         11.11         8.31 o                         
   1  23   0          3.10          7.24         7.48 o                         
   2  23   0         22.52         27.17         7.90 o                         
   0  24   0        166.68        156.53        12.80 o                         
   1  24   0          0.37          3.66         8.02 o                         
  -7   0   1        114.73        113.02        13.80 o                         
  -5   0   1        106.38        117.78         6.34 o                         
  -3   0   1        401.23        385.63         5.04 o                         
  -1   0   1       4379.28       4199.17        14.28 o                         
   1   0   1         36.71         39.17         1.38 o                         
   3   0   1       4136.50       4202.39        32.29 o                         
   5   0   1        442.21        405.68        10.78 o                         
   7   0   1        386.44        405.96        18.92 o                         
  -7   1   1         84.57        101.79         9.91 o                         
  -6   1   1          4.74          5.24         4.89 o                         
  -5   1   1        322.34        341.14         7.07 o                         
  -4   1   1        129.78        101.71         2.40 o                         
  -3   1   1        116.16        156.29         3.14 o                         
  -2   1   1       1254.65       1339.14         7.52 o                         
  -1   1   1       1336.93       1314.41         4.56 o                         
   1   1   1          1.29          1.18         0.99 o                         
   2   1   1       2284.55       2318.78        11.17 o                         
   3   1   1          3.77          2.85         1.55 o                         
   4   1   1        367.01        371.12         5.50 o                         
   5   1   1        550.76        556.25         9.84 o                         
   6   1   1        124.38        138.03         8.99 o                         
   7   1   1          0.04          2.11         7.85 o                         
  -7   2   1          3.86          2.23         8.31 o                         
  -6   2   1         74.38         87.42         6.05 o                         
  -5   2   1        434.55        439.02         8.05 o                         
  -4   2   1        180.29        197.99         3.59 o                         
  -3   2   1        417.70        450.00         5.45 o                         
  -2   2   1        428.21        461.42         2.63 o                         
  -1   2   1       4131.12       4024.87        11.01 o                         
   0   2   1        103.73        101.39         2.31 o                         
   1   2   1        776.05        776.90         3.98 o                         
   2   2   1       2117.88       2143.37        12.12 o                         
   3   2   1          0.07          1.27         1.77 o                         
   4   2   1         78.17         65.55         2.38 o                         
   5   2   1         82.64         89.63         4.76 o                         
   6   2   1        328.98        352.75        12.11 o                         
   7   2   1         73.41         71.93         8.27 o                         
  -7   3   1         22.61         24.86         8.60 o                         
  -6   3   1        227.17        231.80         7.09 o                         
  -5   3   1        336.90        354.33         6.42 o                         
  -4   3   1        609.14        552.02         5.97 o                         
  -3   3   1         37.77         30.66         1.50 o                         
  -2   3   1       1164.49       1236.37         6.59 o                         
  -1   3   1       4686.28       4584.65        13.00 o                         
   0   3   1        952.92        939.86         3.84 o                         
   1   3   1        440.32        475.01         3.06 o                         
   2   3   1        320.63        348.44         3.80 o                         
   3   3   1        162.17        187.66         3.10 o                         
   4   3   1        969.49        877.20         7.10 o                         
   5   3   1         11.16          8.25         3.84 o                         
   6   3   1        781.71        768.95        15.52 o                         
   7   3   1          8.91         13.28         8.29 o                         
  -7   4   1        109.75        114.15         9.68 o                         
  -6   4   1        153.43        133.97         7.35 o                         
  -5   4   1          1.86          4.58         3.57 o                         
  -4   4   1         73.81         77.52         3.02 o                         
  -3   4   1        605.47        633.01         4.66 o                         
  -2   4   1        156.54        179.67         2.20 o                         
  -1   4   1       6099.18       5983.17        19.43 o                         
   0   4   1      13602.50      12683.94       112.13 o                         
   1   4   1       5921.43       6004.36        15.39 o                         
   2   4   1          5.55          4.95         1.75 o                         
   3   4   1       1422.88       1455.72         8.96 o                         
   4   4   1         15.97         18.08         2.66 o                         
   5   4   1         27.85         23.42         3.70 o                         
   6   4   1        175.85        191.25         9.42 o                         
   7   4   1         74.24         98.43         9.90 o                         
  -7   5   1        102.83        102.68         8.96 o                         
  -6   5   1         50.44         52.61         6.19 o                         
  -5   5   1        796.41        822.52         8.51 o                         
  -4   5   1        495.93        476.59         5.98 o                         
  -3   5   1        958.03        908.88         5.42 o                         
  -2   5   1        322.61        318.08         2.79 o                         
  -1   5   1        320.08        345.87         3.23 o                         
   0   5   1       2558.84       2534.74         9.11 o                         
   1   5   1       2308.47       2451.29        16.69 o                         
   2   5   1        120.01        141.45         2.43 o                         
   3   5   1         61.43         46.39         2.05 o                         
   4   5   1          3.16          2.64         2.61 o                         
   5   5   1        796.67        802.16        13.87 o                         
   6   5   1         17.94         14.00         5.72 o                         
   7   5   1         52.69         33.47        10.34 o                         
  -7   6   1          0.16          4.45         7.33 o                         
  -6   6   1        433.75        414.02        10.42 o                         
  -5   6   1         99.03         96.75         6.09 o                         
  -4   6   1        132.82        117.04         2.72 o                         
  -3   6   1        150.68        160.20         3.06 o                         
  -2   6   1       1299.30       1328.68         7.64 o                         
  -1   6   1        166.29        177.92         2.53 o                         
   0   6   1        960.19       1051.61         7.19 o                         
   1   6   1        389.60        409.32         3.91 o                         
   2   6   1       1326.58       1400.16         8.79 o                         
   3   6   1       1185.87       1169.81         9.88 o                         
   4   6   1          1.25          0.18         2.59 o                         
   5   6   1         65.75         66.09         3.77 o                         
   6   6   1         69.75         52.60         6.16 o                         
   7   6   1         42.74         38.49         8.89 o                         
  -7   7   1          2.26          2.51         7.65 o                         
  -6   7   1        133.95        128.81         7.44 o                         
  -5   7   1        118.23        111.03         5.87 o                         
  -4   7   1       2004.05       2007.44        15.12 o                         
  -3   7   1        454.32        450.64         4.87 o                         
  -2   7   1        399.36        428.82         3.92 o                         
  -1   7   1          6.56          7.39         1.85 o                         
   0   7   1         11.11         11.57         1.90 o                         
   1   7   1        255.31        295.50         4.42 o                         
   2   7   1        295.48        373.88         3.93 o                         
   3   7   1        148.70        152.82         3.45 o                         
   4   7   1       1413.24       1322.98        11.10 o                         
   5   7   1        275.69        264.60         6.78 o                         
   6   7   1        634.16        635.84        15.06 o                         
   7   7   1          9.22         12.67         9.17 o                         
  -7   8   1         48.27         50.04         9.75 o                         
  -6   8   1          4.74         13.21         6.43 o                         
  -5   8   1        173.47        155.25         6.28 o                         
  -4   8   1        189.04        188.15         4.07 o                         
  -3   8   1        482.86        501.83         5.37 o                         
  -2   8   1         81.75         68.83         2.72 o                         
  -1   8   1        133.55        124.76         2.78 o                         
   0   8   1         12.40         19.62         1.87 o                         
   1   8   1       4903.53       5203.99        43.50 o                         
   2   8   1       2473.66       2687.57        26.96 o                         
   3   8   1       1096.37       1053.49         7.33 o                         
   4   8   1        186.62        178.96         3.28 o                         
   5   8   1          1.27         -1.63         3.88 o                         
   6   8   1         12.31         14.88         6.72 o                         
  -6   9   1          1.39          3.44         6.28 o                         
  -5   9   1        358.58        363.72         8.24 o                         
  -4   9   1         97.61         99.51         3.77 o                         
  -3   9   1        940.22        912.67         6.67 o                         
  -2   9   1          4.34          4.19         3.07 o                         
  -1   9   1        378.48        382.29         6.25 o                         
   0   9   1          3.35          4.30         2.02 o                         
   1   9   1          8.78         21.75         3.07 o                         
   2   9   1         36.37         45.21         3.21 o                         
   3   9   1         73.35         91.42         2.99 o                         
   4   9   1        276.86        272.37         5.18 o                         
   5   9   1        226.31        214.53         6.12 o                         
   6   9   1         56.76         54.19         6.98 o                         
  -6  10   1        180.79        185.55         8.43 o                         
  -5  10   1        324.94        305.95         7.88 o                         
  -4  10   1         29.43         34.49         3.93 o                         
  -3  10   1         41.00         31.70         3.18 o                         
  -2  10   1        484.19        477.22         8.13 o                         
  -1  10   1       1432.51       1397.29        15.92 o                         
   0  10   1          0.29          2.48         2.15 o                         
   1  10   1       1967.05       2059.96        16.77 o                         
   2  10   1         30.29         27.91         3.98 o                         
   3  10   1        522.35        534.98         6.43 o                         
   4  10   1         14.04         14.14         4.63 o                         
   5  10   1        101.18         90.68         5.65 o                         
   6  10   1          8.67          8.78         6.41 o                         
  -6  11   1         15.67         13.44         7.32 o                         
  -5  11   1         51.25         54.46         6.10 o                         
  -4  11   1        786.16        782.33        15.78 o                         
  -3  11   1        106.79        107.73         4.53 o                         
  -2  11   1          1.86          6.07         3.27 o                         
  -1  11   1         68.49         61.40         3.09 o                         
   0  11   1       1882.77       1851.56        18.81 o                         
   1  11   1          7.53         12.92         4.30 o                         
   2  11   1        229.78        205.57         5.86 o                         
   3  11   1         63.54         56.73         3.02 o                         
   4  11   1          9.73         10.95         5.21 o                         
   5  11   1         92.96         89.72         6.44 o                         
   6  11   1         53.83         61.70         7.98 o                         
  -6  12   1         79.35         84.04         8.21 o                         
  -5  12   1          6.08          6.50         6.71 o                         
  -4  12   1        330.79        324.97         7.17 o                         
  -3  12   1        214.36        205.26         5.28 o                         
  -2  12   1        147.54        137.94         4.49 o                         
  -1  12   1        858.62        844.88        10.78 o                         
   0  12   1        107.63        101.73         3.50 o                         
   1  12   1        216.77        241.77         7.02 o                         
   2  12   1       1725.00       1816.64        13.87 o                         
   3  12   1          5.56          9.43         5.17 o                         
   4  12   1        133.90        132.00         7.00 o                         
   5  12   1         14.66         18.41         7.09 o                         
   6  12   1         35.87         43.66         7.63 o                         
  -6  13   1          0.00          3.53         7.39 o                         
  -5  13   1          0.50          5.08         6.84 o                         
  -4  13   1        462.32        475.46         8.38 o                         
  -3  13   1         33.73         29.80         3.77 o                         
  -2  13   1         52.51         58.49         3.88 o                         
  -1  13   1         53.11         43.91         4.22 o                         
   0  13   1          5.59          4.60         3.13 o                         
   1  13   1       1614.64       1571.05        15.71 o                         
   2  13   1         90.64         88.74         5.45 o                         
   3  13   1         49.65         47.55         6.14 o                         
   4  13   1         45.63         43.46         6.01 o                         
   5  13   1         66.05         72.25         7.91 o                         
   6  13   1         91.67         94.89         8.97 o                         
  -6  14   1         27.36         26.26         7.83 o                         
  -5  14   1        142.55        134.92         8.49 o                         
  -4  14   1         55.82         51.69         5.09 o                         
  -3  14   1        143.57        148.69         5.00 o                         
  -2  14   1         19.40         12.97         3.14 o                         
  -1  14   1        456.32        445.71         8.87 o                         
   0  14   1        172.81        171.93         5.07 o                         
   1  14   1        305.48        342.96         8.55 o                         
   2  14   1        232.12        244.87         7.06 o                         
   3  14   1        497.00        481.75        10.16 o                         
   4  14   1         15.42          8.75         5.38 o                         
   5  14   1         27.29         25.96         7.71 o                         
   6  14   1        132.17        147.10         9.60 o                         
  -5  15   1         10.61         15.10         6.78 o                         
  -4  15   1         48.95         54.75         6.22 o                         
  -3  15   1        242.95        241.25         7.85 o                         
  -2  15   1         19.12         17.41         3.22 o                         
  -1  15   1          0.57          2.51         5.43 o                         
   0  15   1        371.27        336.24         7.15 o                         
   1  15   1          3.41          7.00         6.43 o                         
   2  15   1        500.63        435.63        10.66 o                         
   3  15   1          0.58          5.06         5.63 o                         
   4  15   1        148.38        160.56         7.72 o                         
   5  15   1        184.59        207.60        10.25 o                         
  -5  16   1         21.80         19.49         7.37 o                         
  -4  16   1        124.23        122.57         7.20 o                         
  -3  16   1         36.58         39.18         5.65 o                         
  -2  16   1        308.84        297.27         8.57 o                         
  -1  16   1        102.02        105.05         6.33 o                         
   0  16   1        749.04        736.07        11.98 o                         
   1  16   1         97.50        109.03         7.92 o                         
   2  16   1        109.42        105.54         7.68 o                         
   3  16   1         11.53         13.07         5.50 o                         
   4  16   1         68.30         64.21         6.57 o                         
   5  16   1          0.04          3.59         7.30 o                         
  -5  17   1          6.62         -0.51         7.23 o                         
  -4  17   1        126.02        111.31         7.27 o                         
  -3  17   1        109.33        108.28         6.92 o                         
  -2  17   1         24.30         20.21         5.75 o                         
  -1  17   1        172.65        177.32         7.31 o                         
   0  17   1        101.04        108.25         7.32 o                         
   1  17   1        276.71        259.35         9.55 o                         
   2  17   1         35.61         37.46         6.84 o                         
   3  17   1          9.75          6.18         5.98 o                         
   4  17   1        169.19        181.43         9.28 o                         
   5  17   1        103.74        109.11         8.86 o                         
  -5  18   1          0.29          0.98         7.71 o                         
  -4  18   1         35.00         32.89         6.56 o                         
  -3  18   1        397.40        393.17         9.24 o                         
  -2  18   1         89.60         86.92         7.04 o                         
  -1  18   1        806.82        795.71        12.34 o                         
   0  18   1         84.69         87.29         7.65 o                         
   1  18   1          0.24          1.29         6.71 o                         
   2  18   1         57.96         42.59         7.19 o                         
   3  18   1        133.23        146.17         7.74 o                         
   4  18   1         27.16         24.37         7.34 o                         
  -4  19   1        107.13        102.60         8.80 o                         
  -3  19   1         76.69         79.82         6.41 o                         
  -2  19   1         34.67         38.49         6.08 o                         
  -1  19   1         26.77         28.65         5.64 o                         
   0  19   1         64.39         65.76         7.69 o                         
   1  19   1        134.63        139.91         8.21 o                         
   2  19   1          1.65          0.34         6.59 o                         
   3  19   1          0.03          0.34         6.38 o                         
   4  19   1         50.46         60.89         7.81 o                         
  -4  20   1          0.09         -1.16         8.23 o                         
  -3  20   1          0.00          2.73         5.88 o                         
  -2  20   1        281.05        282.31         9.30 o                         
  -1  20   1        113.15        102.07         7.28 o                         
   0  20   1        348.21        331.13        10.94 o                         
   1  20   1         33.02         35.85         6.40 o                         
   2  20   1          0.53          3.05         6.11 o                         
   3  20   1         30.62         24.84         6.65 o                         
   4  20   1         36.92         35.55         8.44 o                         
  -3  21   1        111.98        128.79         8.74 o                         
  -2  21   1          8.22          7.04         6.74 o                         
  -1  21   1        128.53        122.51         8.47 o                         
   0  21   1         31.28         39.40         6.66 o                         
   1  21   1         48.07         47.01         6.33 o                         
   2  21   1        113.30        105.06         7.54 o                         
   3  21   1          1.50          7.95         6.37 o                         
  -3  22   1        115.42        119.51         9.65 o                         
  -2  22   1         67.22         60.16         7.25 o                         
  -1  22   1         56.82         57.27         7.83 o                         
   0  22   1         15.79         19.60         7.56 o                         
   1  22   1         12.31         11.55         6.24 o                         
   2  22   1         32.91         36.44         6.58 o                         
   3  22   1         92.86        101.35         8.24 o                         
  -2  23   1          1.77          2.52         8.14 o                         
  -1  23   1         46.72         50.99         6.79 o                         
   0  23   1         26.28         27.95         9.32 o                         
   1  23   1         49.09         56.79        11.33 o                         
   2  23   1          5.05          2.81         7.14 o                         
  -1  24   1         78.58         84.30        10.22 o                         
   0  24   1         14.83         16.17         9.54 o                         
   1  24   1         13.29          9.91         9.77 o                         
  -6   0   2        103.35         99.71         9.30 o                         
  -4   0   2        194.22        171.06         5.18 o                         
  -2   0   2        966.25       1060.58         9.11 o                         
   0   0   2        147.38        149.80         2.11 o                         
   2   0   2        238.84        278.84         3.38 o                         
   4   0   2        590.11        602.08         9.94 o                         
   6   0   2        422.72        446.47        18.04 o                         
  -7   1   2          2.36         -1.17         8.21 o                         
  -6   1   2        188.13        199.21         8.16 o                         
  -5   1   2          0.38          0.64         2.49 o                         
  -4   1   2         28.91         45.13         1.78 o                         
  -3   1   2       1261.52       1297.26         7.21 o                         
  -2   1   2       4117.31       4167.48        16.88 o                         
  -1   1   2        602.48        617.62         2.64 o                         
   0   1   2        820.52        829.48         3.62 o                         
   1   1   2          5.93          6.18         1.37 o                         
   2   1   2        268.66        309.37         2.29 o                         
   3   1   2         73.04        100.27         1.73 o                         
   4   1   2         15.22         13.33         1.95 o                         
   5   1   2          8.17         10.68         3.22 o                         
   6   1   2          0.17          2.01         6.27 o                         
   7   1   2        130.12        134.64         9.76 o                         
  -7   2   2        125.34        122.77        11.96 o                         
  -6   2   2          2.53          3.37         5.21 o                         
  -5   2   2        114.84        135.00         4.69 o                         
  -4   2   2         49.51         49.98         1.81 o                         
  -3   2   2        729.05        702.82         4.48 o                         
  -2   2   2        192.75        204.27         2.33 o                         
  -1   2   2         47.89         49.99         1.87 o                         
   0   2   2       1795.00       1777.91         5.52 o                         
   1   2   2       1538.70       1535.24         6.45 o                         
   2   2   2         43.10         36.36         1.55 o                         
   3   2   2        176.12        203.35         2.12 o                         
   4   2   2         61.46         58.98         2.25 o                         
   5   2   2        270.40        272.44         7.48 o                         
   6   2   2        105.94         97.15         7.76 o                         
   7   2   2         16.47         12.79         8.05 o                         
  -7   3   2         16.72         11.67         8.46 o                         
  -6   3   2         94.86         95.83         5.97 o                         
  -5   3   2         68.33         57.59         3.27 o                         
  -4   3   2         86.53         81.49         2.09 o                         
  -3   3   2       1714.92       1896.97        11.98 o                         
  -2   3   2        506.96        511.99         3.52 o                         
  -1   3   2          6.24         10.26         1.98 o                         
   0   3   2        611.48        616.88         3.24 o                         
   1   3   2       3640.03       3659.90        14.50 o                         
   2   3   2        211.63        208.34         2.92 o                         
   3   3   2        354.77        293.24         2.97 o                         
   4   3   2         34.37         32.69         2.15 o                         
   5   3   2        260.26        272.70         7.59 o                         
   6   3   2          2.55          0.73         7.50 o                         
   7   3   2        205.40        230.36        21.72 o                         
  -7   4   2         24.06         23.84         8.38 o                         
  -6   4   2         62.73         67.22         5.57 o                         
  -5   4   2         17.43         25.10         5.03 o                         
  -4   4   2         46.22         56.98         2.39 o                         
  -3   4   2         45.68         53.12         2.26 o                         
  -2   4   2        286.23        328.07         3.10 o                         
  -1   4   2        222.23        223.59         2.77 o                         
   0   4   2       5810.34       5736.18        20.59 o                         
   1   4   2        167.31        181.64         2.10 o                         
   2   4   2       1228.41       1261.51         8.06 o                         
   3   4   2         78.82         78.35         1.47 o                         
   4   4   2        428.63        398.05         3.80 o                         
   5   4   2        136.84        126.02         5.71 o                         
   6   4   2        139.65        129.86         8.68 o                         
   7   4   2         16.61         17.79         9.74 o                         
  -7   5   2         61.98         60.74         8.12 o                         
  -6   5   2        319.13        341.92         8.36 o                         
  -5   5   2         67.52         72.34         5.41 o                         
  -4   5   2        185.45        144.94         3.52 o                         
  -3   5   2        265.98        273.49         3.72 o                         
  -2   5   2        138.92        129.25         2.64 o                         
  -1   5   2        324.72        361.53         3.19 o                         
   0   5   2       3345.01       3459.35        17.27 o                         
   1   5   2          3.79          3.98         1.36 o                         
   2   5   2        435.30        413.98         4.39 o                         
   3   5   2        489.48        477.61         3.92 o                         
   4   5   2        176.60        160.05         2.83 o                         
   5   5   2         16.62         13.43         4.63 o                         
   6   5   2          8.72          8.15         6.65 o                         
   7   5   2          3.79          5.11         9.93 o                         
  -7   6   2         28.58         36.46         6.28 o                         
  -6   6   2          2.92          1.43         5.48 o                         
  -5   6   2         39.00         33.75         5.03 o                         
  -4   6   2        260.43        262.65         4.55 o                         
  -3   6   2         25.56         13.13         1.55 o                         
  -2   6   2         22.32         28.05         1.85 o                         
  -1   6   2          5.93          5.99         1.90 o                         
   0   6   2       1960.33       2063.54        15.81 o                         
   1   6   2       4324.32       4451.88        29.50 o                         
   2   6   2        237.71        245.45         2.97 o                         
   3   6   2          0.88          1.34         1.72 o                         
   4   6   2        553.15        514.44         7.13 o                         
   5   6   2          3.97          1.78         4.22 o                         
   6   6   2         40.61         45.31         7.83 o                         
   7   6   2        103.52        101.78        12.05 o                         
  -7   7   2        143.60        144.42         8.56 o                         
  -6   7   2          2.32          1.95         4.90 o                         
  -5   7   2        680.69        638.43        10.75 o                         
  -4   7   2         26.61         30.94         3.03 o                         
  -3   7   2        173.62        162.97         2.96 o                         
  -2   7   2        279.03        302.92         3.55 o                         
  -1   7   2        300.51        286.83         3.99 o                         
   0   7   2        258.70        256.37         2.80 o                         
   1   7   2        819.09        845.19         5.99 o                         
   2   7   2         30.39         33.65         2.06 o                         
   3   7   2       1423.91       1412.15        10.36 o                         
   4   7   2          6.50          8.56         1.60 o                         
   5   7   2         28.81         30.01         4.13 o                         
   6   7   2         10.12         15.27         8.66 o                         
  -7   8   2         38.16         42.89         7.37 o                         
  -6   8   2         34.76         43.03         6.50 o                         
  -5   8   2          3.41          1.19         4.97 o                         
  -4   8   2         91.75         82.09         3.68 o                         
  -3   8   2         52.65         46.37         2.24 o                         
  -2   8   2         24.19         20.71         2.19 o                         
  -1   8   2          0.96          3.87         2.52 o                         
   0   8   2        986.03       1019.62         8.73 o                         
   1   8   2       4734.09       4912.34        37.22 o                         
   2   8   2       1506.70       1564.29        16.68 o                         
   3   8   2          7.13          6.14         1.95 o                         
   4   8   2         29.64         34.93         3.34 o                         
   5   8   2        213.96        216.38         6.00 o                         
   6   8   2          7.32          8.34         8.52 o                         
  -7   9   2         83.38         78.26         8.70 o                         
  -6   9   2        402.53        426.44        11.02 o                         
  -5   9   2         74.46         73.34         5.69 o                         
  -4   9   2        248.21        231.02         4.37 o                         
  -3   9   2          1.07          1.59         2.27 o                         
  -2   9   2        205.21        159.02         3.19 o                         
  -1   9   2         80.52         88.15         2.96 o                         
   0   9   2        622.32        619.86         5.66 o                         
   1   9   2       2576.89       2746.46        23.79 o                         
   2   9   2        238.21        246.40         4.25 o                         
   3   9   2         59.96         60.16         2.60 o                         
   4   9   2        285.05        274.07         6.35 o                         
   5   9   2          9.18          6.30         4.66 o                         
   6   9   2         76.67         86.88         9.64 o                         
  -6  10   2         24.15         23.21         6.52 o                         
  -5  10   2         29.43         29.68         5.94 o                         
  -4  10   2         15.38         20.26         3.30 o                         
  -3  10   2        250.00        231.84         4.15 o                         
  -2  10   2         24.18         27.91         2.48 o                         
  -1  10   2          2.60          8.44         2.69 o                         
   0  10   2       4414.78       4639.13        32.87 o                         
   1  10   2        218.44        220.17         4.76 o                         
   2  10   2       1066.69       1031.12        10.28 o                         
   3  10   2         18.28         15.81         2.40 o                         
   4  10   2        854.12        851.75         9.65 o                         
   5  10   2          0.54          2.05         4.66 o                         
   6  10   2          0.29         -1.01         7.91 o                         
  -6  11   2          6.43          6.29         6.24 o                         
  -5  11   2         20.72         24.06         5.53 o                         
  -4  11   2         64.42         63.83         4.30 o                         
  -3  11   2        406.01        377.25         5.19 o                         
  -2  11   2         49.93         63.48         3.41 o                         
  -1  11   2        717.76        706.60         6.69 o                         
   0  11   2         49.84         56.41         2.70 o                         
   1  11   2         17.56         33.61         3.99 o                         
   2  11   2        402.06        426.94         6.42 o                         
   3  11   2        675.18        622.58         9.13 o                         
   4  11   2        211.23        210.30         7.10 o                         
   5  11   2         18.45         22.26         5.61 o                         
   6  11   2          1.39          7.30         8.03 o                         
  -6  12   2         23.88         23.76         7.21 o                         
  -5  12   2          0.35          2.27         6.71 o                         
  -4  12   2        162.88        154.46         5.50 o                         
  -3  12   2         53.21         42.15         3.17 o                         
  -2  12   2         10.53          9.52         3.44 o                         
  -1  12   2         56.25         58.43         3.50 o                         
   0  12   2         39.46         33.69         2.67 o                         
   1  12   2       2875.19       2856.36        16.82 o                         
   2  12   2        170.69        211.95         5.63 o                         
   3  12   2         93.06         81.08         6.26 o                         
   4  12   2          1.98          3.37         4.92 o                         
   5  12   2        234.40        222.66        10.33 o                         
   6  12   2         85.21         93.35         8.62 o                         
  -6  13   2        202.41        224.17        10.63 o                         
  -5  13   2        247.89        246.28        10.05 o                         
  -4  13   2         71.26         67.88         6.08 o                         
  -3  13   2          4.08          2.05         3.81 o                         
  -2  13   2        839.03        778.91         8.47 o                         
  -1  13   2        230.93        238.54         4.96 o                         
   0  13   2        988.60        922.62        10.47 o                         
   1  13   2         42.60         54.52         4.68 o                         
   2  13   2         94.19         86.08         4.74 o                         
   3  13   2        302.22        299.56         8.76 o                         
   4  13   2        286.74        260.35         7.81 o                         
   5  13   2          9.35          6.61         5.95 o                         
   6  13   2         50.25         52.57         8.33 o                         
  -6  14   2          5.11          7.48         7.59 o                         
  -5  14   2        152.95        144.93         9.06 o                         
  -4  14   2        445.01        423.30         9.55 o                         
  -3  14   2        475.52        445.01         8.58 o                         
  -2  14   2        130.67        150.63         5.05 o                         
  -1  14   2          1.01          3.62         3.95 o                         
   0  14   2        915.82        910.52        11.98 o                         
   1  14   2        304.67        341.46         8.35 o                         
   2  14   2        323.85        290.50         9.18 o                         
   3  14   2          2.69          2.24         5.63 o                         
   4  14   2        491.92        507.33        10.09 o                         
   5  14   2          6.87          5.60         6.02 o                         
  -5  15   2         89.91         91.76         8.64 o                         
  -4  15   2          0.36          6.94         5.63 o                         
  -3  15   2        525.61        508.37         9.11 o                         
  -2  15   2         24.83         28.83         4.04 o                         
  -1  15   2        666.06        630.69         8.63 o                         
   0  15   2         34.53         33.35         3.80 o                         
   1  15   2         46.14         39.15         6.09 o                         
   2  15   2          3.91          7.54         6.37 o                         
   3  15   2        186.84        191.76         7.88 o                         
   4  15   2         33.08         38.44         6.00 o                         
   5  15   2          8.52          9.60         6.52 o                         
  -5  16   2        141.48        121.04         8.80 o                         
  -4  16   2        350.79        340.77         9.59 o                         
  -3  16   2        513.89        511.99         9.90 o                         
  -2  16   2        179.60        180.01         5.51 o                         
  -1  16   2         14.97         16.20         4.34 o                         
   0  16   2         59.34         74.25         6.04 o                         
   1  16   2        214.53        206.58         7.80 o                         
   2  16   2        322.78        325.07         9.98 o                         
   3  16   2          0.48          4.45         5.80 o                         
   4  16   2          8.89         10.08         5.43 o                         
   5  16   2         98.11        124.31         8.19 o                         
  -5  17   2         63.36         70.06         8.37 o                         
  -4  17   2          3.78         11.11         5.93 o                         
  -3  17   2        262.73        263.57         7.67 o                         
  -2  17   2         86.80         80.82         5.92 o                         
  -1  17   2        302.32        283.35         9.92 o                         
   0  17   2        203.62        180.46         7.49 o                         
   1  17   2          0.22          1.76         5.37 o                         
   2  17   2          3.67          8.84         6.49 o                         
   3  17   2        146.73        160.35         7.82 o                         
   4  17   2         71.12         81.10         6.70 o                         
   5  17   2         24.65         25.90         7.32 o                         
  -5  18   2         12.11          7.51         8.90 o                         
  -4  18   2        879.30        857.28        14.86 o                         
  -3  18   2        107.87        102.70         6.33 o                         
  -2  18   2        264.56        267.00         7.85 o                         
  -1  18   2        100.17        101.67         7.15 o                         
   0  18   2        989.73        965.31        14.46 o                         
   1  18   2        109.59        118.71         7.00 o                         
   2  18   2         29.25         36.44         6.85 o                         
   3  18   2         10.87         11.21         6.71 o                         
   4  18   2        161.98        163.00         8.79 o                         
  -4  19   2          4.00          7.92         8.57 o                         
  -3  19   2         12.47          8.76         5.84 o                         
  -2  19   2        235.77        237.78         8.53 o                         
  -1  19   2        328.56        317.44        11.40 o                         
   0  19   2         19.06         28.02         5.65 o                         
   1  19   2        186.55        191.28         8.00 o                         
   2  19   2          9.67         19.24         6.43 o                         
   3  19   2        508.38        479.69        12.81 o                         
   4  19   2        163.73        163.74         9.10 o                         
  -4  20   2          0.92          5.82         8.63 o                         
  -3  20   2        798.80        781.61        14.29 o                         
  -2  20   2          1.54          4.81         6.66 o                         
  -1  20   2         15.57         25.42         7.20 o                         
   0  20   2         21.71         17.84         7.17 o                         
   1  20   2        179.20        184.83         8.26 o                         
   2  20   2          1.62          4.83         6.68 o                         
   3  20   2          4.90          6.82         6.66 o                         
   4  20   2          0.56          0.75         6.87 o                         
  -3  21   2         79.22         83.63         8.77 o                         
  -2  21   2          0.05         -3.58         6.64 o                         
  -1  21   2        117.67        120.45         9.43 o                         
   0  21   2          7.43          7.11         8.67 o                         
   1  21   2          0.98          3.86         6.15 o                         
   2  21   2        106.59        101.54         8.56 o                         
   3  21   2        142.67        162.80         8.89 o                         
  -3  22   2        225.57        248.79        13.40 o                         
  -2  22   2        142.02        133.78         8.96 o                         
  -1  22   2          5.60          3.18         7.28 o                         
   0  22   2        348.45        335.30        13.67 o                         
   1  22   2         31.02         28.78         7.59 o                         
   2  22   2         12.59         14.46         7.48 o                         
  -2  23   2        173.43        190.71        10.40 o                         
  -1  23   2         66.32         65.94         8.49 o                         
   0  23   2        200.60        198.52        11.65 o                         
   1  23   2          0.88          3.81         7.45 o                         
   2  23   2         76.62         74.75         8.74 o                         
  -1  24   2          2.02          6.97         8.06 o                         
   0  24   2         41.35         50.87         9.62 o                         
  -7   0   3          5.67          5.00        11.36 o                         
  -5   0   3         23.44         24.02         4.24 o                         
  -3   0   3        408.65        410.05         4.46 o                         
  -1   0   3       7704.54       7326.43        35.40 o                         
   1   0   3         76.35         79.54         2.66 o                         
   3   0   3        981.41        955.82        10.40 o                         
   5   0   3          0.01         -1.24         7.70 o                         
   7   0   3        187.47        177.33        14.48 o                         
  -7   1   3         77.00         78.47         7.96 o                         
  -6   1   3          0.20         -1.84         5.56 o                         
  -5   1   3         15.21          8.42         2.80 o                         
  -4   1   3        145.48        165.49         2.77 o                         
  -3   1   3       2618.57       2700.59        19.98 o                         
  -2   1   3         28.44         32.02         1.53 o                         
  -1   1   3       3492.54       3518.26        17.10 o                         
   0   1   3       2684.95       2688.48         8.73 o                         
   1   1   3         44.45         50.35         1.73 o                         
   2   1   3        128.84        151.99         2.28 o                         
   3   1   3        121.09        133.35         2.23 o                         
   4   1   3        150.12        135.02         2.38 o                         
   5   1   3        228.12        235.49         8.78 o                         
   6   1   3        365.31        328.96        11.07 o                         
   7   1   3         71.30         71.55         9.87 o                         
  -7   2   3          3.61         -0.60         6.51 o                         
  -6   2   3         44.68         60.76         6.01 o                         
  -5   2   3        268.79        264.11         6.11 o                         
  -4   2   3        415.99        384.13         5.34 o                         
  -3   2   3        633.27        682.22         5.66 o                         
  -2   2   3          0.15          0.80         1.54 o                         
  -1   2   3       3423.48       3471.92        15.68 o                         
   0   2   3       9362.93       9077.22        41.77 o                         
   1   2   3        378.45        420.33         3.20 o                         
   2   2   3         15.99         12.72         1.59 o                         
   3   2   3        566.87        639.44         4.23 o                         
   4   2   3        424.43        410.17         3.92 o                         
   5   2   3          2.02          1.38         6.44 o                         
   6   2   3         96.92         88.47         8.50 o                         
   7   2   3          2.53          4.85         8.51 o                         
  -7   3   3         86.96         95.48         8.30 o                         
  -6   3   3         66.33         54.90         5.51 o                         
  -5   3   3         71.16         61.92         5.53 o                         
  -4   3   3        554.59        567.62         5.63 o                         
  -3   3   3        109.32         87.48         2.47 o                         
  -2   3   3        476.69        497.91         5.35 o                         
  -1   3   3       1616.55       1718.59        12.23 o                         
   0   3   3        495.39        536.75         3.25 o                         
   1   3   3          7.12          8.56         1.41 o                         
   2   3   3        237.07        309.56         3.16 o                         
   3   3   3        306.88        345.76         3.96 o                         
   4   3   3        538.12        548.01         4.59 o                         
   5   3   3        129.83        122.45         5.59 o                         
   6   3   3        144.51        161.01        10.47 o                         
   7   3   3         29.97         36.42         8.90 o                         
  -7   4   3         60.61         72.68         8.02 o                         
  -6   4   3        258.82        247.64         7.56 o                         
  -5   4   3        219.53        202.35         6.69 o                         
  -4   4   3        274.01        277.71         4.90 o                         
  -3   4   3          1.02          0.87         1.93 o                         
  -2   4   3        260.02        308.17         3.37 o                         
  -1   4   3        979.85       1072.22         9.41 o                         
   0   4   3       1463.14       1574.67        12.20 o                         
   1   4   3          7.78         13.17         1.56 o                         
   2   4   3       2154.80       2345.88        13.89 o                         
   3   4   3       1350.07       1308.02         9.48 o                         
   4   4   3        215.80        217.88         2.96 o                         
   5   4   3          8.86         11.56         3.91 o                         
   6   4   3          0.66         -1.32         5.88 o                         
  -7   5   3         64.60         70.96         7.61 o                         
  -6   5   3         10.13         12.23         5.04 o                         
  -5   5   3         32.14         40.96         5.18 o                         
  -4   5   3         47.06         40.11         3.30 o                         
  -3   5   3       1566.51       1537.39        10.20 o                         
  -2   5   3       1103.02       1240.42        10.51 o                         
  -1   5   3         28.62         33.64         2.49 o                         
   0   5   3        653.78        695.25         4.97 o                         
   1   5   3       1333.77       1339.90        10.30 o                         
   2   5   3        147.80        167.47         2.37 o                         
   3   5   3          5.26          1.77         2.17 o                         
   4   5   3          7.05          8.91         1.88 o                         
   5   5   3        192.10        175.42         6.16 o                         
   6   5   3         83.44         81.92         9.42 o                         
  -7   6   3         74.80         76.57         8.05 o                         
  -6   6   3        313.14        313.35         8.32 o                         
  -5   6   3         54.55         52.96         5.14 o                         
  -4   6   3        437.65        391.37         5.21 o                         
  -3   6   3        336.83        377.45         5.01 o                         
  -2   6   3         68.66         95.90         3.18 o                         
  -1   6   3          1.70          0.23         1.95 o                         
   0   6   3        762.88        804.60         8.05 o                         
   1   6   3        589.13        665.91         5.28 o                         
   2   6   3        254.92        246.20         3.55 o                         
   3   6   3       1131.99       1150.26         8.05 o                         
   4   6   3        941.22        910.98         7.28 o                         
   5   6   3          5.97          4.20         4.33 o                         
   6   6   3         16.57         19.87         8.59 o                         
  -7   7   3          0.13          7.23         6.50 o                         
  -6   7   3          0.04          2.37         5.87 o                         
  -5   7   3          2.82          1.35         5.34 o                         
  -4   7   3        261.06        243.11         5.15 o                         
  -3   7   3          0.06          3.22         2.68 o                         
  -2   7   3        179.99        184.72         4.06 o                         
  -1   7   3          5.43          6.15         2.27 o                         
   0   7   3       1840.31       1904.98        15.45 o                         
   1   7   3        315.77        338.18         3.73 o                         
   2   7   3        289.20        245.09         3.87 o                         
   3   7   3        597.55        610.55         7.66 o                         
   4   7   3          1.99          2.71         3.00 o                         
   5   7   3         17.47         18.94         4.48 o                         
   6   7   3        170.80        184.10        11.21 o                         
  -7   8   3         58.34         53.38         7.60 o                         
  -6   8   3        247.51        259.86         8.30 o                         
  -5   8   3         85.86         77.50         6.35 o                         
  -4   8   3          5.83          9.86         3.36 o                         
  -3   8   3          6.36          9.10         2.14 o                         
  -2   8   3         35.36         31.04         3.10 o                         
  -1   8   3        434.18        435.30         5.17 o                         
   0   8   3        130.05        110.88         2.44 o                         
   1   8   3        196.34        197.45         3.46 o                         
   2   8   3         18.04         17.57         2.29 o                         
   3   8   3        149.91        144.58         3.07 o                         
   4   8   3         92.05         89.17         4.79 o                         
   5   8   3        135.39        129.02         6.86 o                         
   6   8   3         91.98         99.01         9.81 o                         
  -6   9   3         34.92         34.57         5.85 o                         
  -5   9   3        153.10        150.02         6.71 o                         
  -4   9   3          0.35          1.58         3.69 o                         
  -3   9   3        712.71        656.34         6.11 o                         
  -2   9   3          7.53          6.52         2.91 o                         
  -1   9   3         75.84         79.54         2.46 o                         
   0   9   3         28.18         25.93         2.20 o                         
   1   9   3        227.98        217.54         4.43 o                         
   2   9   3         48.28         63.33         3.46 o                         
   3   9   3        330.24        321.05         5.11 o                         
   4   9   3        547.69        538.20         7.77 o                         
   5   9   3         95.64        100.33         6.58 o                         
   6   9   3         21.15         28.42         8.47 o                         
  -6  10   3         35.06         36.95         5.89 o                         
  -5  10   3         13.28          9.69         5.50 o                         
  -4  10   3         65.60         71.03         4.54 o                         
  -3  10   3        448.63        454.46         5.56 o                         
  -2  10   3        588.27        539.73         4.99 o                         
  -1  10   3        554.52        539.06         5.39 o                         
   0  10   3        630.17        628.34         6.53 o                         
   1  10   3        329.94        308.51         4.42 o                         
   2  10   3         36.53         39.13         3.56 o                         
   3  10   3        770.32        767.57        11.05 o                         
   4  10   3        142.79        143.81         6.56 o                         
   5  10   3        121.55        111.74         6.05 o                         
   6  10   3         26.03         21.76         8.13 o                         
  -6  11   3          7.57         13.70         6.28 o                         
  -5  11   3          0.04          1.19         5.43 o                         
  -4  11   3        895.34        828.89         9.81 o                         
  -3  11   3         21.03         23.87         2.87 o                         
  -2  11   3         23.65         27.84         2.28 o                         
  -1  11   3          9.09         14.16         2.63 o                         
   0  11   3        164.88        160.70         3.61 o                         
   1  11   3        267.32        297.98         4.33 o                         
   2  11   3         34.30         26.63         4.29 o                         
   3  11   3        264.98        262.94         4.43 o                         
   4  11   3        537.38        533.72        11.03 o                         
   5  11   3         25.71         25.84         5.13 o                         
   6  11   3        443.22        443.65        15.00 o                         
  -6  12   3        149.54        177.65         8.70 o                         
  -5  12   3         30.01         26.16         6.91 o                         
  -4  12   3         13.72         15.39         4.67 o                         
  -3  12   3        170.39        175.99         5.57 o                         
  -2  12   3       1469.99       1437.36        11.61 o                         
  -1  12   3        548.64        541.95         6.20 o                         
   0  12   3        673.28        622.52         6.77 o                         
   1  12   3         27.63         31.28         2.89 o                         
   2  12   3         17.05         19.75         4.45 o                         
   3  12   3        105.86        118.04         6.98 o                         
   4  12   3         30.29         29.85         5.20 o                         
   5  12   3          2.62          2.58         5.82 o                         
   6  12   3         70.12         79.85        10.50 o                         
  -6  13   3          4.57          2.79         7.86 o                         
  -5  13   3        142.77        120.96         8.56 o                         
  -4  13   3         86.04         87.70         5.73 o                         
  -3  13   3        832.94        811.47         9.57 o                         
  -2  13   3        110.43        115.65         3.70 o                         
  -1  13   3         28.89         33.71         3.46 o                         
   0  13   3        213.18        214.16         3.91 o                         
   1  13   3          5.27          7.86         2.90 o                         
   2  13   3        100.10        108.10         5.42 o                         
   3  13   3         15.53         20.97         5.88 o                         
   4  13   3         38.75         38.49         5.64 o                         
   5  13   3         76.05         87.49         6.99 o                         
  -6  14   3          3.03          3.23         7.38 o                         
  -5  14   3          2.88          8.42         6.75 o                         
  -4  14   3         76.95         75.08         5.16 o                         
  -3  14   3        384.71        371.85         7.54 o                         
  -2  14   3        132.93        129.79         5.24 o                         
  -1  14   3       2713.24       2638.13        18.86 o                         
   0  14   3        386.35        362.83         4.89 o                         
   1  14   3         49.35         69.86         3.90 o                         
   2  14   3          1.73          5.06         4.76 o                         
   3  14   3        313.14        319.43         9.09 o                         
   4  14   3         42.21         30.98         5.70 o                         
   5  14   3          3.22          0.57         6.08 o                         
  -5  15   3        198.87        197.51         9.83 o                         
  -4  15   3        272.05        257.23         7.94 o                         
  -3  15   3        421.57        456.06         8.43 o                         
  -2  15   3         20.60         24.90         4.37 o                         
  -1  15   3        267.32        276.23         4.97 o                         
   0  15   3        712.86        713.48         8.58 o                         
   1  15   3          3.87          7.07         3.63 o                         
   2  15   3        148.47        138.56         6.43 o                         
   3  15   3         36.03         36.21         6.08 o                         
   4  15   3         78.00         92.44         6.71 o                         
   5  15   3         56.49         54.82         6.93 o                         
  -5  16   3         45.20         53.81         8.29 o                         
  -4  16   3         35.89         41.21         5.91 o                         
  -3  16   3          0.22          2.62         5.54 o                         
  -2  16   3       1117.70       1075.24        18.97 o                         
  -1  16   3        303.04        305.29         5.86 o                         
   0  16   3        186.91        171.39         5.38 o                         
   1  16   3          5.31          5.76         3.96 o                         
   2  16   3        585.48        600.83        10.26 o                         
   3  16   3         13.64         13.67         6.00 o                         
   4  16   3         80.36         95.35         6.76 o                         
   5  16   3          9.41         10.84         6.84 o                         
  -5  17   3        186.06        175.09        12.02 o                         
  -4  17   3        580.52        596.13        13.56 o                         
  -3  17   3         92.91         89.56         6.77 o                         
  -2  17   3         45.75         54.17         4.84 o                         
  -1  17   3        164.24        162.77         6.70 o                         
   0  17   3         52.69         51.34         5.04 o                         
   1  17   3        535.18        513.37        10.34 o                         
   2  17   3          1.24          2.42         5.48 o                         
   3  17   3        212.54        193.11         8.50 o                         
   4  17   3         74.00         72.17         6.53 o                         
  -5  18   3        307.75        332.73        14.28 o                         
  -4  18   3          9.76         12.36         7.33 o                         
  -3  18   3         35.37         37.53         6.91 o                         
  -2  18   3          2.77          4.12         6.19 o                         
  -1  18   3        165.63        173.35         6.92 o                         
   0  18   3          0.01          2.77         4.36 o                         
   1  18   3        236.17        231.69         7.62 o                         
   2  18   3          8.36         10.19         5.51 o                         
   3  18   3       1010.68        997.83        15.32 o                         
   4  18   3          3.33          6.39         6.23 o                         
  -4  19   3          7.36         12.21         7.24 o                         
  -3  19   3        324.53        324.20        11.13 o                         
  -2  19   3         27.77         23.94         6.34 o                         
  -1  19   3          8.51         11.79         5.85 o                         
   0  19   3         80.23         75.05         7.93 o                         
   1  19   3        181.64        197.60         7.98 o                         
   2  19   3        704.63        645.35        12.68 o                         
   3  19   3          8.46         19.76         6.31 o                         
   4  19   3          1.99          1.36         6.85 o                         
  -4  20   3        263.21        251.10        12.98 o                         
  -3  20   3         35.31         36.47         7.44 o                         
  -2  20   3          6.09          7.39         6.37 o                         
  -1  20   3        262.64        273.99         9.00 o                         
   0  20   3         24.29         25.15         8.68 o                         
   1  20   3          6.83         11.05         7.31 o                         
   2  20   3        621.31        565.53        13.51 o                         
   3  20   3          1.02          5.76         5.75 o                         
  -3  21   3          0.56          0.33         7.05 o                         
  -2  21   3          1.42          3.65         6.78 o                         
  -1  21   3         41.21         46.76         8.05 o                         
   0  21   3        431.01        425.12        13.91 o                         
   1  21   3        132.89        118.74         9.01 o                         
   2  21   3        309.34        346.24        10.55 o                         
   3  21   3         74.54         72.60         7.21 o                         
  -3  22   3          0.05         -0.55         7.73 o                         
  -2  22   3         30.72         35.10         7.60 o                         
  -1  22   3        312.10        319.43        11.86 o                         
   0  22   3        284.33        304.70        12.97 o                         
   1  22   3         63.81         53.57         8.23 o                         
   2  22   3         13.15         12.70         7.65 o                         
  -2  23   3          0.11          0.97         9.23 o                         
  -1  23   3          1.24          5.57         8.21 o                         
   0  23   3         75.90         92.00         9.12 o                         
   1  23   3        309.82        311.86        12.06 o                         
  -6   0   4        689.01        597.51        20.29 o                         
  -4   0   4         91.17         84.35         3.64 o                         
  -2   0   4         31.60         32.38         2.37 o                         
   0   0   4       1010.42       1015.86         9.87 o                         
   2   0   4       2338.33       2442.72        18.33 o                         
   4   0   4        298.25        270.14         7.61 o                         
   6   0   4        268.48        293.59        15.42 o                         
  -7   1   4          9.04          8.67         6.09 o                         
  -6   1   4        148.95        156.99         7.75 o                         
  -5   1   4        268.42        273.04         5.82 o                         
  -4   1   4        431.50        413.09         4.48 o                         
  -3   1   4         60.72         55.48         1.83 o                         
  -2   1   4         45.78         39.82         1.83 o                         
  -1   1   4       1529.18       1558.09        11.65 o                         
   0   1   4       1923.14       2003.85        10.51 o                         
   1   1   4        474.65        514.61         3.94 o                         
   2   1   4         17.35         22.06         1.50 o                         
   3   1   4        477.88        482.76         4.41 o                         
   4   1   4        214.60        206.02         5.39 o                         
   5   1   4          9.82          9.13         5.46 o                         
   6   1   4         26.06         15.53         7.04 o                         
  -7   2   4        473.93        519.88        13.90 o                         
  -6   2   4         29.03         23.55         6.30 o                         
  -5   2   4         13.76          9.90         3.46 o                         
  -4   2   4          4.48          4.26         2.63 o                         
  -3   2   4        226.60        186.75         3.00 o                         
  -2   2   4        248.30        245.08         2.84 o                         
  -1   2   4        243.17        285.74         2.93 o                         
   0   2   4          0.16          1.77         1.62 o                         
   1   2   4        772.11        805.04         6.90 o                         
   2   2   4         44.28         54.11         2.28 o                         
   3   2   4        846.02        924.93         9.32 o                         
   4   2   4          6.46          6.73         2.21 o                         
   5   2   4        339.36        310.47         9.24 o                         
   6   2   4          1.19          2.82         6.46 o                         
  -7   3   4         34.65         29.01         7.32 o                         
  -6   3   4         25.78         32.90         5.58 o                         
  -5   3   4        412.32        411.49         7.05 o                         
  -4   3   4         13.61         11.00         2.68 o                         
  -3   3   4        125.61        142.62         3.00 o                         
  -2   3   4        591.94        622.11         7.08 o                         
  -1   3   4       1096.65       1121.95         8.66 o                         
   0   3   4       1082.55       1134.46         6.61 o                         
   1   3   4        484.77        547.21         5.19 o                         
   2   3   4        130.22        144.23         2.57 o                         
   3   3   4        363.30        333.41         3.99 o                         
   4   3   4         35.74         26.74         2.26 o                         
   5   3   4          7.45         10.81         5.22 o                         
   6   3   4         16.61         14.51         7.78 o                         
  -7   4   4         63.99         72.10         8.08 o                         
  -6   4   4        154.25        154.30         6.99 o                         
  -5   4   4         19.35         24.80         4.04 o                         
  -4   4   4        297.94        295.12         4.66 o                         
  -3   4   4        377.11        354.05         4.16 o                         
  -2   4   4        701.85        683.30         6.37 o                         
  -1   4   4        510.90        522.74         5.00 o                         
   0   4   4       3505.81       3655.39        22.56 o                         
   1   4   4         15.47          9.79         1.48 o                         
   2   4   4        532.52        527.72         4.76 o                         
   3   4   4        295.75        298.02         4.11 o                         
   4   4   4         89.23         90.75         3.12 o                         
   5   4   4          3.63          2.38         4.69 o                         
   6   4   4        131.91        153.71         8.52 o                         
  -7   5   4          1.17          7.84         7.55 o                         
  -6   5   4        665.80        700.71        11.44 o                         
  -5   5   4        150.96        147.27         5.18 o                         
  -4   5   4       1279.24       1258.18        10.44 o                         
  -3   5   4         54.65         62.51         2.97 o                         
  -2   5   4         43.75         34.49         2.40 o                         
  -1   5   4       3008.90       3044.14        19.90 o                         
   0   5   4        519.94        512.52         4.11 o                         
   1   5   4         10.46          9.17         1.82 o                         
   2   5   4         50.41         57.96         1.59 o                         
   3   5   4          0.29          0.35         2.34 o                         
   4   5   4        505.44        486.42         5.84 o                         
   5   5   4          1.99          0.68         5.12 o                         
   6   5   4         26.31         33.90         7.83 o                         
  -7   6   4        169.60        159.96         9.63 o                         
  -6   6   4         38.83         45.96         5.58 o                         
  -5   6   4         22.10         28.10         3.99 o                         
  -4   6   4          0.90          2.16         3.10 o                         
  -3   6   4       1517.11       1471.77         9.68 o                         
  -2   6   4        936.90       1043.81         8.81 o                         
  -1   6   4       1138.26       1202.06        12.61 o                         
   0   6   4          5.59          3.89         1.91 o                         
   1   6   4       1685.70       1712.24         9.93 o                         
   2   6   4        332.79        315.00         3.84 o                         
   3   6   4        641.86        597.69         6.27 o                         
   4   6   4          0.13          2.43         2.96 o                         
   5   6   4         41.13         46.67         6.37 o                         
   6   6   4         26.67         32.69         8.07 o                         
  -7   7   4         27.95         18.00         7.48 o                         
  -6   7   4         20.88         25.72         6.11 o                         
  -5   7   4        493.93        496.85         7.80 o                         
  -4   7   4         72.24         67.04         3.97 o                         
  -3   7   4         18.25         20.36         4.00 o                         
  -2   7   4          4.79          3.28         3.12 o                         
  -1   7   4        257.01        297.06         4.02 o                         
   0   7   4        286.60        327.41         3.63 o                         
   1   7   4        658.92        764.06         6.58 o                         
   2   7   4          4.32          3.70         2.17 o                         
   3   7   4       1021.54        965.21         6.96 o                         
   4   7   4        368.68        365.01         5.56 o                         
   5   7   4         63.48         64.67         5.98 o                         
   6   7   4         66.95         68.26         9.45 o                         
  -7   8   4        310.64        336.57        11.17 o                         
  -6   8   4          0.71          4.97         5.89 o                         
  -5   8   4          3.94          4.30         5.36 o                         
  -4   8   4        211.65        192.77         5.73 o                         
  -3   8   4        111.27         91.41         3.33 o                         
  -2   8   4        247.77        266.87         4.62 o                         
  -1   8   4        761.98        808.19         9.17 o                         
   0   8   4        671.33        686.10         6.15 o                         
   1   8   4        209.21        189.11         3.75 o                         
   2   8   4        460.75        408.45         6.18 o                         
   3   8   4         23.13         22.74         2.29 o                         
   4   8   4        564.77        557.11         7.69 o                         
   5   8   4          0.62          0.65         5.29 o                         
   6   8   4         66.54         78.43         9.99 o                         
  -6   9   4        313.61        314.70         8.86 o                         
  -5   9   4         13.51         13.58         5.18 o                         
  -4   9   4        520.53        515.98         9.78 o                         
  -3   9   4          2.57          5.01         2.92 o                         
  -2   9   4        580.20        568.70         6.80 o                         
  -1   9   4        130.33        125.10         3.30 o                         
   0   9   4        327.25        282.55         4.61 o                         
   1   9   4        477.93        483.27         5.30 o                         
   2   9   4        131.07        147.87         4.05 o                         
   3   9   4        819.79        838.50         8.73 o                         
   4   9   4        225.22        213.07         6.52 o                         
   5   9   4         29.88         26.38         5.96 o                         
   6   9   4          9.95         13.62         8.79 o                         
  -6  10   4         24.50         21.90         5.72 o                         
  -5  10   4         25.69         21.45         6.00 o                         
  -4  10   4         58.59         53.96         4.80 o                         
  -3  10   4        704.97        690.14         7.89 o                         
  -2  10   4         83.91         73.81         3.69 o                         
  -1  10   4        867.53        888.67        15.08 o                         
   0  10   4         86.24         82.31         3.57 o                         
   1  10   4        874.49        827.08         6.89 o                         
   2  10   4         84.72         80.11         3.82 o                         
   3  10   4         20.21         18.53         5.23 o                         
   4  10   4         22.78         18.35         4.75 o                         
   5  10   4        146.76        126.66         7.35 o                         
   6  10   4        114.12        124.94        11.10 o                         
  -6  11   4         16.20         18.69         6.02 o                         
  -5  11   4         71.14         76.60         7.41 o                         
  -4  11   4          1.29          1.88         4.28 o                         
  -3  11   4         46.29         44.57         4.47 o                         
  -2  11   4         64.06         69.96         4.40 o                         
  -1  11   4       1500.73       1418.83        15.28 o                         
   0  11   4         40.11         37.51         3.33 o                         
   1  11   4         91.72         84.63         3.13 o                         
   2  11   4          3.56          3.53         3.85 o                         
   3  11   4         82.77         82.30         6.01 o                         
   4  11   4        267.96        259.70         7.88 o                         
   5  11   4        114.06        109.69         7.39 o                         
   6  11   4         41.55         46.86         9.15 o                         
  -6  12   4         34.15         35.62         5.98 o                         
  -5  12   4         11.91         10.04         6.45 o                         
  -4  12   4         22.67         17.41         4.35 o                         
  -3  12   4        398.91        391.08         7.24 o                         
  -2  12   4        996.67        977.30         9.55 o                         
  -1  12   4         34.26         40.60         2.54 o                         
   0  12   4         61.46         56.59         2.37 o                         
   1  12   4        554.15        568.69         7.04 o                         
   2  12   4        163.77        154.30         5.82 o                         
   3  12   4         12.17         19.53         5.36 o                         
   4  12   4        103.84         95.26         6.31 o                         
   5  12   4        131.87        144.16         7.82 o                         
  -6  13   4         42.47         49.37         6.56 o                         
  -5  13   4         13.77         12.58         6.71 o                         
  -4  13   4         13.68         16.38         4.31 o                         
  -3  13   4          0.14          0.31         4.33 o                         
  -2  13   4        813.31        784.89         9.04 o                         
  -1  13   4         26.59         29.79         2.66 o                         
   0  13   4        992.25        915.66        10.87 o                         
   1  13   4         25.61         33.46         2.62 o                         
   2  13   4          6.01          8.53         4.64 o                         
   3  13   4         57.52         59.94         5.69 o                         
   4  13   4        106.37        107.71         6.73 o                         
   5  13   4          1.11          1.93         6.94 o                         
  -6  14   4         25.26         26.93         7.75 o                         
  -5  14   4          0.55          1.03         6.74 o                         
  -4  14   4         30.35         33.10         4.53 o                         
  -3  14   4          5.93          6.61         4.29 o                         
  -2  14   4         73.99         75.15         4.75 o                         
  -1  14   4         20.50         23.42         3.43 o                         
   0  14   4         34.64         34.40         2.82 o                         
   1  14   4        230.17        237.01         4.49 o                         
   2  14   4        384.31        365.43         7.75 o                         
   3  14   4          1.27          3.69         5.31 o                         
   4  14   4        304.61        293.69         8.77 o                         
   5  14   4         35.78         34.25         7.66 o                         
  -5  15   4          1.31          6.02         8.00 o                         
  -4  15   4        274.43        255.39         7.70 o                         
  -3  15   4        307.88        311.72         7.05 o                         
  -2  15   4          0.01          2.53         4.36 o                         
  -1  15   4        122.30        116.31         4.50 o                         
   0  15   4          9.37          5.39         3.58 o                         
   1  15   4        117.85        111.17         5.81 o                         
   2  15   4        299.08        294.06         7.48 o                         
   3  15   4        122.82        135.48         7.96 o                         
   4  15   4        141.03        137.01         7.33 o                         
   5  15   4         46.41         61.60         8.34 o                         
  -5  16   4          4.50         11.63         8.60 o                         
  -4  16   4         23.53         28.54         6.81 o                         
  -3  16   4        457.41        443.59         8.91 o                         
  -2  16   4        232.35        224.46         6.97 o                         
  -1  16   4         85.42         80.97         5.24 o                         
   0  16   4         18.07         18.10         3.89 o                         
   1  16   4        880.63        869.67        11.80 o                         
   2  16   4         39.30         37.05         5.15 o                         
   3  16   4         21.15         21.97         6.23 o                         
   4  16   4          2.30          4.50         6.00 o                         
  -5  17   4         37.20         30.01         9.70 o                         
  -4  17   4         24.52         28.45         6.79 o                         
  -3  17   4         32.40         36.75         6.16 o                         
  -2  17   4        385.70        367.03         8.38 o                         
  -1  17   4         46.04         48.26         4.78 o                         
   0  17   4         21.14         20.67         3.86 o                         
   1  17   4         94.64         91.15         6.09 o                         
   2  17   4          7.06         10.57         5.28 o                         
   3  17   4        275.76        276.85         9.40 o                         
   4  17   4         65.25         74.02         6.62 o                         
  -4  18   4         14.40         21.84         6.90 o                         
  -3  18   4         26.31         25.83         6.87 o                         
  -2  18   4         38.53         41.15         6.34 o                         
  -1  18   4        174.22        167.23         6.24 o                         
   0  18   4        298.93        299.92        10.25 o                         
   1  18   4          2.86          3.90         5.33 o                         
   2  18   4        321.89        317.44         9.34 o                         
   3  18   4          0.26         -2.18         6.41 o                         
   4  18   4         10.04          6.85         6.13 o                         
  -4  19   4         24.12         19.73         7.09 o                         
  -3  19   4        139.73        124.91         8.88 o                         
  -2  19   4        110.23        118.29         7.87 o                         
  -1  19   4          7.90          7.57         4.70 o                         
   0  19   4         74.54         76.58         8.06 o                         
   1  19   4         39.07         37.40         7.68 o                         
   2  19   4          2.13          6.48         6.21 o                         
   3  19   4          9.34          1.98         6.56 o                         
  -4  20   4          0.27          0.67         6.81 o                         
  -3  20   4        152.83        147.13         9.14 o                         
  -2  20   4         36.26         34.20         7.34 o                         
  -1  20   4          2.38          5.62         6.62 o                         
   0  20   4         34.24         25.77         7.83 o                         
   1  20   4        454.60        463.62        12.81 o                         
   2  20   4        216.58        189.78         9.70 o                         
   3  20   4        106.15        105.35         7.89 o                         
  -3  21   4        211.50        210.31        12.31 o                         
  -2  21   4         62.41         61.34         7.62 o                         
  -1  21   4        116.29        134.50         8.95 o                         
   0  21   4          6.76          8.81         8.77 o                         
   1  21   4         13.82         20.00         7.18 o                         
   2  21   4          2.47          8.30         8.97 o                         
  -2  22   4          5.56         16.04         8.02 o                         
  -1  22   4         73.76         70.51         8.67 o                         
   0  22   4         92.37         86.48         9.88 o                         
   1  22   4        237.32        233.62        10.80 o                         
   2  22   4         99.25        119.66        10.98 o                         
  -1  23   4         60.43         65.66         8.51 o                         
   0  23   4         16.81         26.42         8.44 o                         
   1  23   4         16.46         14.75         7.85 o                         
  -7   0   5          2.79         -0.53         8.73 o                         
  -5   0   5        533.58        573.25        11.57 o                         
  -3   0   5        357.77        322.39         5.64 o                         
  -1   0   5       1219.89       1216.10        16.37 o                         
   1   0   5         88.90         84.54         4.03 o                         
   3   0   5        312.18        261.75         9.95 o                         
   5   0   5          3.00         -0.92         8.38 o                         
  -7   1   5        147.03        157.01         7.98 o                         
  -6   1   5         51.48         51.12         6.49 o                         
  -5   1   5        170.56        173.78         5.59 o                         
  -4   1   5        142.05        140.41         3.44 o                         
  -3   1   5       1929.48       1936.83        12.97 o                         
  -2   1   5        944.10        993.15         6.60 o                         
  -1   1   5       1635.04       1757.68        15.15 o                         
   0   1   5        274.46        308.10         3.55 o                         
   1   1   5         12.84          7.45         2.24 o                         
   2   1   5          0.22          0.86         1.64 o                         
   3   1   5         25.80         22.44         2.38 o                         
   4   1   5        168.14        165.55         4.38 o                         
   5   1   5        129.69        121.90         7.72 o                         
   6   1   5         80.43         91.65        10.42 o                         
  -7   2   5          1.56          3.08         6.40 o                         
  -6   2   5        554.27        585.81        11.64 o                         
  -5   2   5          3.49          5.10         3.34 o                         
  -4   2   5        616.53        590.57         5.78 o                         
  -3   2   5         39.93         57.81         2.24 o                         
  -2   2   5       1180.88       1175.87         6.65 o                         
  -1   2   5        190.44        186.60         4.06 o                         
   0   2   5       3117.01       3215.90        20.80 o                         
   1   2   5         45.49         47.29         2.18 o                         
   2   2   5         39.12         35.01         1.70 o                         
   3   2   5         31.72         28.86         2.62 o                         
   4   2   5        232.10        235.85         4.89 o                         
   5   2   5         54.59         43.63         6.62 o                         
   6   2   5          4.35          1.81         8.24 o                         
  -7   3   5        176.01        167.37         9.37 o                         
  -6   3   5          5.13          7.36         5.80 o                         
  -5   3   5         57.56         61.25         3.89 o                         
  -4   3   5        339.70        331.69         5.04 o                         
  -3   3   5        904.17        927.80         6.81 o                         
  -2   3   5       1342.32       1345.38         7.11 o                         
  -1   3   5        562.95        605.02         6.02 o                         
   0   3   5         19.22         32.38         1.89 o                         
   1   3   5        491.21        539.54         5.83 o                         
   2   3   5        694.45        662.59         6.46 o                         
   3   3   5         25.84         21.65         2.50 o                         
   4   3   5        149.90        144.46         4.35 o                         
   5   3   5          5.15         10.10         5.60 o                         
   6   3   5        221.31        205.03        10.05 o                         
  -7   4   5          2.61          4.09         7.32 o                         
  -6   4   5          0.22         -0.56         5.51 o                         
  -5   4   5        239.13        237.46         5.57 o                         
  -4   4   5        140.12        140.76         4.23 o                         
  -3   4   5          4.08          2.43         2.59 o                         
  -2   4   5          8.22          9.40         3.34 o                         
  -1   4   5       3660.35       3624.92        22.91 o                         
   0   4   5        488.91        453.93         3.96 o                         
   1   4   5        121.21        108.19         2.69 o                         
   2   4   5         92.01        105.34         2.37 o                         
   3   4   5        873.88        876.85         7.71 o                         
   4   4   5          2.47          0.81         2.98 o                         
   5   4   5          0.66          2.83         5.92 o                         
   6   4   5          0.00         -1.87         6.73 o                         
  -7   5   5        257.20        270.80        10.83 o                         
  -6   5   5         79.86         87.99         6.49 o                         
  -5   5   5          1.49          3.43         3.42 o                         
  -4   5   5          1.48          1.66         3.34 o                         
  -3   5   5       1497.35       1486.14        12.07 o                         
  -2   5   5         12.97         10.41         2.41 o                         
  -1   5   5        810.95        849.73         6.90 o                         
   0   5   5       2126.25       2351.64        15.07 o                         
   1   5   5         37.28         27.49         2.04 o                         
   2   5   5        454.99        481.47         4.52 o                         
   3   5   5         65.06         56.63         3.54 o                         
   4   5   5         19.75         21.52         3.18 o                         
   5   5   5         70.53         66.96         6.31 o                         
   6   5   5          6.36          5.80         6.55 o                         
  -7   6   5          0.20          2.41         6.57 o                         
  -6   6   5        273.95        286.92        10.78 o                         
  -5   6   5        172.04        183.55         5.67 o                         
  -4   6   5        270.64        250.74         5.28 o                         
  -3   6   5          1.89          2.05         1.54 o                         
  -2   6   5        365.80        367.20         6.85 o                         
  -1   6   5        721.56        725.38         4.89 o                         
   0   6   5        365.75        351.18         4.86 o                         
   1   6   5        133.21        140.00         2.50 o                         
   2   6   5         29.10         33.99         2.14 o                         
   3   6   5         27.93         30.53         2.90 o                         
   4   6   5        111.07        117.10         4.12 o                         
   5   6   5          1.64          0.31         5.58 o                         
   6   6   5          0.08          0.01         6.24 o                         
  -7   7   5         35.13         31.00         7.60 o                         
  -6   7   5        152.81        147.10         7.97 o                         
  -5   7   5          6.38          8.26         3.85 o                         
  -4   7   5        379.58        379.35         6.46 o                         
  -3   7   5          0.01         -0.15         2.16 o                         
  -2   7   5        896.34        859.08         8.06 o                         
  -1   7   5       1526.79       1579.32        10.49 o                         
   0   7   5         54.04         49.38         2.66 o                         
   1   7   5         29.64         33.12         2.48 o                         
   2   7   5        161.61        154.18         3.73 o                         
   3   7   5          2.78          7.56         5.28 o                         
   4   7   5         47.41         59.06         4.46 o                         
   5   7   5         33.88         33.00         6.42 o                         
   6   7   5        117.30        148.72         9.31 o                         
  -6   8   5         27.95         30.79         6.26 o                         
  -5   8   5        285.26        281.86         7.52 o                         
  -4   8   5        555.08        540.37         8.62 o                         
  -3   8   5          5.78          7.40         2.81 o                         
  -2   8   5        126.61        111.21         4.36 o                         
  -1   8   5        408.49        406.24         5.79 o                         
   0   8   5       2284.31       2295.23        15.86 o                         
   1   8   5          9.99          9.46         2.33 o                         
   2   8   5         38.02         35.46         2.84 o                         
   3   8   5        668.15        689.42        11.03 o                         
   4   8   5         40.81         49.16         4.47 o                         
   5   8   5         36.35         38.76         7.01 o                         
   6   8   5          0.94         -3.23         7.45 o                         
  -6   9   5          0.12          2.95         6.10 o                         
  -5   9   5          0.75          1.59         5.69 o                         
  -4   9   5         32.33         30.30         4.72 o                         
  -3   9   5       1136.47       1090.14        13.70 o                         
  -2   9   5          8.49         14.26         3.03 o                         
  -1   9   5        125.57        138.74         5.06 o                         
   0   9   5        196.06        204.15         4.39 o                         
   1   9   5        476.06        473.02         5.23 o                         
   2   9   5         81.07         85.27         3.35 o                         
   3   9   5        242.00        220.48         7.75 o                         
   4   9   5          0.63          0.55         4.09 o                         
   5   9   5         45.40         58.17         7.39 o                         
   6   9   5         18.60         15.83         9.22 o                         
  -6  10   5        209.68        235.73         8.46 o                         
  -5  10   5         86.92         97.95         6.90 o                         
  -4  10   5         54.87         58.24         4.68 o                         
  -3  10   5         12.16         17.06         4.16 o                         
  -2  10   5         13.48         25.12         3.28 o                         
  -1  10   5        184.27        174.30         5.51 o                         
   0  10   5         64.57         68.38         3.55 o                         
   1  10   5         10.24          6.17         2.30 o                         
   2  10   5        125.91        132.99         4.49 o                         
   3  10   5          5.40          8.56         5.63 o                         
   4  10   5        394.74        391.16         9.01 o                         
   5  10   5          3.72          2.97         6.43 o                         
  -6  11   5         26.38         38.13         6.36 o                         
  -5  11   5         21.21         15.77         5.57 o                         
  -4  11   5        150.79        167.17         6.12 o                         
  -3  11   5         43.82         42.49         4.46 o                         
  -2  11   5          0.06         -0.19         3.66 o                         
  -1  11   5        216.81        219.08         6.03 o                         
   0  11   5        154.75        163.79         4.50 o                         
   1  11   5          5.98          7.77         1.92 o                         
   2  11   5        111.91        103.00         5.21 o                         
   3  11   5         53.50         45.99         6.05 o                         
   4  11   5         14.42         11.88         4.85 o                         
   5  11   5          6.23         10.42         6.89 o                         
  -6  12   5         92.93        110.07         7.09 o                         
  -5  12   5         21.15         20.27         5.77 o                         
  -4  12   5        316.10        297.15         7.48 o                         
  -3  12   5         17.99         16.16         4.24 o                         
  -2  12   5          8.41          7.00         3.81 o                         
  -1  12   5          8.87         12.77         4.49 o                         
   0  12   5        778.68        717.86         7.74 o                         
   1  12   5          6.96          9.02         2.23 o                         
   2  12   5          0.74          3.89         4.36 o                         
   3  12   5        375.56        367.31         9.68 o                         
   4  12   5        616.51        606.56        10.20 o                         
   5  12   5         55.90         45.71         7.38 o                         
  -6  13   5          2.18          9.77         7.16 o                         
  -5  13   5         15.80         20.08         6.28 o                         
  -4  13   5         82.32         82.75         5.20 o                         
  -3  13   5        496.68        469.48         8.01 o                         
  -2  13   5         83.49         87.14         4.64 o                         
  -1  13   5          0.43          3.55         4.56 o                         
   0  13   5        191.26        191.24         4.95 o                         
   1  13   5        392.78        398.40         7.69 o                         
   2  13   5          4.30          5.68         4.40 o                         
   3  13   5        589.93        570.87        11.34 o                         
   4  13   5         15.65         13.51         5.53 o                         
   5  13   5         47.93         52.78         7.69 o                         
  -5  14   5        145.00        140.40         9.11 o                         
  -4  14   5         34.88         39.11         5.35 o                         
  -3  14   5         33.67         27.32         5.12 o                         
  -2  14   5         61.17         68.11         5.61 o                         
  -1  14   5         12.82         16.17         4.81 o                         
   0  14   5        195.92        191.89         5.17 o                         
   1  14   5         40.21         37.03         4.92 o                         
   2  14   5         13.13         12.22         4.92 o                         
   3  14   5        200.97        232.89         8.89 o                         
   4  14   5        218.85        193.17         7.86 o                         
   5  14   5        167.70        164.67         9.82 o                         
  -5  15   5         18.29         11.99         7.18 o                         
  -4  15   5         83.22         90.26         6.06 o                         
  -3  15   5         76.67         70.38         5.55 o                         
  -2  15   5          2.27          2.53         4.88 o                         
  -1  15   5        272.89        248.53         7.08 o                         
   0  15   5         46.08         53.25         4.10 o                         
   1  15   5         10.01          4.14         4.61 o                         
   2  15   5          5.42          6.74         5.06 o                         
   3  15   5         82.44         86.58         7.37 o                         
   4  15   5          9.45         12.14         6.61 o                         
  -5  16   5         28.31         29.59         8.74 o                         
  -4  16   5         81.56         77.07         6.70 o                         
  -3  16   5          0.39          1.65         4.85 o                         
  -2  16   5         81.81         69.71         5.45 o                         
  -1  16   5          8.25         14.61         4.72 o                         
   0  16   5        512.73        508.64         9.98 o                         
   1  16   5          4.64          6.24         4.57 o                         
   2  16   5          0.40          3.60         5.02 o                         
   3  16   5          0.51          2.19         6.21 o                         
   4  16   5        406.91        407.88        11.59 o                         
  -5  17   5         56.06         47.43         9.43 o                         
  -4  17   5        131.11        126.32         7.45 o                         
  -3  17   5        110.90        122.57         7.46 o                         
  -2  17   5         18.22         18.45         5.19 o                         
  -1  17   5         11.44         12.33         4.76 o                         
   0  17   5          2.42          6.91         5.58 o                         
   1  17   5        218.84        246.15         7.24 o                         
   2  17   5         97.36        114.50         6.51 o                         
   3  17   5         53.18         53.13         8.01 o                         
   4  17   5         32.46         32.78         7.30 o                         
  -4  18   5          0.02          1.76         6.91 o                         
  -3  18   5         24.05         30.68         6.81 o                         
  -2  18   5          2.64          3.53         4.66 o                         
  -1  18   5        244.92        249.97         7.11 o                         
   0  18   5         73.92         62.83         6.17 o                         
   1  18   5        108.83        118.41         7.98 o                         
   2  18   5          0.06          0.29         5.42 o                         
   3  18   5        236.01        245.78        10.62 o                         
   4  18   5         35.79         29.23         7.25 o                         
  -4  19   5          1.30          2.56         7.21 o                         
  -3  19   5        195.07        186.16         8.55 o                         
  -2  19   5          1.43          2.79         5.80 o                         
  -1  19   5          4.85          6.09         5.20 o                         
   0  19   5        373.69        381.63         9.58 o                         
   1  19   5         58.23         71.34         7.50 o                         
   2  19   5         40.68         53.86         8.75 o                         
   3  19   5         74.08         79.27         8.53 o                         
  -3  20   5          0.01          2.59         6.91 o                         
  -2  20   5         88.39         85.52         7.81 o                         
  -1  20   5          8.20         11.13         6.88 o                         
   0  20   5        709.24        738.86        13.65 o                         
   1  20   5         32.54         24.98         7.91 o                         
   2  20   5          3.08          9.51         8.33 o                         
   3  20   5         12.36         14.75         9.05 o                         
  -3  21   5          6.33         -0.74         7.40 o                         
  -2  21   5         44.81         51.26         8.20 o                         
  -1  21   5          5.64          4.77         7.78 o                         
   0  21   5        110.12        109.18         9.79 o                         
   1  21   5        146.39        149.91         9.84 o                         
   2  21   5         14.86         28.14         8.61 o                         
  -2  22   5         99.58        114.32         9.23 o                         
  -1  22   5        110.20        113.61         9.43 o                         
   0  22   5        193.00        211.97        11.71 o                         
   1  22   5         40.00         56.86         8.42 o                         
  -6   0   6         78.40         73.54         9.52 o                         
  -4   0   6        495.06        483.17         6.77 o                         
  -2   0   6       1094.70       1067.49        11.43 o                         
   0   0   6         37.23         28.80         3.10 o                         
   2   0   6        197.77        159.76         5.14 o                         
   4   0   6          7.62         10.59         4.69 o                         
   6   0   6         61.13         56.46        18.73 o                         
  -7   1   6         29.50         18.18         6.34 o                         
  -6   1   6        673.95        655.88        13.83 o                         
  -5   1   6         42.87         35.35         4.12 o                         
  -4   1   6        626.67        582.10         6.41 o                         
  -3   1   6         30.76         26.56         2.36 o                         
  -2   1   6        239.22        197.94         3.46 o                         
  -1   1   6        203.51        179.70         4.47 o                         
   0   1   6         53.75         95.83         2.80 o                         
   1   1   6         16.81         17.41         2.46 o                         
   2   1   6          0.16          0.86         2.07 o                         
   3   1   6         61.46         53.79         2.97 o                         
   4   1   6        320.83        315.93         5.76 o                         
   5   1   6        256.81        229.45         9.35 o                         
   6   1   6        158.95        127.54        13.97 o                         
  -7   2   6        123.81        134.60         9.44 o                         
  -6   2   6        132.98        129.51         7.78 o                         
  -5   2   6         72.65         78.94         4.55 o                         
  -4   2   6          0.10          1.14         2.67 o                         
  -3   2   6       2260.88       2239.45        14.25 o                         
  -2   2   6         18.89         20.11         2.58 o                         
  -1   2   6        993.99       1038.43         9.15 o                         
   0   2   6         57.15         75.55         2.79 o                         
   1   2   6        564.09        551.65         6.72 o                         
   2   2   6         66.83         79.27         3.01 o                         
   3   2   6        174.79        165.08         4.00 o                         
   4   2   6         17.66         21.83         3.34 o                         
   5   2   6          0.14          1.37         5.95 o                         
   6   2   6         15.20         12.03         8.08 o                         
  -7   3   6         23.06         18.96         7.61 o                         
  -6   3   6         20.67         25.09         6.26 o                         
  -5   3   6        817.10        768.95         8.39 o                         
  -4   3   6         98.49         99.90         3.85 o                         
  -3   3   6         26.50         21.27         2.39 o                         
  -2   3   6        196.94        198.96         4.25 o                         
  -1   3   6        517.52        600.16         8.27 o                         
   0   3   6        305.73        311.53         3.56 o                         
   1   3   6        107.91        100.63         2.92 o                         
   2   3   6          8.70          9.47         2.32 o                         
   3   3   6         62.28         65.73         3.23 o                         
   4   3   6         15.75         17.96         3.29 o                         
   5   3   6        214.72        218.60        11.60 o                         
   6   3   6          6.49         -0.35         7.10 o                         
  -7   4   6         35.56         37.80         7.79 o                         
  -6   4   6         76.79         76.22         5.99 o                         
  -5   4   6          4.36          3.19         3.49 o                         
  -4   4   6          0.52          2.10         3.48 o                         
  -3   4   6         35.59         27.52         2.42 o                         
  -2   4   6         16.98         13.30         1.37 o                         
  -1   4   6         52.99         54.81         2.47 o                         
   0   4   6        113.59        136.91         2.63 o                         
   1   4   6        464.02        470.74         5.08 o                         
   2   4   6        539.50        507.71         5.42 o                         
   3   4   6        244.82        252.79         4.43 o                         
   4   4   6          0.74         -0.41         3.27 o                         
   5   4   6          7.07          3.81         6.69 o                         
   6   4   6         41.82         48.74         7.71 o                         
  -7   5   6         14.43         10.18         7.51 o                         
  -6   5   6        456.18        436.49        10.99 o                         
  -5   5   6         53.60         46.23         3.84 o                         
  -4   5   6        294.25        266.30         5.53 o                         
  -3   5   6         19.75         27.37         2.44 o                         
  -2   5   6        680.65        619.09         8.04 o                         
  -1   5   6         44.20         38.31         2.38 o                         
   0   5   6       1136.34       1081.63         6.93 o                         
   1   5   6         36.34         37.16         2.68 o                         
   2   5   6        127.67        105.83         2.94 o                         
   3   5   6          9.81         15.44         3.19 o                         
   4   5   6        276.94        290.41         6.21 o                         
   5   5   6         12.14          6.14         6.08 o                         
   6   5   6         10.45         13.30         6.89 o                         
  -6   6   6         57.55         59.28         6.86 o                         
  -5   6   6         72.42         63.95         4.00 o                         
  -4   6   6          4.07          3.93         3.50 o                         
  -3   6   6         70.27         65.68         2.36 o                         
  -2   6   6        904.91        898.71         9.56 o                         
  -1   6   6         19.80         18.75         2.17 o                         
   0   6   6        261.11        258.44         3.80 o                         
   1   6   6       2241.66       2268.43        15.01 o                         
   2   6   6        400.94        382.32         4.86 o                         
   3   6   6        167.80        171.70         4.21 o                         
   4   6   6         78.12         72.39         4.48 o                         
   5   6   6         57.27         49.36         6.28 o                         
   6   6   6          0.12         -3.14         6.76 o                         
  -6   7   6          6.00          8.38         5.85 o                         
  -5   7   6        132.44        131.98         5.18 o                         
  -4   7   6         13.52         19.61         3.54 o                         
  -3   7   6         39.72         40.09         2.19 o                         
  -2   7   6        318.76        363.56         7.10 o                         
  -1   7   6       1937.82       1910.09        10.75 o                         
   0   7   6         13.14         17.12         2.53 o                         
   1   7   6       1089.60       1048.98        12.22 o                         
   2   7   6        376.63        362.46         5.37 o                         
   3   7   6         44.21         40.39         4.48 o                         
   4   7   6        130.43        104.91         4.94 o                         
   5   7   6         20.62         13.64         6.19 o                         
   6   7   6         40.00         32.54         8.36 o                         
  -6   8   6        110.72        115.87         7.63 o                         
  -5   8   6         29.48         24.12         4.60 o                         
  -4   8   6        174.36        167.32         6.29 o                         
  -3   8   6        193.26        179.67         5.02 o                         
  -2   8   6         32.61         28.78         4.61 o                         
  -1   8   6       1141.62       1153.06        10.74 o                         
   0   8   6        282.71        279.62         5.02 o                         
   1   8   6        441.79        424.63         5.39 o                         
   2   8   6        496.60        499.96         5.59 o                         
   3   8   6        694.50        661.69         9.55 o                         
   4   8   6         54.45         48.87         5.42 o                         
   5   8   6          7.96          3.54         6.00 o                         
  -6   9   6         60.23         80.49         7.32 o                         
  -5   9   6         37.58         33.79         5.00 o                         
  -4   9   6        288.06        303.89         7.58 o                         
  -3   9   6         10.10         10.19         5.00 o                         
  -2   9   6        359.02        333.14         5.93 o                         
  -1   9   6         36.21         45.59         4.48 o                         
   0   9   6       1685.56       1643.40        13.34 o                         
   1   9   6         51.90         46.73         2.92 o                         
   2   9   6        165.11        145.89         3.85 o                         
   3   9   6        210.44        211.34         6.88 o                         
   4   9   6        189.83        197.47         7.06 o                         
   5   9   6         40.22         35.46         6.66 o                         
  -6  10   6        130.63        123.99         7.61 o                         
  -5  10   6          6.18          7.44         5.82 o                         
  -4  10   6          9.08         10.76         4.37 o                         
  -3  10   6         46.31         40.46         4.46 o                         
  -2  10   6        523.92        496.50         6.80 o                         
  -1  10   6         63.46         67.83         4.78 o                         
   0  10   6         20.12         22.32         3.60 o                         
   1  10   6        498.31        504.02         5.40 o                         
   2  10   6        683.00        669.46         6.54 o                         
   3  10   6        171.92        169.30         6.58 o                         
   4  10   6        140.07        137.41         6.38 o                         
   5  10   6         13.23          8.54         5.89 o                         
  -6  11   6          0.32          3.57         5.64 o                         
  -5  11   6        330.61        326.07         9.61 o                         
  -4  11   6         22.12         16.13         4.56 o                         
  -3  11   6         47.06         44.34         4.41 o                         
  -2  11   6         98.59        100.06         4.21 o                         
  -1  11   6        270.22        265.89         6.65 o                         
   0  11   6        279.78        266.77         5.52 o                         
   1  11   6          6.87          8.50         3.48 o                         
   2  11   6        200.86        184.39         4.55 o                         
   3  11   6        359.41        376.83         8.36 o                         
   4  11   6        103.18        109.24         6.37 o                         
   5  11   6         25.36         37.43         6.70 o                         
  -6  12   6         12.63         16.43         7.60 o                         
  -5  12   6         89.72         78.49         7.93 o                         
  -4  12   6         85.29         85.40         5.14 o                         
  -3  12   6        367.70        350.42         7.07 o                         
  -2  12   6         28.19         35.46         5.41 o                         
  -1  12   6        885.88        838.06        10.38 o                         
   0  12   6          8.98          9.38         3.14 o                         
   1  12   6        556.80        573.90         7.42 o                         
   2  12   6          3.12          6.79         3.56 o                         
   3  12   6        408.69        389.21        10.18 o                         
   4  12   6         96.09         93.84         7.07 o                         
   5  12   6         15.29          7.88         7.54 o                         
  -5  13   6         68.12         67.27         7.65 o                         
  -4  13   6        789.72        756.82        11.27 o                         
  -3  13   6         63.86         60.41         5.56 o                         
  -2  13   6          2.42          0.58         5.05 o                         
  -1  13   6        454.00        436.28         8.34 o                         
   0  13   6        101.50        101.95         4.02 o                         
   1  13   6        134.33        116.10         5.62 o                         
   2  13   6         73.59         85.12         5.38 o                         
   3  13   6          2.22          0.48         6.25 o                         
   4  13   6        210.37        237.16         9.19 o                         
   5  13   6         22.98         20.07         7.65 o                         
  -5  14   6         89.88         88.66         8.38 o                         
  -4  14   6         18.59         13.98         5.15 o                         
  -3  14   6        113.52        118.10         6.23 o                         
  -2  14   6        762.80        714.80        10.93 o                         
  -1  14   6        192.24        190.57         6.60 o                         
   0  14   6        216.20        247.60         5.69 o                         
   1  14   6        253.03        234.83         6.74 o                         
   2  14   6        469.26        495.84         8.93 o                         
   3  14   6         17.68         14.70         6.11 o                         
   4  14   6          2.90          7.50         6.16 o                         
  -5  15   6        124.80        110.18         8.66 o                         
  -4  15   6        189.35        191.68         7.28 o                         
  -3  15   6        122.42        108.99         6.51 o                         
  -2  15   6         95.48        101.05         5.64 o                         
  -1  15   6        339.52        346.99         7.93 o                         
   0  15   6        230.65        224.32         7.56 o                         
   1  15   6        161.22        157.91         6.15 o                         
   2  15   6         22.03         15.54         4.76 o                         
   3  15   6        145.42        138.85         7.98 o                         
   4  15   6         70.54         83.07         7.55 o                         
  -5  16   6          0.54          5.08         6.99 o                         
  -4  16   6         94.26         95.92         7.40 o                         
  -3  16   6        214.76        202.15         7.50 o                         
  -2  16   6         76.59         75.42         5.47 o                         
  -1  16   6        103.20         94.63         5.60 o                         
   0  16   6        151.36        165.27         7.12 o                         
   1  16   6        415.03        448.78         8.80 o                         
   2  16   6        144.68        128.41         7.78 o                         
   3  16   6        538.41        536.29        12.22 o                         
   4  16   6         58.91         50.79         7.91 o                         
  -4  17   6         49.30         53.38         6.59 o                         
  -3  17   6         72.49         69.66         6.18 o                         
  -2  17   6         40.86         42.19         4.94 o                         
  -1  17   6         45.30         44.15         6.09 o                         
   0  17   6        226.28        208.47         8.05 o                         
   1  17   6          6.64          7.51         5.58 o                         
   2  17   6          1.18          2.34         6.08 o                         
   3  17   6         13.53         16.58         6.88 o                         
  -4  18   6          2.54          3.02         6.34 o                         
  -3  18   6          0.00          1.91         6.16 o                         
  -2  18   6         51.74         52.26         5.51 o                         
  -1  18   6         50.90         53.05         5.89 o                         
   0  18   6         22.30         15.14         5.52 o                         
   1  18   6        153.63        133.62         7.20 o                         
   2  18   6        299.10        302.52        11.60 o                         
   3  18   6          2.70          1.29         6.77 o                         
  -4  19   6        235.88        244.33         9.81 o                         
  -3  19   6         21.53         18.91         6.59 o                         
  -2  19   6          8.79          9.21         6.25 o                         
  -1  19   6         40.08         38.40         6.07 o                         
   0  19   6         97.23        102.61         7.03 o                         
   1  19   6         78.37         79.03         7.03 o                         
   2  19   6         17.72         18.27         7.74 o                         
   3  19   6         32.15         37.83         9.35 o                         
  -3  20   6          6.89          8.73         6.03 o                         
  -2  20   6         38.82         39.41         6.72 o                         
  -1  20   6        227.33        228.82         9.46 o                         
   0  20   6         13.94         12.56         6.30 o                         
   1  20   6         56.62         62.79         7.50 o                         
   2  20   6          0.94         -3.14         7.54 o                         
  -2  21   6          2.42          2.20         7.06 o                         
  -1  21   6        180.47        194.98         9.51 o                         
   0  21   6        178.76        199.12         8.59 o                         
   1  21   6          4.24          8.89         6.76 o                         
  -1  22   6         97.43        112.07         8.96 o                         
   0  22   6         27.14         22.57         9.05 o                         
  -7   0   7         11.95         23.66        12.04 o                         
  -5   0   7        115.10        115.44         6.69 o                         
  -3   0   7        165.83        151.00         6.69 o                         
  -1   0   7        168.58        147.05         5.96 o                         
   1   0   7        488.25        501.40         8.67 o                         
   3   0   7        399.62        386.72        10.04 o                         
   5   0   7        166.52        160.70        18.69 o                         
  -7   1   7         24.94         28.93         7.36 o                         
  -6   1   7         35.90         38.23         6.49 o                         
  -5   1   7         69.74         63.69         4.61 o                         
  -4   1   7        275.20        271.62         4.93 o                         
  -3   1   7       1068.95        985.97         8.68 o                         
  -2   1   7        243.13        222.79         5.06 o                         
  -1   1   7        141.25        138.41         3.28 o                         
   0   1   7        190.12        204.78         3.71 o                         
   1   1   7        495.06        488.39         6.58 o                         
   2   1   7         23.84         15.89         2.95 o                         
   3   1   7        281.44        273.63         6.33 o                         
   4   1   7         45.93         43.71         3.97 o                         
   5   1   7         16.54         19.76         8.01 o                         
   6   1   7         15.35         12.33        11.64 o                         
  -7   2   7         29.21         21.04         7.58 o                         
  -6   2   7          2.14          4.57         6.06 o                         
  -5   2   7         81.30         74.59         4.70 o                         
  -4   2   7        446.41        434.21         6.09 o                         
  -3   2   7        718.79        693.85         7.93 o                         
  -2   2   7          5.49         11.23         2.37 o                         
  -1   2   7        219.30        236.29         5.35 o                         
   0   2   7       2701.84       2724.37        23.15 o                         
   1   2   7         40.82         46.75         3.51 o                         
   2   2   7          0.61          1.71         2.81 o                         
   3   2   7          9.07          7.94         4.05 o                         
   4   2   7        527.33        534.84         7.61 o                         
   5   2   7         26.00         22.42         7.98 o                         
   6   2   7         47.50         45.11        12.55 o                         
  -6   3   7        230.73        231.12        10.35 o                         
  -5   3   7         37.89         35.08         3.86 o                         
  -4   3   7         17.39         18.24         3.62 o                         
  -3   3   7        289.23        271.73         3.90 o                         
  -2   3   7        664.04        621.88         6.41 o                         
  -1   3   7        805.27        822.40         9.26 o                         
   0   3   7        582.84        584.89         5.69 o                         
   1   3   7        361.65        383.49         5.33 o                         
   2   3   7          6.70          4.69         3.02 o                         
   3   3   7          2.49          2.59         3.52 o                         
   4   3   7        309.83        303.73         6.64 o                         
   5   3   7         91.63         95.61         8.34 o                         
  -6   4   7        158.60        168.74         9.55 o                         
  -5   4   7         16.00         18.79         3.74 o                         
  -4   4   7        723.86        703.40         8.11 o                         
  -3   4   7         95.81         82.92         2.92 o                         
  -2   4   7          0.93          3.08         3.42 o                         
  -1   4   7        173.56        166.67         4.99 o                         
   0   4   7       1240.88       1276.35        11.22 o                         
   1   4   7        523.57        514.31         5.59 o                         
   2   4   7         12.38         16.90         2.73 o                         
   3   4   7         49.92         48.53         3.69 o                         
   4   4   7         26.70         22.74         4.48 o                         
   5   4   7         69.94         63.82         7.84 o                         
  -6   5   7         43.32         36.05         7.61 o                         
  -5   5   7         17.41         17.12         4.45 o                         
  -4   5   7         27.09         28.16         3.83 o                         
  -3   5   7       1311.50       1229.40         9.06 o                         
  -2   5   7         75.02         84.26         4.30 o                         
  -1   5   7        122.58        124.66         3.01 o                         
   0   5   7        836.03        890.96         8.03 o                         
   1   5   7        431.47        454.54         6.01 o                         
   2   5   7        555.14        566.82         5.67 o                         
   3   5   7       1063.78       1022.43        15.37 o                         
   4   5   7          8.83          5.99         4.08 o                         
   5   5   7         67.50         53.24         7.97 o                         
  -6   6   7         53.36         69.79         7.38 o                         
  -5   6   7         75.35         81.49         4.74 o                         
  -4   6   7         50.22         55.46         4.04 o                         
  -3   6   7        146.48        147.04         3.95 o                         
  -2   6   7          5.99          7.82         2.47 o                         
  -1   6   7        200.28        199.24         3.63 o                         
   0   6   7       1862.17       1866.06        13.59 o                         
   1   6   7        467.46        435.33         5.45 o                         
   2   6   7        680.93        635.08         5.12 o                         
   3   6   7        449.50        452.06         7.48 o                         
   4   6   7        275.47        276.89         8.30 o                         
   5   6   7          0.01         -0.17         7.15 o                         
  -6   7   7        195.05        214.56         8.71 o                         
  -5   7   7         40.23         41.82         4.45 o                         
  -4   7   7         75.40         75.94         5.44 o                         
  -3   7   7        178.30        157.89         4.03 o                         
  -2   7   7          1.26          3.90         1.65 o                         
  -1   7   7        177.04        200.75         4.03 o                         
   0   7   7         12.31         12.26         2.74 o                         
   1   7   7          0.36          1.62         2.39 o                         
   2   7   7        165.98        168.73         4.74 o                         
   3   7   7         85.90         83.45         5.28 o                         
   4   7   7         48.68         42.45         5.65 o                         
   5   7   7          7.82         11.08         6.69 o                         
  -6   8   7         32.20         44.94         7.03 o                         
  -5   8   7          1.24          5.13         4.24 o                         
  -4   8   7          3.82          1.77         4.69 o                         
  -3   8   7         58.46         61.16         5.80 o                         
  -2   8   7        366.63        362.27         5.67 o                         
  -1   8   7        276.89        303.79         5.01 o                         
   0   8   7       1108.85       1030.75         9.99 o                         
   1   8   7        367.95        335.37         4.87 o                         
   2   8   7         28.80         25.10         3.57 o                         
   3   8   7          0.03          1.58         4.18 o                         
   4   8   7        104.72        105.40         6.37 o                         
   5   8   7          7.18          6.52         6.38 o                         
  -6   9   7         12.13         12.99         6.54 o                         
  -5   9   7         10.89          2.88         4.96 o                         
  -4   9   7        655.25        621.83        10.59 o                         
  -3   9   7        680.40        659.05        10.05 o                         
  -2   9   7       1645.19       1580.12        10.17 o                         
  -1   9   7        101.43         97.68         3.55 o                         
   0   9   7        201.22        200.96         4.17 o                         
   1   9   7          9.61         13.19         2.99 o                         
   2   9   7        101.23        116.99         4.19 o                         
   3   9   7        228.61        229.38         6.82 o                         
   4   9   7          0.09         -1.17         5.26 o                         
   5   9   7         15.49         13.74         6.24 o                         
  -6  10   7         20.80         24.01         6.58 o                         
  -5  10   7          2.07          4.93         4.96 o                         
  -4  10   7         63.46         64.17         5.92 o                         
  -3  10   7         46.94         46.09         4.58 o                         
  -2  10   7          7.21         11.48         2.72 o                         
  -1  10   7       1002.31        961.67        10.22 o                         
   0  10   7        106.90        109.31         3.60 o                         
   1  10   7       1192.35       1093.06         9.23 o                         
   2  10   7         54.90         55.17         3.55 o                         
   3  10   7         59.77         67.18         5.18 o                         
   4  10   7        108.59        109.49         6.40 o                         
   5  10   7        121.64        115.90         9.23 o                         
  -6  11   7         90.02        100.55         8.17 o                         
  -5  11   7        328.11        305.44        11.61 o                         
  -4  11   7         13.14          9.02         4.90 o                         
  -3  11   7        656.54        644.60        10.30 o                         
  -2  11   7       1523.25       1421.66        12.47 o                         
  -1  11   7        206.72        201.77         6.50 o                         
   0  11   7        118.28        110.39         4.71 o                         
   1  11   7        530.46        526.92         8.22 o                         
   2  11   7         34.21         43.37         4.74 o                         
   3  11   7         23.25         26.20         5.71 o                         
   4  11   7          0.11          1.08         6.01 o                         
   5  11   7         48.71         48.20         8.23 o                         
  -5  12   7         70.14         59.78         8.16 o                         
  -4  12   7          0.83          3.36         4.99 o                         
  -3  12   7        281.95        282.35         8.01 o                         
  -2  12   7        102.96         97.33         5.47 o                         
  -1  12   7          5.72          6.30         4.68 o                         
   0  12   7        799.43        794.45         9.25 o                         
   1  12   7         13.03          8.37         3.64 o                         
   2  12   7         78.77         59.24         5.93 o                         
   3  12   7          0.57          2.99         6.22 o                         
   4  12   7        235.81        253.22         9.45 o                         
  -5  13   7         11.22         11.69         6.34 o                         
  -4  13   7        187.00        176.89         7.13 o                         
  -3  13   7        395.78        372.62         8.81 o                         
  -2  13   7         79.69         77.07         5.43 o                         
  -1  13   7        319.25        315.33         7.57 o                         
   0  13   7         46.46         45.91         4.75 o                         
   1  13   7        123.70        147.74         5.93 o                         
   2  13   7         43.95         49.61         5.92 o                         
   3  13   7          9.06          8.21         6.21 o                         
   4  13   7         11.01         13.46         6.39 o                         
  -5  14   7         53.85         60.35         7.77 o                         
  -4  14   7         82.99         85.89         6.30 o                         
  -3  14   7         76.56         72.70         6.09 o                         
  -2  14   7         23.26         27.13         4.77 o                         
  -1  14   7        117.97        119.57         5.95 o                         
   0  14   7        122.38        108.91         6.53 o                         
   1  14   7        454.09        452.46         8.54 o                         
   2  14   7         76.68         77.74         6.42 o                         
   3  14   7        448.52        464.99        11.25 o                         
   4  14   7         25.82         35.66         7.04 o                         
  -5  15   7         41.43         44.86         8.98 o                         
  -4  15   7         34.50         43.05         5.85 o                         
  -3  15   7        108.70        100.97         6.44 o                         
  -2  15   7        259.36        260.33         7.20 o                         
  -1  15   7          0.46         -0.71         5.32 o                         
   0  15   7         10.09         17.38         5.43 o                         
   1  15   7        197.95        194.62         7.73 o                         
   2  15   7        307.24        307.23         9.66 o                         
   3  15   7        214.53        213.60         9.05 o                         
   4  15   7         57.25         56.06         7.06 o                         
  -4  16   7        411.36        400.66        10.72 o                         
  -3  16   7          0.40          2.60         5.21 o                         
  -2  16   7          2.42          2.32         4.58 o                         
  -1  16   7         76.56         78.51         6.60 o                         
   0  16   7        325.30        327.65         9.00 o                         
   1  16   7         90.14         89.46         6.55 o                         
   2  16   7          7.05          1.87         5.67 o                         
   3  16   7         34.82         38.50         6.81 o                         
  -4  17   7         59.60         62.02         7.08 o                         
  -3  17   7         95.26         99.53         6.59 o                         
  -2  17   7        104.53         97.97         5.92 o                         
  -1  17   7          0.07         -3.71         5.78 o                         
   0  17   7        216.79        225.76         8.23 o                         
   1  17   7        331.96        310.83         9.07 o                         
   2  17   7        163.30        166.01         9.81 o                         
   3  17   7         29.92         30.47         7.02 o                         
  -4  18   7          0.45          6.80         6.28 o                         
  -3  18   7        369.08        360.43        10.64 o                         
  -2  18   7         36.05         36.50         5.81 o                         
  -1  18   7         26.82         28.29         6.13 o                         
   0  18   7        147.40        139.57         7.42 o                         
   1  18   7          1.02          6.13         5.91 o                         
   2  18   7         11.74         11.70         7.43 o                         
   3  18   7        101.46         94.64         9.34 o                         
  -3  19   7         88.34        102.63         9.05 o                         
  -2  19   7         50.54         61.13         8.40 o                         
  -1  19   7         37.84         38.60         6.15 o                         
   0  19   7         94.81        101.77         7.09 o                         
   1  19   7        225.24        221.78         8.57 o                         
   2  19   7         38.87         32.70         8.42 o                         
  -2  20   7          2.24         -1.46         7.61 o                         
  -1  20   7          0.73          1.60         5.72 o                         
   0  20   7         60.40         62.80         6.68 o                         
   1  20   7         27.82         32.64         7.10 o                         
  -1  21   7          3.01          8.41         6.90 o                         
   0  21   7          2.00         -1.46         6.03 o                         
  -6   0   8        253.15        275.66        13.63 o                         
  -4   0   8        706.90        707.48        15.24 o                         
  -2   0   8          3.85          5.83         5.61 o                         
   0   0   8        368.35        431.93         7.50 o                         
   2   0   8       1457.76       1347.86        14.04 o                         
   4   0   8        140.68        127.75         7.15 o                         
  -6   1   8          0.45          1.72         5.81 o                         
  -5   1   8         50.49         53.52         4.66 o                         
  -4   1   8         77.54         72.15         4.77 o                         
  -3   1   8        407.64        401.75         6.60 o                         
  -2   1   8          2.71          2.01         3.98 o                         
  -1   1   8         50.91         40.90         2.57 o                         
   0   1   8       1258.21       1224.32         9.33 o                         
   1   1   8         50.82         49.28         4.27 o                         
   2   1   8        407.35        394.92         6.65 o                         
   3   1   8         30.16         30.44         4.73 o                         
   4   1   8        202.11        193.22         6.15 o                         
   5   1   8         26.44         28.37        15.43 o                         
  -6   2   8          1.55          1.98         7.27 o                         
  -5   2   8         18.52         18.96         4.26 o                         
  -4   2   8         75.59         82.19         4.52 o                         
  -3   2   8         53.81         56.56         3.22 o                         
  -2   2   8        345.57        341.56         4.52 o                         
  -1   2   8       1047.78       1098.36         9.78 o                         
   0   2   8        123.60        124.64         3.79 o                         
   1   2   8        489.04        449.01         6.68 o                         
   2   2   8       1135.51       1124.58        10.99 o                         
   3   2   8       2493.97       2396.08        18.23 o                         
   4   2   8         92.41         91.99         5.81 o                         
   5   2   8         40.04         33.57         8.81 o                         
  -6   3   8          0.38          1.47         6.76 o                         
  -5   3   8         45.99         43.81         4.62 o                         
  -4   3   8        225.20        219.50         4.98 o                         
  -3   3   8         98.36         96.83         3.89 o                         
  -2   3   8          5.38          4.13         2.67 o                         
  -1   3   8        480.95        463.03         7.08 o                         
   0   3   8        258.57        282.26         4.75 o                         
   1   3   8        652.16        643.91         7.68 o                         
   2   3   8         11.12         13.87         3.81 o                         
   3   3   8          4.90          5.32         3.74 o                         
   4   3   8        171.14        180.35         6.47 o                         
   5   3   8        133.41        125.70         9.36 o                         
  -6   4   8        132.28        155.38         9.88 o                         
  -5   4   8         23.55         25.99         5.13 o                         
  -4   4   8          4.45          8.95         3.41 o                         
  -3   4   8        423.25        430.77         6.06 o                         
  -2   4   8        374.09        354.22         6.49 o                         
  -1   4   8         52.32         57.70         4.34 o                         
   0   4   8         78.38         88.04         3.55 o                         
   1   4   8        445.16        433.72         6.09 o                         
   2   4   8        982.36        949.40         8.78 o                         
   3   4   8        667.44        658.64         7.90 o                         
   4   4   8         58.86         53.64         6.40 o                         
   5   4   8          3.73          3.09         7.17 o                         
  -6   5   8          4.59          6.93         7.77 o                         
  -5   5   8         87.85         81.95         5.74 o                         
  -4   5   8        699.11        686.22         8.24 o                         
  -3   5   8        111.88        121.27         4.76 o                         
  -2   5   8          0.57          0.56         3.78 o                         
  -1   5   8        144.64        147.30         4.56 o                         
   0   5   8        395.11        352.53         4.73 o                         
   1   5   8         10.12         12.36         3.15 o                         
   2   5   8         58.63         56.99         3.79 o                         
   3   5   8         27.34         26.19         4.18 o                         
   4   5   8         94.21         81.49         6.95 o                         
   5   5   8          7.84          7.31         7.18 o                         
  -6   6   8          0.43          2.19         7.39 o                         
  -5   6   8         34.55         32.23         6.10 o                         
  -4   6   8         72.60         80.21         5.18 o                         
  -3   6   8        360.99        357.90         5.67 o                         
  -2   6   8         33.32         38.71         4.37 o                         
  -1   6   8        712.75        732.49         8.15 o                         
   0   6   8         16.56         22.25         3.47 o                         
   1   6   8          1.83          0.66         2.96 o                         
   2   6   8        707.05        688.43         7.42 o                         
   3   6   8        376.10        382.18         7.35 o                         
   4   6   8         75.65         76.82         6.25 o                         
   5   6   8          0.04          5.22         6.89 o                         
  -6   7   8         10.90          9.40         7.18 o                         
  -5   7   8        424.09        412.44        10.19 o                         
  -4   7   8         37.40         40.62         4.86 o                         
  -3   7   8        598.11        601.04         8.65 o                         
  -2   7   8        227.80        214.82         3.67 o                         
  -1   7   8        174.41        166.60         3.53 o                         
   0   7   8         19.27         20.25         3.56 o                         
   1   7   8         46.03         53.76         3.35 o                         
   2   7   8         44.56         53.03         3.80 o                         
   3   7   8         27.22         24.39         4.32 o                         
   4   7   8          9.62          9.52         5.43 o                         
   5   7   8        224.01        239.51        11.43 o                         
  -6   8   8        208.36        209.89        10.64 o                         
  -5   8   8         25.12         17.52         4.59 o                         
  -4   8   8         23.88         19.93         5.04 o                         
  -3   8   8        317.78        294.00         7.63 o                         
  -2   8   8        642.43        625.96         8.46 o                         
  -1   8   8        153.62        145.30         4.31 o                         
   0   8   8         16.78         18.20         3.45 o                         
   1   8   8        341.24        343.67         6.12 o                         
   2   8   8          0.50          2.15         3.94 o                         
   3   8   8        140.29        135.57         5.44 o                         
   4   8   8         15.70         17.85         5.40 o                         
   5   8   8         30.87         33.29         8.38 o                         
  -6   9   8         34.66         22.99         8.32 o                         
  -5   9   8          2.07          8.51         5.15 o                         
  -4   9   8       1051.90       1021.97        13.47 o                         
  -3   9   8         79.83         79.41         5.67 o                         
  -2   9   8         42.04         41.68         4.28 o                         
  -1   9   8         28.18         21.76         4.42 o                         
   0   9   8        305.37        293.04         5.38 o                         
   1   9   8         34.72         40.49         3.44 o                         
   2   9   8         85.47         82.85         4.89 o                         
   3   9   8          0.97          2.52         4.45 o                         
   4   9   8        117.79        127.36         8.53 o                         
   5   9   8          9.64          7.97         8.40 o                         
  -6  10   8          0.10          3.05         8.38 o                         
  -5  10   8         71.37         64.09         6.11 o                         
  -4  10   8         53.69         57.61         5.66 o                         
  -3  10   8        110.35        115.41         6.25 o                         
  -2  10   8        201.01        204.73         6.06 o                         
  -1  10   8        308.40        324.39         7.17 o                         
   0  10   8        183.34        169.33         5.31 o                         
   1  10   8          0.00          1.20         4.06 o                         
   2  10   8         83.33         82.16         5.69 o                         
   3  10   8         87.08         95.41         6.63 o                         
   4  10   8          1.72          0.09         6.68 o                         
  -5  11   8         67.92         74.28         6.65 o                         
  -4  11   8        104.86        101.75         6.25 o                         
  -3  11   8        161.78        175.82         7.14 o                         
  -2  11   8        627.76        598.52        10.13 o                         
  -1  11   8         43.96         45.25         4.99 o                         
   0  11   8          1.03          2.88         4.33 o                         
   1  11   8         59.81         60.56         4.76 o                         
   2  11   8        264.41        260.40         9.08 o                         
   3  11   8          2.57          4.88         6.31 o                         
   4  11   8          2.41          1.58         6.76 o                         
  -5  12   8          5.06          3.74         6.68 o                         
  -4  12   8         45.84         41.63         5.72 o                         
  -3  12   8        650.72        609.54        10.60 o                         
  -2  12   8          5.96          7.62         5.28 o                         
  -1  12   8         79.52         74.50         5.23 o                         
   0  12   8         69.59         73.21         5.14 o                         
   1  12   8        184.32        175.76         7.64 o                         
   2  12   8          2.72          7.50         5.70 o                         
   3  12   8         97.13        107.97         7.05 o                         
   4  12   8         33.77         32.99         6.64 o                         
  -5  13   8        147.85        128.62         8.61 o                         
  -4  13   8        137.42        149.02         7.08 o                         
  -3  13   8         29.23         25.16         5.30 o                         
  -2  13   8        120.30        110.09         6.42 o                         
  -1  13   8         74.91         67.09         5.15 o                         
   0  13   8        551.81        543.09         8.96 o                         
   1  13   8        160.84        137.93         6.76 o                         
   2  13   8         23.91         24.26         6.61 o                         
   3  13   8          4.54          0.91         6.68 o                         
   4  13   8         69.58         76.17         7.62 o                         
  -5  14   8         11.92          7.38         6.94 o                         
  -4  14   8         13.38         12.85         5.66 o                         
  -3  14   8         16.56         14.82         5.38 o                         
  -2  14   8         67.87         66.46         6.05 o                         
  -1  14   8         12.67         14.67         5.68 o                         
   0  14   8         93.34        101.89         6.41 o                         
   1  14   8          0.91          3.08         5.35 o                         
   2  14   8         86.62         90.52         6.68 o                         
   3  14   8         36.24         27.30         6.56 o                         
  -4  15   8        209.69        221.41         8.13 o                         
  -3  15   8        151.94        168.11         7.51 o                         
  -2  15   8          2.45          5.30         5.31 o                         
  -1  15   8         10.62         16.39         5.77 o                         
   0  15   8          7.54         11.15         5.52 o                         
   1  15   8        263.54        252.83         8.31 o                         
   2  15   8         16.86         10.69         6.32 o                         
   3  15   8         13.75         13.28         6.92 o                         
  -4  16   8         15.40         15.68         5.74 o                         
  -3  16   8         16.92         20.12         5.81 o                         
  -2  16   8          6.46          9.19         5.97 o                         
  -1  16   8         46.19         57.43         6.57 o                         
   0  16   8         91.99         89.45         6.73 o                         
   1  16   8         82.99         81.70         6.82 o                         
   2  16   8        141.34        149.61         9.69 o                         
   3  16   8        127.79        127.96         9.97 o                         
  -4  17   8         40.59         48.21         7.00 o                         
  -3  17   8         18.07         18.15         6.03 o                         
  -2  17   8         16.34         16.36         6.09 o                         
  -1  17   8         77.32         69.72         7.86 o                         
   0  17   8        174.79        168.51         7.58 o                         
   1  17   8         67.44         91.59         7.88 o                         
   2  17   8          7.76          1.73         7.07 o                         
  -3  18   8         25.13         34.94         7.81 o                         
  -2  18   8         16.40         20.36         6.52 o                         
  -1  18   8          7.30          4.95         6.53 o                         
   0  18   8          9.62         10.59         5.96 o                         
   1  18   8         27.78         22.97         6.72 o                         
   2  18   8        189.19        204.59        14.56 o                         
  -2  19   8          1.94          1.88         6.04 o                         
  -1  19   8          1.10          4.27         6.46 o                         
   0  19   8        147.27        156.32         8.21 o                         
   1  19   8         86.26         82.98         8.08 o                         
  -1  20   8         29.27         28.57         6.74 o                         
   0  20   8          3.30          8.00         6.78 o                         
  -5   0   9         74.79         78.33         7.06 o                         
  -3   0   9          0.33          0.03         5.99 o                         
  -1   0   9        572.83        535.18        10.97 o                         
   1   0   9       1014.24        979.54        13.46 o                         
   3   0   9         27.89         20.71         6.47 o                         
   5   0   9        180.28        151.80        22.79 o                         
  -6   1   9         86.02         94.95         8.75 o                         
  -5   1   9         71.86         80.97         5.10 o                         
  -4   1   9         16.28         19.02         4.36 o                         
  -3   1   9        644.22        600.33        10.48 o                         
  -2   1   9        750.47        702.03         8.64 o                         
  -1   1   9         30.13         26.63         2.57 o                         
   0   1   9         59.46         63.30         3.31 o                         
   1   1   9         45.69         35.15         4.21 o                         
   2   1   9        119.59        114.29         4.56 o                         
   3   1   9         15.97         16.92         4.54 o                         
   4   1   9          8.56          7.09         5.45 o                         
   5   1   9         19.74         15.30        12.89 o                         
  -6   2   9         45.13         49.14         7.94 o                         
  -5   2   9          6.95          5.87         5.08 o                         
  -4   2   9         99.01        108.54         5.57 o                         
  -3   2   9        425.98        412.34         7.29 o                         
  -2   2   9        111.16         92.28         5.06 o                         
  -1   2   9          0.04          0.56         2.78 o                         
   0   2   9        471.47        453.44         5.77 o                         
   1   2   9        120.61        103.11         5.08 o                         
   2   2   9        711.08        678.22        10.23 o                         
   3   2   9        155.69        146.19         5.87 o                         
   4   2   9        198.51        214.43        13.23 o                         
   5   2   9          0.39         -5.85        10.17 o                         
  -6   3   9        436.85        461.74        13.19 o                         
  -5   3   9         44.42         39.24         5.33 o                         
  -4   3   9          7.74         12.84         3.97 o                         
  -3   3   9         95.94         94.35         5.03 o                         
  -2   3   9        444.70        427.39         5.99 o                         
  -1   3   9        300.04        301.99         7.03 o                         
   0   3   9         18.41         17.53         3.58 o                         
   1   3   9        102.54         93.42         4.85 o                         
   2   3   9          2.60          2.60         4.40 o                         
   3   3   9        225.47        218.00         6.39 o                         
   4   3   9          3.44          2.47         6.06 o                         
   5   3   9         23.82         21.63         9.61 o                         
  -6   4   9         42.55         41.86         8.61 o                         
  -5   4   9         66.32         78.24         6.21 o                         
  -4   4   9        289.57        264.50         7.35 o                         
  -3   4   9        441.54        449.97         6.33 o                         
  -2   4   9        710.06        667.44         7.61 o                         
  -1   4   9         17.92         22.79         4.16 o                         
   0   4   9        158.44        137.13         4.11 o                         
   1   4   9        799.51        788.96         8.96 o                         
   2   4   9        237.48        224.59         6.36 o                         
   3   4   9        142.57        154.82         5.85 o                         
   4   4   9          1.34          6.34         6.02 o                         
   5   4   9        199.44        210.73        11.21 o                         
  -6   5   9         50.39         40.07         8.29 o                         
  -5   5   9         95.66         96.33         6.57 o                         
  -4   5   9        247.82        243.01         7.32 o                         
  -3   5   9        473.97        446.68         6.70 o                         
  -2   5   9         98.50        110.77         5.14 o                         
  -1   5   9        304.99        299.22         7.00 o                         
   0   5   9         74.11         65.16         4.45 o                         
   1   5   9        215.38        213.36         5.84 o                         
   2   5   9        740.09        721.12         9.43 o                         
   3   5   9          3.21          5.51         4.22 o                         
   4   5   9          0.78          1.04         6.44 o                         
   5   5   9         11.50          8.03         7.64 o                         
  -6   6   9          9.04         12.26         8.29 o                         
  -5   6   9          2.25          2.33         5.38 o                         
  -4   6   9        157.62        153.94         7.02 o                         
  -3   6   9         93.13         95.01         4.88 o                         
  -2   6   9        118.89        136.86         5.92 o                         
  -1   6   9         80.45         81.13         5.68 o                         
   0   6   9        369.76        382.32         6.67 o                         
   1   6   9        238.00        231.93         5.39 o                         
   2   6   9          0.29          1.86         3.88 o                         
   3   6   9        201.06        191.39         6.54 o                         
   4   6   9        499.83        496.18        12.24 o                         
  -6   7   9         65.57         73.17         8.58 o                         
  -5   7   9          0.87          1.63         5.25 o                         
  -4   7   9         95.06        110.71         6.78 o                         
  -3   7   9          9.42          9.23         4.61 o                         
  -2   7   9       1837.41       1750.12        14.96 o                         
  -1   7   9         12.70         12.52         6.04 o                         
   0   7   9        161.00        170.22         5.67 o                         
   1   7   9         34.42         36.44         3.86 o                         
   2   7   9         81.00         81.56         4.81 o                         
   3   7   9         35.42         39.36         4.66 o                         
   4   7   9         33.72         36.81         7.93 o                         
  -5   8   9         19.19         22.88         6.27 o                         
  -4   8   9         22.85         22.75         5.93 o                         
  -3   8   9       1000.57        953.04        12.68 o                         
  -2   8   9        113.14        112.66         6.01 o                         
  -1   8   9         49.50         39.13         5.95 o                         
   0   8   9        131.77        127.59         5.44 o                         
   1   8   9        669.76        677.29         9.47 o                         
   2   8   9        147.95        132.85         5.93 o                         
   3   8   9         10.26         11.73         5.25 o                         
   4   8   9        344.85        366.35        11.66 o                         
  -5   9   9        116.70        106.30         7.94 o                         
  -4   9   9          5.04         11.53         6.01 o                         
  -3   9   9        147.18        142.06         6.58 o                         
  -2   9   9        150.47        155.83         6.72 o                         
  -1   9   9        888.05        855.42        13.49 o                         
   0   9   9        138.34        131.78         5.63 o                         
   1   9   9        194.91        188.12         6.21 o                         
   2   9   9          7.41         10.64         4.60 o                         
   3   9   9        306.76        281.92         8.63 o                         
   4   9   9          7.83          8.09         6.97 o                         
  -5  10   9         21.75         24.13         7.86 o                         
  -4  10   9         96.85         89.74         7.13 o                         
  -3  10   9         94.34         90.76         5.96 o                         
  -2  10   9          9.76         12.75         4.90 o                         
  -1  10   9        419.78        403.10        10.84 o                         
   0  10   9        242.47        245.90         6.69 o                         
   1  10   9         37.93         44.39         4.78 o                         
   2  10   9         87.02         93.01         7.25 o                         
   3  10   9        154.57        163.97         7.52 o                         
   4  10   9         37.54         38.55         7.79 o                         
  -5  11   9         39.37         29.46         7.50 o                         
  -4  11   9         85.44         90.99         6.95 o                         
  -3  11   9          2.61          5.80         5.32 o                         
  -2  11   9         32.33         35.27         5.65 o                         
  -1  11   9         77.96         79.90         6.31 o                         
   0  11   9         55.77         52.82         4.94 o                         
   1  11   9        198.30        187.25         7.24 o                         
   2  11   9        146.06        143.72         8.02 o                         
   3  11   9          1.59          1.43         5.83 o                         
   4  11   9         38.55         40.59         8.04 o                         
  -5  12   9         44.94         49.16         8.29 o                         
  -4  12   9        172.28        183.25         8.18 o                         
  -3  12   9         22.19         20.59         5.70 o                         
  -2  12   9        441.59        426.85         9.39 o                         
  -1  12   9          1.76          1.38         6.23 o                         
   0  12   9        161.36        162.99         6.34 o                         
   1  12   9         28.81         26.51         5.34 o                         
   2  12   9         60.31         70.58         7.16 o                         
   3  12   9          9.35         11.74         5.85 o                         
  -4  13   9         45.82         35.04         6.47 o                         
  -3  13   9          8.99         12.81         5.82 o                         
  -2  13   9        105.33        103.29         6.59 o                         
  -1  13   9        206.20        219.28         9.58 o                         
   0  13   9          0.09          2.82         5.21 o                         
   1  13   9         21.77         19.25         5.77 o                         
   2  13   9          4.12          0.65         6.36 o                         
   3  13   9        213.25        207.02         9.68 o                         
  -4  14   9        136.44        128.70         7.93 o                         
  -3  14   9         80.11         84.55         6.49 o                         
  -2  14   9          3.81          6.36         6.21 o                         
  -1  14   9          6.29          7.80         6.55 o                         
   0  14   9         11.24          9.81         6.24 o                         
   1  14   9        207.54        222.95         9.13 o                         
   2  14   9          7.50          8.89         6.59 o                         
   3  14   9        139.87        154.05        10.25 o                         
  -4  15   9          1.85          1.20         6.33 o                         
  -3  15   9         28.93         22.43         5.95 o                         
  -2  15   9         26.86         39.01         6.73 o                         
  -1  15   9         51.59         55.84         7.47 o                         
   0  15   9         49.14         51.52         7.48 o                         
   1  15   9         18.24         15.82         6.40 o                         
   2  15   9         22.84         20.40         6.77 o                         
   3  15   9          5.79         11.39         8.11 o                         
  -3  16   9         61.88         64.24         7.20 o                         
  -2  16   9         28.87         24.42         6.57 o                         
  -1  16   9          4.78          4.96         6.88 o                         
   0  16   9        260.27        264.37        10.05 o                         
   1  16   9         79.74         65.72         7.31 o                         
   2  16   9        286.01        300.91        11.00 o                         
  -3  17   9         59.41         67.39         7.16 o                         
  -2  17   9         30.80         31.84         7.08 o                         
  -1  17   9         63.19         61.61         7.77 o                         
   0  17   9         82.53         85.44         7.75 o                         
   1  17   9         11.80          4.61         7.61 o                         
   2  17   9          4.59         -0.06         7.03 o                         
  -2  18   9          5.00          3.39         6.62 o                         
  -1  18   9          0.12         -3.15         6.91 o                         
   0  18   9          1.73          5.85         6.72 o                         
   1  18   9        172.24        174.80        10.40 o                         
  -1  19   9         79.04        105.60         8.19 o                         
   0  19   9        137.84        126.59         9.12 o                         
  -6   0  10        122.81        165.41        18.18 o                         
  -4   0  10          3.00         10.78         7.46 o                         
  -2   0  10        148.59        134.60         7.32 o                         
   0   0  10        249.66        254.67         8.37 o                         
   2   0  10        451.67        456.79        12.54 o                         
   4   0  10        150.56        155.22        20.27 o                         
  -6   1  10         65.93         86.86        10.90 o                         
  -5   1  10         50.27         51.12         5.31 o                         
  -4   1  10        323.40        316.61         8.37 o                         
  -3   1  10        459.08        463.62         7.78 o                         
  -2   1  10         79.36         95.34         5.34 o                         
  -1   1  10         69.37         74.89         5.34 o                         
   0   1  10        329.57        295.07         6.24 o                         
   1   1  10        105.26        104.60         4.65 o                         
   2   1  10        290.16        295.37         7.67 o                         
   3   1  10        210.20        197.00         6.69 o                         
   4   1  10         72.93         63.76        11.73 o                         
  -6   2  10          5.29         13.93         9.03 o                         
  -5   2  10         78.65         84.07         6.62 o                         
  -4   2  10         59.66         64.23         6.10 o                         
  -3   2  10        157.73        156.57         5.79 o                         
  -2   2  10        193.86        175.11         5.95 o                         
  -1   2  10         24.61         22.21         4.76 o                         
   0   2  10         19.26         17.39         4.31 o                         
   1   2  10        115.97        110.91         4.80 o                         
   2   2  10        179.71        176.33         5.69 o                         
   3   2  10        123.54        132.90         5.86 o                         
   4   2  10         60.11         64.91        10.38 o                         
  -6   3  10         82.38         85.09         8.86 o                         
  -5   3  10         51.76         57.19         6.53 o                         
  -4   3  10        256.11        252.48         7.32 o                         
  -3   3  10       1192.40       1153.70        11.35 o                         
  -2   3  10         45.42         50.07         4.78 o                         
  -1   3  10         72.37         53.93         5.48 o                         
   0   3  10         51.06         52.43         4.87 o                         
   1   3  10         54.27         53.43         4.63 o                         
   2   3  10        135.01        126.40         5.85 o                         
   3   3  10         25.44         22.26         4.66 o                         
   4   3  10         27.46         25.89         7.87 o                         
  -6   4  10        191.00        233.71        11.01 o                         
  -5   4  10         45.42         51.18         6.42 o                         
  -4   4  10        108.44        115.82         6.44 o                         
  -3   4  10         14.89         17.99         4.52 o                         
  -2   4  10         40.36         46.22         4.66 o                         
  -1   4  10        259.63        247.39         7.51 o                         
   0   4  10        130.65        149.43         5.55 o                         
   1   4  10         22.78         18.31         4.27 o                         
   2   4  10          6.74         11.18         4.54 o                         
   3   4  10         22.81         21.61         4.50 o                         
   4   4  10        254.19        257.92        11.21 o                         
  -5   5  10        132.11        143.56         7.52 o                         
  -4   5  10        122.91        116.71         6.53 o                         
  -3   5  10         55.49         57.53         4.69 o                         
  -2   5  10         27.54         38.09         5.80 o                         
  -1   5  10         28.68         23.84         5.39 o                         
   0   5  10        824.99        768.89        11.23 o                         
   1   5  10          0.05          2.74         4.02 o                         
   2   5  10         17.08         21.20         4.69 o                         
   3   5  10        124.78        125.67         5.78 o                         
   4   5  10         67.76         64.43        10.41 o                         
  -5   6  10         46.51         41.69         6.18 o                         
  -4   6  10         53.99         63.86         5.76 o                         
  -3   6  10         31.99         36.07         5.58 o                         
  -2   6  10         30.70         38.67         5.58 o                         
  -1   6  10          5.36         11.04         4.69 o                         
   0   6  10         67.42         71.81         5.38 o                         
   1   6  10         22.62         21.63         4.08 o                         
   2   6  10         57.18         62.85         5.69 o                         
   3   6  10        439.41        430.37         9.70 o                         
   4   6  10          5.61         14.47         9.73 o                         
  -5   7  10          0.06         -0.42         5.70 o                         
  -4   7  10          9.96         15.69         5.73 o                         
  -3   7  10        119.57        129.38         7.74 o                         
  -2   7  10        399.92        402.35         8.40 o                         
  -1   7  10         10.06         14.43         4.66 o                         
   0   7  10         70.20         82.19         5.52 o                         
   1   7  10        395.64        401.71         7.24 o                         
   2   7  10         98.69        108.67         6.10 o                         
   3   7  10          0.23          1.51         6.42 o                         
   4   7  10         30.00         32.06        10.11 o                         
  -5   8  10         49.95         59.31         6.85 o                         
  -4   8  10         16.49         22.36         5.75 o                         
  -3   8  10        172.46        166.14         7.92 o                         
  -2   8  10         79.22         74.38         5.89 o                         
  -1   8  10         11.76          7.25         5.23 o                         
   0   8  10        154.81        157.31         6.96 o                         
   1   8  10          4.90          6.33         4.19 o                         
   2   8  10         55.16         68.93         5.78 o                         
   3   8  10        550.86        594.54        11.66 o                         
   4   8  10         62.61         52.62        10.59 o                         
  -5   9  10         17.10         18.03         6.97 o                         
  -4   9  10         84.71         94.05         6.81 o                         
  -3   9  10        592.05        552.86        11.85 o                         
  -2   9  10         16.19         22.17         5.28 o                         
  -1   9  10        131.30        132.08         6.76 o                         
   0   9  10        145.63        153.46         7.21 o                         
   1   9  10        168.42        163.88         5.92 o                         
   2   9  10        121.85        137.72         7.49 o                         
   3   9  10         97.63         86.95         6.93 o                         
  -5  10  10         13.61         18.52         7.70 o                         
  -4  10  10         61.54         58.86         7.02 o                         
  -3  10  10        118.75        122.82         7.94 o                         
  -2  10  10          1.85          1.81         5.18 o                         
  -1  10  10         65.26         80.51         6.07 o                         
   0  10  10         14.59         14.35         5.53 o                         
   1  10  10          5.11          3.27         5.56 o                         
   2  10  10         76.92         82.63         6.63 o                         
   3  10  10         13.71         15.01         6.07 o                         
  -5  11  10        157.87        155.70         9.63 o                         
  -4  11  10         24.03         25.91         6.24 o                         
  -3  11  10        743.90        697.57        13.28 o                         
  -2  11  10        665.29        633.67        11.11 o                         
  -1  11  10         14.33         20.73         6.27 o                         
   0  11  10        155.67        139.49         6.99 o                         
   1  11  10        112.00        121.73         8.90 o                         
   2  11  10          0.40         -0.21         5.60 o                         
   3  11  10         80.15         80.60         6.85 o                         
  -4  12  10          2.94          3.23         6.18 o                         
  -3  12  10         60.87         53.48         6.96 o                         
  -2  12  10        792.91        760.92        12.38 o                         
  -1  12  10         12.79         16.72         5.92 o                         
   0  12  10        131.89        130.57         8.01 o                         
   1  12  10         58.45         46.80         8.17 o                         
   2  12  10         12.98         18.91         6.34 o                         
   3  12  10        572.07        610.54        12.46 o                         
  -4  13  10        234.09        238.38         9.64 o                         
  -3  13  10          1.68          3.42         6.33 o                         
  -2  13  10        137.47        128.58         7.78 o                         
  -1  13  10         33.94         33.84         6.69 o                         
   0  13  10         34.77         47.49         7.05 o                         
   1  13  10         21.49         23.93         8.22 o                         
   2  13  10         69.47         71.94         7.50 o                         
  -4  14  10         10.18         10.83         6.35 o                         
  -3  14  10         80.83         82.78         7.43 o                         
  -2  14  10         32.26         43.43         6.75 o                         
  -1  14  10        311.12        285.15        10.90 o                         
   0  14  10        155.73        158.59         8.98 o                         
   1  14  10          1.16          3.41         7.41 o                         
   2  14  10         58.69         67.36         9.01 o                         
  -3  15  10        229.18        229.14        10.57 o                         
  -2  15  10          3.69         11.52         6.53 o                         
  -1  15  10          3.59          4.20         6.34 o                         
   0  15  10        253.06        250.83        10.10 o                         
   1  15  10        150.85        143.72        10.11 o                         
   2  15  10        106.58        125.30        10.01 o                         
  -3  16  10         26.56         28.36         7.62 o                         
  -2  16  10        111.92        106.39         8.17 o                         
  -1  16  10        471.42        491.08        13.61 o                         
   0  16  10         33.46         33.43         7.48 o                         
   1  16  10          9.57         12.34         8.05 o                         
  -2  17  10         42.15         47.93         7.08 o                         
  -1  17  10        118.33        125.16         9.36 o                         
   0  17  10        115.05        126.26        10.14 o                         
  -5   0  11         34.46         44.83         8.90 o                         
  -3   0  11        312.48        331.34        10.41 o                         
  -1   0  11        922.71        901.45        15.14 o                         
   1   0  11         42.40         44.20         5.68 o                         
   3   0  11        230.34        232.24        10.73 o                         
  -5   1  11          0.04         -1.48         5.55 o                         
  -4   1  11         83.25         88.22         6.49 o                         
  -3   1  11         17.21         15.04         4.55 o                         
  -2   1  11          9.23         12.80         4.35 o                         
  -1   1  11        392.45        373.53         7.64 o                         
   0   1  11        243.20        235.76         5.84 o                         
   1   1  11         17.71         14.18         3.94 o                         
   2   1  11        101.27        102.70         5.86 o                         
   3   1  11         79.76         81.65         6.03 o                         
   4   1  11         22.59         28.98         7.53 o                         
  -5   2  11          1.29          0.89         6.10 o                         
  -4   2  11         59.18         68.01         6.28 o                         
  -3   2  11         15.12         14.06         4.44 o                         
  -2   2  11         87.41         90.25         5.12 o                         
  -1   2  11          6.44          8.91         4.80 o                         
   0   2  11          0.71          1.61         4.19 o                         
   1   2  11        157.86        159.68         5.34 o                         
   2   2  11         53.68         60.06         5.49 o                         
   3   2  11          0.09         -0.75         4.83 o                         
   4   2  11        103.16        117.90        10.55 o                         
  -5   3  11         16.77         19.73         6.47 o                         
  -4   3  11         45.68         51.17         6.14 o                         
  -3   3  11         22.91         24.91         4.69 o                         
  -2   3  11         27.48         25.94         4.58 o                         
  -1   3  11         33.94         33.54         4.97 o                         
   0   3  11        601.66        565.97         8.19 o                         
   1   3  11         71.31         70.63         4.62 o                         
   2   3  11         39.74         36.21         5.26 o                         
   3   3  11          8.62         13.31         4.61 o                         
   4   3  11         11.99         11.34        10.00 o                         
  -5   4  11         28.94         35.76         6.22 o                         
  -4   4  11          0.34         -0.24         5.81 o                         
  -3   4  11          5.24          8.87         5.12 o                         
  -2   4  11          8.88         11.24         4.55 o                         
  -1   4  11         13.21         14.53         4.82 o                         
   0   4  11          4.79          6.00         4.92 o                         
   1   4  11        122.11        135.03         5.65 o                         
   2   4  11        174.21        160.04         6.45 o                         
   3   4  11        260.34        262.33         8.09 o                         
  -5   5  11        171.17        164.01         8.24 o                         
  -4   5  11         13.42         13.18         6.25 o                         
  -3   5  11         48.96         46.09         5.35 o                         
  -2   5  11         10.73         10.09         4.38 o                         
  -1   5  11        217.62        210.28         7.46 o                         
   0   5  11          6.08          3.50         4.86 o                         
   1   5  11         15.27         17.31         4.75 o                         
   2   5  11         13.28         12.01         5.44 o                         
   3   5  11         33.53         36.85         5.54 o                         
  -5   6  11          1.94          6.41         5.92 o                         
  -4   6  11         37.12         47.18         5.76 o                         
  -3   6  11        117.04        125.59         6.96 o                         
  -2   6  11         20.64         14.58         5.53 o                         
  -1   6  11          7.51          8.35         5.23 o                         
   0   6  11        156.97        152.52         6.39 o                         
   1   6  11         18.04         19.38         5.18 o                         
   2   6  11        206.38        217.60         7.70 o                         
   3   6  11         40.01         35.87         6.92 o                         
  -5   7  11         19.48         18.64         7.05 o                         
  -4   7  11        380.85        377.48         9.33 o                         
  -3   7  11         19.04         23.67         5.77 o                         
  -2   7  11        133.15        134.03         7.15 o                         
  -1   7  11          0.52          4.47         5.20 o                         
   0   7  11         68.05         77.02         5.54 o                         
   1   7  11          5.08         11.85         5.35 o                         
   2   7  11          9.93         11.31         5.87 o                         
   3   7  11         12.26          8.65         6.37 o                         
  -5   8  11          0.68          2.96         6.59 o                         
  -4   8  11        119.58        137.72         7.24 o                         
  -3   8  11         22.42         26.70         6.32 o                         
  -2   8  11          0.65          1.39         6.27 o                         
  -1   8  11         83.35         78.48         6.56 o                         
   0   8  11          2.04         -1.53         5.04 o                         
   1   8  11        101.58        118.75         7.25 o                         
   2   8  11         55.47         61.42         7.47 o                         
   3   8  11        149.83        155.50         8.85 o                         
  -4   9  11         19.51         16.04         6.12 o                         
  -3   9  11         14.54         16.75         6.60 o                         
  -2   9  11         12.52          4.52         6.53 o                         
  -1   9  11        287.91        307.25         9.57 o                         
   0   9  11         60.46         57.02         5.82 o                         
   1   9  11         19.38         18.83         5.88 o                         
   2   9  11         51.66         55.12         7.64 o                         
   3   9  11         11.18         14.46         6.79 o                         
  -4  10  11          3.31          1.40         6.32 o                         
  -3  10  11        332.29        342.54        10.57 o                         
  -2  10  11         25.15         27.69         6.66 o                         
  -1  10  11          0.10          0.18         6.01 o                         
   0  10  11        153.62        166.05         7.53 o                         
   1  10  11        213.77        208.46         9.43 o                         
   2  10  11         50.51         66.90         8.06 o                         
   3  10  11         56.42         64.39         8.07 o                         
  -4  11  11        105.91        112.13         8.13 o                         
  -3  11  11          9.38          7.64         6.40 o                         
  -2  11  11        545.39        536.44        16.79 o                         
  -1  11  11         20.36         12.85         6.29 o                         
   0  11  11        475.17        485.58        12.12 o                         
   1  11  11          2.21         -0.10         6.79 o                         
   2  11  11         26.46         34.56         7.15 o                         
  -4  12  11         92.91         88.15         7.83 o                         
  -3  12  11         45.72         42.91         6.87 o                         
  -2  12  11          0.01          2.80         7.23 o                         
  -1  12  11         90.23         83.62         7.40 o                         
   0  12  11         88.06         89.81         7.85 o                         
   1  12  11        157.39        158.61         9.89 o                         
   2  12  11         84.80         97.67         8.67 o                         
  -3  13  11        123.77        111.25         9.19 o                         
  -2  13  11        244.51        225.90        10.33 o                         
  -1  13  11        323.19        360.34        12.66 o                         
   0  13  11         46.98         57.37         7.35 o                         
   1  13  11          1.01          4.66         8.04 o                         
   2  13  11          5.64          7.49         6.90 o                         
  -3  14  11        475.27        464.61        13.78 o                         
  -2  14  11         23.22         24.46         7.98 o                         
  -1  14  11          2.16          0.14         7.28 o                         
   0  14  11          1.77         -0.95         7.71 o                         
   1  14  11        290.74        308.60        12.51 o                         
  -2  15  11        236.33        234.91        11.15 o                         
  -1  15  11        416.84        449.92        13.29 o                         
   0  15  11        180.65        177.87        10.97 o                         
  -1  16  11        112.11        109.91         9.09 o                         
  -4   0  12        305.28        335.35        13.73 o                         
  -2   0  12         71.59         71.70         7.51 o                         
   0   0  12         73.77         93.95         6.90 o                         
   2   0  12         87.09         84.39         8.53 o                         
  -5   1  12          0.07          3.89         6.25 o                         
  -4   1  12         34.13         38.93         6.38 o                         
  -3   1  12        201.48        199.78         6.69 o                         
  -2   1  12        318.09        317.79         7.62 o                         
  -1   1  12         27.12         31.56         5.01 o                         
   0   1  12         13.22         10.51         4.11 o                         
   1   1  12         16.25         17.08         4.76 o                         
   2   1  12        128.58        134.69         6.56 o                         
   3   1  12         39.03         38.16         5.56 o                         
  -5   2  12        279.83        291.88         9.48 o                         
  -4   2  12          6.13          6.82         5.89 o                         
  -3   2  12        104.90        106.73         6.40 o                         
  -2   2  12          1.11          2.28         4.56 o                         
  -1   2  12        100.05        116.24         5.99 o                         
   0   2  12         10.45         10.53         4.33 o                         
   1   2  12        147.74        151.21         6.22 o                         
   2   2  12          0.14          5.25         4.95 o                         
   3   2  12        106.65        111.20         6.94 o                         
  -5   3  12          9.27         13.67         6.66 o                         
  -4   3  12          4.03          4.91         5.87 o                         
  -3   3  12        357.18        357.62         8.63 o                         
  -2   3  12        190.35        175.61         6.57 o                         
  -1   3  12        297.66        269.66         7.12 o                         
   0   3  12         13.68         16.32         4.53 o                         
   1   3  12         55.98         60.96         5.55 o                         
   2   3  12        233.52        242.26         8.17 o                         
   3   3  12         41.14         41.74         5.74 o                         
  -4   4  12        297.89        317.40         9.18 o                         
  -3   4  12          6.01         14.64         5.66 o                         
  -2   4  12          0.64          1.51         4.94 o                         
  -1   4  12          6.89          3.23         4.96 o                         
   0   4  12        150.27        141.25         6.12 o                         
   1   4  12         18.35         19.73         5.12 o                         
   2   4  12          0.26         -2.37         5.48 o                         
   3   4  12         12.10         10.94         5.42 o                         
  -4   5  12         27.68         34.73         7.03 o                         
  -3   5  12          1.77          1.83         5.43 o                         
  -2   5  12        331.73        322.32         7.54 o                         
  -1   5  12          6.95          6.21         5.26 o                         
   0   5  12          0.00          3.34         4.77 o                         
   1   5  12         45.60         42.60         6.08 o                         
   2   5  12         10.82         12.18         5.26 o                         
   3   5  12          0.88          0.13         6.32 o                         
  -4   6  12        137.56        153.16         8.19 o                         
  -3   6  12        119.30        126.37         7.47 o                         
  -2   6  12        117.76        126.08         5.80 o                         
  -1   6  12         63.17         60.85         6.13 o                         
   0   6  12         39.04         46.47         5.59 o                         
   1   6  12         43.91         48.02         6.24 o                         
   2   6  12          3.44          5.11         5.67 o                         
  -4   7  12         87.90         88.94         7.43 o                         
  -3   7  12        758.48        770.48        14.27 o                         
  -2   7  12         17.59         34.13         7.18 o                         
  -1   7  12        132.58        122.34         7.21 o                         
   0   7  12          0.89          3.72         5.24 o                         
   1   7  12        252.54        268.59         8.56 o                         
   2   7  12          8.07          9.28         6.97 o                         
  -4   8  12         12.66          7.46         6.27 o                         
  -3   8  12          1.68          5.84         6.11 o                         
  -2   8  12        120.71        113.36         7.07 o                         
  -1   8  12         47.60         59.68         6.52 o                         
   0   8  12        424.73        425.86         9.76 o                         
   1   8  12         10.44         12.28         5.99 o                         
   2   8  12         15.78         26.14         7.39 o                         
  -4   9  12         58.33         59.04         6.52 o                         
  -3   9  12          2.22          0.42         6.40 o                         
  -2   9  12        290.25        280.97         9.52 o                         
  -1   9  12          8.65          7.32         6.15 o                         
   0   9  12         28.70         35.74         6.19 o                         
   1   9  12          1.92          1.03         7.33 o                         
   2   9  12         60.93         65.64         8.21 o                         
  -3  10  12          0.02         -0.54         6.74 o                         
  -2  10  12          2.20          3.80         6.34 o                         
  -1  10  12         40.32         39.83         6.49 o                         
   0  10  12         54.99         57.39         7.10 o                         
   1  10  12        148.59        158.55         9.48 o                         
   2  10  12         27.83         32.05         7.56 o                         
  -3  11  12         95.07        112.23         9.37 o                         
  -2  11  12         37.58         37.40         7.08 o                         
  -1  11  12        111.27        115.87         7.90 o                         
   0  11  12         31.55         28.54         7.14 o                         
   1  11  12         97.50         94.84         8.42 o                         
  -3  12  12          4.19         -0.85         7.91 o                         
  -2  12  12         25.23         21.59         7.11 o                         
  -1  12  12         73.90         72.44         8.63 o                         
   0  12  12         31.00         42.12         8.95 o                         
   1  12  12          0.17          4.32         7.41 o                         
  -2  13  12         20.99         33.77         8.67 o                         
  -1  13  12         85.93         79.45         8.86 o                         
   0  13  12         56.74         46.70         8.46 o                         
  -3   0  13        314.03        307.74        13.27 o                         
  -1   0  13         14.68         19.16         6.75 o                         
   1   0  13        952.83        962.59        19.34 o                         
  -4   1  13        118.03        108.32         7.39 o                         
  -3   1  13         22.97         19.44         6.77 o                         
  -2   1  13         11.50          9.76         5.14 o                         
  -1   1  13        147.49        149.74         6.70 o                         
   0   1  13        258.35        266.91         7.25 o                         
   1   1  13        152.52        166.85         7.04 o                         
   2   1  13        137.74        124.92         6.97 o                         
  -4   2  13          1.11          3.43         6.13 o                         
  -3   2  13         98.73         91.71         6.35 o                         
  -2   2  13        170.28        183.51         7.03 o                         
  -1   2  13         25.63         32.72         5.21 o                         
   0   2  13          2.47          3.38         4.74 o                         
   1   2  13         84.36         87.63         6.64 o                         
   2   2  13        264.85        284.55         9.02 o                         
  -4   3  13        138.88        132.05         8.11 o                         
  -3   3  13        178.34        195.70         7.51 o                         
  -2   3  13        279.37        276.20         7.91 o                         
  -1   3  13          4.78         -2.42         4.97 o                         
   0   3  13        629.58        637.80         9.72 o                         
   1   3  13         13.36         16.71         6.08 o                         
   2   3  13        143.70        152.64         7.92 o                         
  -4   4  13         12.12         17.97         6.52 o                         
  -3   4  13        519.09        496.47         9.84 o                         
  -2   4  13         58.07         63.81         5.78 o                         
  -1   4  13         44.77         51.53         5.60 o                         
   0   4  13         10.12          7.33         5.07 o                         
   1   4  13        175.06        188.76         8.16 o                         
   2   4  13          3.01          4.62         5.75 o                         
  -3   5  13          7.58         10.93         5.28 o                         
  -2   5  13         21.08         20.52         5.25 o                         
  -1   5  13        513.50        526.01         9.66 o                         
   0   5  13          8.37          8.91         4.98 o                         
   1   5  13        339.96        340.56         9.63 o                         
   2   5  13         22.24         28.89         6.12 o                         
  -3   6  13          1.55         -0.48         5.83 o                         
  -2   6  13         99.34         99.00         6.21 o                         
  -1   6  13         49.77         55.43         6.00 o                         
   0   6  13          0.94          6.11         5.57 o                         
   1   6  13         62.45         68.70         6.41 o                         
  -3   7  13          0.29          0.62         5.86 o                         
  -2   7  13         26.23         25.96         6.19 o                         
  -1   7  13          3.46          4.25         5.68 o                         
   0   7  13        705.49        663.76        12.25 o                         
   1   7  13          0.15          5.88         6.32 o                         
  -3   8  13         69.29         76.85         6.75 o                         
  -2   8  13         21.46         28.04         6.35 o                         
  -1   8  13        103.31         91.59         7.38 o                         
   0   8  13         29.50         35.26         6.65 o                         
   1   8  13         55.59         49.16         7.49 o                         
  -2   9  13         14.54         14.26         6.42 o                         
  -1   9  13         79.81         92.23         7.27 o                         
   0   9  13          7.94          4.10         6.22 o                         
   1   9  13         25.51         23.16         7.46 o                         
  -2  10  13         16.33         15.24         6.47 o                         
  -1  10  13          0.29         -0.28         6.31 o                         
   0  10  13         14.99         14.39         7.67 o                         
  -1  11  13          1.29          4.18         6.79 o                         
  -2   0  14          0.07          2.88         7.54 o                         
   0   0  14        121.53        112.89         8.60 o                         
  -3   1  14        346.46        366.00        10.61 o                         
  -2   1  14        197.93        217.31         7.64 o                         
  -1   1  14         93.68         88.26         6.22 o                         
   0   1  14          3.56          2.08         5.77 o                         
   1   1  14         12.46         10.91         5.94 o                         
  -3   2  14         19.79         23.19         6.75 o                         
  -2   2  14         35.99         36.23         5.86 o                         
  -1   2  14         15.27         18.77         5.24 o                         
   0   2  14         72.96         61.22         6.26 o                         
   1   2  14          2.99         -0.31         6.13 o                         
  -2   3  14          0.05         -1.61         5.20 o                         
  -1   3  14        120.79        107.11         6.52 o                         
   0   3  14         32.28         31.79         6.11 o                         
  -2   4  14         43.63         42.13         6.29 o                         
  -1   4  14        113.00        118.80         6.58 o                         
   0   4  14        374.14        399.04         9.57 o                         
  -2   5  14        180.18        179.97         8.07 o                         
  -1   5  14          0.57          4.83         5.56 o                         
   0   5  14         14.23         11.42         5.84 o                         
  -2   6  14         20.06         22.74         6.07 o                         
  -1   6  14         86.53         78.51         6.08 o                         
   0   6  14         30.04         32.44         6.12 o                         
                                                                                
